# Supplementary material for: Early-life milk replacer feeding mediates lipid metabolism disorders induced by colonic microbiota and bile acid profiles to reduce body weight in goat model
Source: J Anim Sci Biotechnol. 2024 Sep 4;15:118. doi: 10.1186/s40104-024-01072-x (PMC11373095; doi:10.1186/s40104-024-01072-x)
Supplement: Supplementary file 2 — Additional file 2: Tables S5. The information of DEGs between BM and MR group in goats. [file 40104_2024_1072_MOESM2_ESM.xls]

## Sheet: 表达差异详情表
Table S5. The information of DEGs between BM and MR group in goats.
Gene_id	Gene name	BM	MR	Log2FC(MR/Con)	Pvalue	Padjust	Significant	Regulate
gene14908	SLC5A12	0	11.796	25.7275	1.87422e-17	3.16069e-13	yes	up
gene16462	F13B	0	3.162	23.6182	6.02365e-15	5.07914e-11	yes	up
gene27782	F7	0	0.828	21.8342	5.5405e-13	3.1145e-09	yes	up
gene25704	LOC102171034	240.374	0.214	-10.2311	5.00822e-11	2.11147e-07	yes	down
gene15536	APOC3	2.558	9190.41	12.3655	4.00108e-10	1.34948e-06	yes	up
gene28312	LOC108635081	250.808	63.288	-1.92048	2.24908e-09	6.32141e-06	yes	down
gene24901	LOC108634081	1311.54	14.012	-6.97894	1.00203e-08	2.41404e-05	yes	down
gene27822	LOC108634770	1799.61	517.186	-1.75386	6.35093e-08	0.000133878	yes	down
gene819	RBP2	0.644	1111.6	11.2135	8.88672e-08	0.000166517	yes	up
gene28313	LOC108635080	315.126	73.964	-2.06773	2.10551e-07	0.000333593	yes	down
gene3616	LOC102168875	0.194	553.74	12.0111	2.18486e-07	0.000333593	yes	up
gene4230	LOC102168691	0.032	15.262	9.38134	2.37376e-07	0.000333593	yes	up
gene1394	LOC108633351	2.184	132.882	4.15565	2.91178e-07	0.000377725	yes	up
gene14293	ANXA13	4.178	500.254	7.41001	3.93221e-07	0.000473662	yes	up
gene9841	MRAP2	3.696	0.674	-2.42832	5.33407e-07	0.000599692	yes	down
gene28584	LOC108635303	803.004	229.412	-1.78018	5.70847e-07	0.000601673	yes	down
gene8081	CCL25	3.788	399.978	7.18297	1.58519e-06	0.00157251	yes	up
gene27769	LOC108634747	699.46	187.026	-1.89602	1.83431e-06	0.00171855	yes	down
gene28231	LOC108635023	0.026	42.882	10.628	3.35996e-06	0.00288845	yes	up
gene8547	TM6SF2	0.94	46.142	6.06792	3.42558e-06	0.00288845	yes	up
gene28710	LOC108635404	62.32	12.03	-2.34374	3.92293e-06	0.00310625	yes	down
gene27821	LOC108634769	1873.41	511.034	-1.81205	4.05227e-06	0.00310625	yes	down
gene23271	ONECUT2	0.054	3.884	6.72627	4.53995e-06	0.00325577	yes	up
gene20054	OTOP3	0.264	21.236	6.84782	4.63345e-06	0.00325577	yes	up
gene27829	LOC108634775	561.372	158.38	-1.77512	5.36752e-06	0.00362072	yes	down
gene22619	LOC102174170	18.958	620.166	5.362	6.21472e-06	0.00398397	yes	up
gene27397	LOC108634577	1.01	0.024	-5.56849	6.3785e-06	0.00398397	yes	down
gene28011	LOC108634846	244.702	71.514	-1.74112	7.27923e-06	0.00438417	yes	down
gene6755	LOC108633246	0.644	28.394	5.90755	8.43332e-06	0.00488612	yes	up
gene20719	SLC28A1	0.162	15.078	7.14338	8.6921e-06	0.00488612	yes	up
gene6326	FABP2	1.174	2072.8	11.4736	1.00233e-05	0.00545268	yes	up
gene13726	ADA	12.962	487.896	5.69268	1.04137e-05	0.00548803	yes	up
gene25874	LOC102189740	0.09	1.126	3.97926	1.26425e-05	0.00631957	yes	up
gene28711	LOC108635405	830.45	211.768	-1.96141	1.27411e-05	0.00631957	yes	down
gene11841	LOC102168459	6.596	2291.53	8.98926	1.41665e-05	0.00682584	yes	up
gene1753	SCTR	0.302	18.084	6.86752	1.51946e-05	0.00711784	yes	up
gene18146	LOC102181069	0.012	65.848	12.9088	1.9933e-05	0.00908512	yes	up
gene9478	AMBP	0.452	17.492	5.71209	2.09634e-05	0.00930334	yes	up
gene28010	LOC108634845	430.678	132.496	-1.65366	2.26389e-05	0.00939007	yes	down
gene23839	ZG16	3.646	149.236	5.81096	2.27131e-05	0.00939007	yes	up
gene5045	AQP5	0.792	0.104	-3.01297	2.28293e-05	0.00939007	yes	down
gene28463	LOC108635204	0.876	0.026	-4.8662	2.46518e-05	1	yes	down
gene22147	LOC102180173	0.116	17.754	7.57558	2.60752e-05	0.0104698	yes	up
gene4964	KRT4	5.646	0.94	-2.54679	3.45666e-05	0.0135565	yes	down
gene13495	LOC102173205	0.13	1.83	4.15679	3.58542e-05	0.0137419	yes	up
gene25721	MS4A18	0.162	12.634	7.35707	4.09793e-05	0.0153572	yes	up
gene10358	RDH12	0.102	2.044	4.81956	4.50019e-05	0.0164981	yes	up
gene24420	LOC108634039	3.668	10.39	1.67905	5.46133e-05	0.0195957	yes	up
gene20532	SLC6A19	0.182	10.664	6.3191	5.95533e-05	0.0209117	yes	up
gene1395	LOC102179897	1.568	107.86	6.48378	6.0761e-05	0.0209117	yes	up
gene4977	KRT5	5.104	0.85	-2.62652	6.26861e-05	0.0211285	yes	down
gene6753		0.354	6.946	4.74533	6.38967e-05	0.0211285	yes	up
gene13982	OSR2	1.796	0.408	-2.11665	6.61445e-05	0.0214512	yes	down
gene24239	PRAP1	20.82	431.564	4.67987	7.52903e-05	0.0235357	yes	up
gene4980	LOC108633262	1.986	0.404	-2.30336	7.53632e-05	0.0235357	yes	down
gene18506	TNNI3	12.32	227.996	4.6564	8.37084e-05	0.0256665	yes	up
gene11615	ABCG5	0.052	6.226	7.25303	8.85894e-05	0.0266781	yes	up
gene476	FETUB	0.02	45.162	11.7704	0.000100476	0.0287949	yes	up
gene13267	LOC102186942	0.224	11.228	6.11709	0.000100483	0.0287949	yes	up
gene4952	SOAT2	5.934	14.58	4.59024	0.000100741	0.0287949	yes	up
gene27332	LOC108634544	0.774	5.492	3.45296	0.000113645	0.0310018	yes	up
gene26065	SCT	3.646	67.914	4.55931	0.000115047	0.0310018	yes	up
gene28798	LOC108635482	3.13	0.426	-2.82682	0.000115431	0.0310018	yes	down
gene11616	ABCG8	0.576	14.662	5.15507	0.000116204	0.0310018	yes	up
gene7556	LEAP2	28.966	192.708	3.15099	0.000117654	0.0310018	yes	up
gene8417	LOC102181858	0.042	3.234	7.1038	0.000125609	0.0325367	yes	up
gene8698	NUGGC	0.216	6.722	5.34298	0.000127338	0.0325367	yes	up
gene22513	LOC102170045	17.694	113.476	2.8295	0.000137825	0.0341707	yes	up
gene24306	OAT	77.916	534.404	3.19644	0.000139347	0.0341707	yes	up
gene28546		0.076	7.45	7.00787	0.000139811	0.0341707	yes	up
gene16594	SEC14L2	1.422	24.426	4.56143	0.000145962	0.0351643	yes	up
gene28726		0	0.588	6.59185	0.000154268	0.036642	yes	up
gene8415	LOC102186759	0.024	1.016	6.18531	0.000159676	0.0373997	yes	up
gene12734	PDX1	0.104	15.44	8.11521	0.000167468	0.0386875	yes	up
gene4131	SLC13A4	0.024	2.17	6.95071	0.000174156	0.0396888	yes	up
gene27827	LOC108634774	28.56	10.204	-1.43695	0.000178748	0.0400555	yes	down
gene4978	KRT6A	6.77	1.402	-2.27572	0.000180516	0.0400555	yes	down
gene2424	CLDN19	0.188	8.542	5.80384	0.000187465	0.0410257	yes	up
gene2017	HOXD10	2.488	0.294	-3.02883	0.000189754	0.0410257	yes	down
gene10964	TMEM253	5.32	30.72	3.05715	0.00020332	0.0434023	yes	up
gene27738	LOC108634724	0.794	0.03	-4.79686	0.00021757	0.044207	yes	down
gene1020	LOC102172669	6.41	77.224	4.03782	0.000220315	0.044207	yes	up
gene596	SLC2A2	0.002	8	11.1712	0.000223017	0.044207	yes	up
gene27879	LOC108634799	3.162	0.352	-3.19996	0.000225519	0.044207	yes	down
gene7979	CREB3L3	4.106	75.572	4.60379	0.000226279	0.044207	yes	up
gene25722	MS4A15	0.16	1.236	3.2141	0.00022653	0.044207	yes	up
gene16426	LOC106502987	0.818	11.088	3.53671	0.000228061	0.044207	yes	up
gene26701	S100G	89.002	3121.28	5.74433	0.000239942	0.0459816	yes	up
gene24667	A1CF	3.708	15.84	2.439	0.000278122	0.0526994	yes	up
gene2094		0.012	0.52	5.4721	0.000281956	0.0528322	yes	up
gene28704		0.062	12.726	8.20018	0.000289879	0.05372	yes	up
gene24578	LOC102188304	0.042	44.834	10.6735	0.000306987	0.0562721	yes	up
gene210	LOC102183455	0.894	2.028	1.28105	0.000313617	0.056307	yes	up
gene4390	CPVL	0.91	7.026	3.54614	0.000313856	0.056307	yes	up
gene12550	SLC15A1	0.956	24.356	5.16453	0.000326382	0.057912	yes	up
gene22567	LOC102178315	172.784	45.726	-1.82973	0.000330535	0.057912	yes	down
gene19617	HAP1	3.386	0.84	-2.1325	0.00034039	0.0585748	yes	down
gene9605	NCOA7	8.596	17.28	1.22372	0.000347103	0.0590155	yes	up
gene10500	SLC28A2	1.568	35.426	4.99012	0.00034995	0.0590155	yes	up
gene5322	LOC102183851	0.996	15.782	4.4268	0.000356865	0.0595859	yes	up
gene19677	G6PC	0.242	7.484	4.67097	0.000362771	0.0599781	yes	up
gene6902	PLAC8	30.386	165.59	2.82904	0.000367886	0.0602333	yes	up
gene11603	HAAO	1.87	12.54	3.08411	0.00040455	0.0655993	yes	up
gene13253	LOC102176622	0.922	17.274	4.64679	0.000417893	0.0671175	yes	up
gene6115	LOC106502146	0.78	75.172	7.05891	0.000443388	0.0697495	yes	up
gene14946	LOC102172465	1.3	23.874	4.44949	0.000446208	0.0697495	yes	up
gene19707	NAGS	1.948	13.174	3.19987	0.000446688	0.0697495	yes	up
gene25822	MYRF	0.226	3.258	4.23892	0.000483838	0.0745235	yes	up
gene26523	OTC	0.066	58.914	10.4745	0.000488422	0.0745235	yes	up
gene8413	LOC102183680	0.132	69.162	9.20158	0.00049332	0.0745235	yes	up
gene5935		0.016	0.324	4.30826	0.000502331	0.0749673	yes	up
gene3483	PKLR	2.424	31.686	4.18469	0.000512361	0.0757935	yes	up
gene3465	DCST1	0.26	2.732	3.71244	0.000525921	0.0767826	yes	up
gene7213	LOC108633191	1.012	0.268	-1.89649	0.000529023	0.0767826	yes	down
gene28283	LOC108635056	7.616	1.704	-2.12995	0.000532706	0.0767826	yes	down
gene1443	SLC19A3	1.272	5.754	2.47957	0.000583419	0.0818646	yes	up
gene6249	MLC1	0	3.492	9.96376	0.000587049	0.0818646	yes	up
gene26219	ATRX	1.518	4.54	1.75664	0.000587383	0.0818646	yes	up
gene25658	SLC37A2	6.848	100.96	3.92704	0.000615068	0.0843293	yes	up
gene22506	SFTA2	0.26	9.058	5.52407	0.000625043	0.0850058	yes	up
gene2280		2.948	14.49	2.66284	0.000635696	0.0850208	yes	up
gene6377	CFI	58.702	109.818	1.06013	0.000636764	0.0850208	yes	up
gene12286	SLC27A4	13.51	136.308	3.79504	0.000649225	0.0850208	yes	up
gene18063	LOC102169696	1.798	19.194	3.83794	0.00065451	0.0850208	yes	up
gene2535	FAAH	11.204	54.956	2.67327	0.000655402	0.0850208	yes	up
gene8668	GATA4	2.992	20.3	3.69104	0.000703723	0.089445	yes	up
gene3398	LOC102183026	6.81	1.466	-2.22384	0.000704492	0.089445	yes	down
gene13431	GATA5	0.28	9.506	5.44924	0.000705419	0.089445	yes	up
gene16291	SERPINC1	1.046	5.702	2.77972	0.000716796	0.0896738	yes	up
gene15609	C15H11orf87	0.322	0.074	-2.08211	0.000717859	0.0896738	yes	down
gene19124	TM4SF5	20.354	377.944	4.63825	0.000737455	0.0906293	yes	up
gene1135	PLA2G2A	43.97	648.336	4.3905	0.000740835	0.0906293	yes	up
gene21225	AMN	3.266	48.866	4.27867	0.000746835	0.0906293	yes	up
gene7896	LOC106502311	2.864	13.284	2.59278	0.000747004	0.0906293	yes	up
gene1562	PECR	14.376	66.282	2.55857	0.000766629	0.091691	yes	up
gene26661	PRPS2	9.366	47.46	2.77245	0.000773647	0.091834	yes	up
gene16839	HCAR2	4.5	1.04	-2.16658	0.000778716	0.091834	yes	down
gene19530	NR1D1	13.446	5.132	-1.33659	0.000796572	0.0932875	yes	down
gene26225	ATP7A	2.018	4.248	1.61738	0.000807378	0.0939008	yes	up
gene19427	GIP	0.07	51.162	10.0925	0.000853284	0.0982443	yes	up
gene4016	KEL	0.072	0.59	3.49597	0.000858589	0.0982443	yes	up
gene25416	FOLH1B	2.982	16.63	2.88611	0.000864199	0.0982443	yes	up
gene1259	NR0B2	0.05	20.696	9.15082	0.00087987	0.0983371	yes	up
gene1802	UBXN4	66.132	127.25	2.22291	0.00088634	0.0983371	yes	up
gene26615	LOC108634337	2.024	0.808	-1.34096	0.000922293	0.100138	yes	down
gene1905	LOC102168395	0.776	0.038	-4.45882	0.000926324	0.100138	yes	down
gene23316	LOC102184299	3.352	0.828	-2.03609	0.000960302	0.102672	yes	down
gene4869	LOC108636127	1.028	0.172	-2.62386	0.000968873	0.102672	yes	down
gene26130	MRGPRF	48.35	19.824	-1.31851	0.000988425	0.103533	yes	down
gene3178	FMO5	8.476	20.004	1.47609	0.00105903	0.10824	yes	up
gene14906	BBOX1	2.748	13.216	2.65339	0.00107041	0.108744	yes	up
gene9239	CNTFR	14.874	6.37	-1.17481	0.0011325	0.114362	yes	down
gene19605	KRT36	3.342	0.708	-2.16017	0.00114488	0.114905	yes	down
gene24120	LOC102181382	0.026	2.36	7.09396	0.00115923	0.114996	yes	up
gene13716	JPH2	19.73	7.838	-1.3241	0.00116797	0.115185	yes	down
gene27783	F10	1.636	18.406	3.91192	0.0011784	0.115538	yes	up
gene20649	LOC102179985	1.274	0.206	-2.63989	0.00123277	0.120011	yes	down
gene20411	PRLR	1.656	5.056	1.83746	0.00125245	0.120694	yes	up
gene3076	FAM212B	10.98	3.534	-1.62142	0.00129452	0.123124	yes	down
gene2491	BTBD19	5.808	24.514	2.45159	0.00129712	0.123124	yes	up
gene2663	DAB1	0.46	2.042	2.54432	0.00131156	0.123124	yes	up
gene17475	LOC102173030	0.238	2.516	4.29313	0.00131441	0.123124	yes	up
gene17728	HAMP	2.01	4.968	1.45902	0.0013674	0.125853	yes	up
gene19773	MYL4	2.618	0.608	-2.06129	0.00137315	0.125853	yes	down
gene16734		0.248	0.008	-4.64378	0.00138041	1	yes	down
gene14371	LYNX1	44.86	18.402	-1.28282	0.00142801	0.130173	yes	down
gene16670	DAO	2.478	10.8	2.63362	0.00144746	0.130578	yes	up
gene4019	TRPV6	0.228	3.128	4.27874	0.00144794	0.130578	yes	up
gene1754	TMEM37	1.982	34.128	4.53815	0.00146988	0.131311	yes	up
gene27327	MAMDC4	5.832	52.164	3.43238	0.00147164	0.131311	yes	up
gene18501	TMEM86B	2.736	26.26	3.72756	0.00150306	0.133408	yes	up
gene20407	LOC102173971	0.438	6.224	3.83074	0.00153858	0.134494	yes	up
gene6142	DNAJB7	0.04	4.766	7.27529	0.00153922	0.134494	yes	up
gene10143	UNC93A	0.012	2.962	8.34328	0.00154722	0.134496	yes	up
gene22861	MLN	8.87	73.508	3.4931	0.00155887	0.134814	yes	up
gene13310	LRRN4	0.122	0.904	3.14121	0.00157921	0.135877	yes	up
gene19378	LOC102178941	5.32	31.81	2.72095	0.00159459	0.136504	yes	up
gene5812	LOC102176676	1.21	4.62	2.00766	0.00165037	0.138673	yes	up
gene19886	NPB	0.316	21.854	6.7512	0.00165282	0.138673	yes	up
gene10637	FBXL22	10.256	3.696	-1.4798	0.00168144	0.140375	yes	down
gene6822	LOC102178993	0	1.228	4.17937	0.00169681	1	yes	up
gene5277	LOC102170758	0.69	0.252	-1.34886	0.001711	0.142125	yes	down
gene2096	LOC106502645	0.156	1.826	3.86392	0.00175126	0.143981	yes	up
gene17946	ERICH4	3.424	46.34	3.47375	0.00175938	0.143981	yes	up
gene3175	LOC108635592	1.838	0.34	-2.34987	0.00180265	0.146039	yes	down
gene14967	CHRDL2	6.204	1.864	-1.73625	0.0018099	0.146039	yes	down
gene4845	NTS	0.226	7.166	5.57589	0.00184769	0.148379	yes	up
gene9860	SMLR1	3.486	21.556	2.73627	0.00190309	0.150675	yes	up
gene19686	RND2	3.242	11.686	2.19231	0.0019328	0.152312	yes	up
gene14157	XKR9	0.064	1.816	5.481	0.00198525	0.154824	yes	up
gene11127	CIDEB	5.586	48.144	3.50744	0.00204782	0.156975	yes	up
gene25119	ZNF503	16.46	6.76	-1.23427	0.00208523	0.15811	yes	down
gene28548	LOC108635272	0.086	28.158	9.30033	0.00212115	0.159205	yes	up
gene18338	LOC108638019	0.556	1.198	1.24802	0.00212412	0.159205	yes	up
gene23205	ST8SIA5	1.112	0.282	-1.91993	0.00214756	0.160138	yes	down
gene6760	LOC102173552	0.03	10.432	9.01836	0.00216163	0.160138	yes	up
gene23985	LOC108633886	9.362	0.426	-4.19509	0.0022654	0.166103	yes	down
gene2199		2.028	0.74	-1.29416	0.00228461	0.166786	yes	down
gene22668	MEP1A	0.214	1.166	2.81437	0.00235338	0.170332	yes	up
gene6156	CSDC2	2.58	1.186	-1.09607	0.0023748	0.170691	yes	down
gene26122	GAL	94.754	41.102	-1.12139	0.00242987	0.172794	yes	down
gene4979	LOC108635997	1.22	0.284	-2.1017	0.00251175	0.175411	yes	down
gene16522	CSRP1	538.354	237.5	-1.17608	0.00253058	0.175411	yes	down
gene21626	LOC108638636	0.33	0.056	-2.46683	0.00254279	0.175411	yes	down
gene24576	LOC100861186	0.006	0.844	6.7565	0.00254608	0.175411	yes	up
gene24041	CLDN15	5.576	61.272	3.89603	0.00255877	0.175411	yes	up
gene5192	MYRFL	1.358	9.432	3.32858	0.00269011	0.183668	yes	up
gene4119	AKR1D1	0.114	0.008	-3.78348	0.00274117	1	yes	down
gene12575	LOC108637255	5.984	13.504	2.14243	0.00274737	0.186821	yes	up
gene25899	FLRT1	0.148	0.068	-1.10037	0.00276247	0.187094	yes	down
gene19683		0.392	0.084	-2.19969	0.00290656	1	yes	down
gene13194	SLC24A3	25.498	12.07	-1.02356	0.00297816	0.198513	yes	down
gene2142	LOC106502583	0.032	0.948	4.35626	0.00303019	1	yes	up
gene4002	TMEM139	7.476	24.144	2.02452	0.00306565	0.201592	yes	up
gene291	ZBTB20	0.146	0.548	2.00534	0.00307217	0.201592	yes	up
gene967	LRRC3	2.746	0.97	-1.49092	0.0031307	0.202284	yes	down
gene6400	GIMD1	0.17	1.556	3.53131	0.00317538	0.204388	yes	up
gene18104	LOC108638115	1.288	0.14	-3.29484	0.00323092	0.205608	yes	down
gene27515		0.08	0	-4.93565	0.00325718	1	yes	down
gene15837	LOC108637766	0.932	17.012	4.74341	0.00325906	0.20662	yes	up
gene17434	LOC102188339	59.78	265.442	2.53338	0.00327745	0.206744	yes	up
gene16101	LOC106501911	6.112	16.636	1.73454	0.00329613	0.206744	yes	up
gene16579	SMTN	191.882	92.03	-1.04591	0.00330379	0.206744	yes	down
gene25378	HEPHL1	0.904	0.32	-1.48107	0.00331007	0.206744	yes	down
gene10302	HEATR4	0.154	0.304	1.07322	0.00335273	0.208202	yes	up
gene20101	ABCA10	5.102	1.398	-1.87243	0.00335809	0.208202	yes	down
gene468	ST6GAL1	26.572	12.588	-1.08969	0.00338684	0.209215	yes	down
gene5618	LOC102172041	0.284	1.614	2.85406	0.00340513	0.209482	yes	up
gene9161	SLC39A14	15.314	55.362	2.22368	0.00345167	0.210286	yes	up
gene28167	LOC108634969	1.074	0.214	-2.17928	0.00345406	0.210286	yes	down
gene15788	CDK18	6.654	17.816	1.7293	0.00351153	0.212252	yes	up
gene25159	PLA2G12B	7.622	21.078	1.78864	0.00373051	0.218832	yes	up
gene21419	CCK	4.63	41.86	3.57329	0.00374721	0.218832	yes	up
gene13503	SLC52A3	0.678	1.978	1.79934	0.00375003	0.218832	yes	up
gene3131	MAB21L3	1.15	7.338	3.08352	0.00378568	0.220144	yes	up
gene28717	LOC108635411	0.55	0.062	-3.09926	0.00380469	1	yes	down
gene14129	HNF4G	33.822	86.318	1.62885	0.00387679	0.223067	yes	up
gene21708	SLC38A3	4.024	17.582	2.56482	0.00390209	0.223067	yes	up
gene19740	GFAP	0.906	0.278	-1.61711	0.00404257	0.22899	yes	down
gene6662	SPATA18	0.126	0.63	2.72036	0.00404644	0.22899	yes	up
gene18898	LOC102189615	38.614	138.986	2.28985	0.00416521	0.234141	yes	up
gene15758	ZBED6	2.08	4.64	1.33926	0.0041884	0.234662	yes	up
gene21627	MUSTN1	85.108	32.728	-1.37937	0.00424731	0.23665	yes	down
gene25720	MS4A8	169.414	366.522	1.37939	0.00432387	0.238293	yes	up
gene23730	LOC102181920	0.262	0.624	1.43815	0.00442269	0.242946	yes	up
gene9704	DDO	3.312	7.064	1.30392	0.00445138	0.243124	yes	up
gene1057	COLQ	2.492	1.152	-1.11011	0.0044612	0.243124	yes	down
gene2504	HPDL	4.664	1.814	-1.18453	0.00451943	0.243592	yes	down
gene16559	LOC102175148	0.008	1.868	8.59388	0.00452503	0.243592	yes	up
gene10027	IYD	1.824	8.538	2.40924	0.00458864	0.245647	yes	up
gene10758	KNL1	1.578	3.006	1.03574	0.00460296	0.245647	yes	up
gene3520	TTC24	0.302	0.092	-1.63145	0.00469208	0.248529	yes	down
gene25213	STOX1	0.256	0.732	1.83919	0.00469729	0.248529	yes	up
gene14088	TNFRSF11B	0.526	1.17	1.23871	0.00470538	0.248529	yes	up
gene16517	LMOD1	104.146	45.194	-1.21223	0.00478366	0.249781	yes	down
gene4831	ACSS3	2.544	10.09	2.33335	0.00481246	0.249781	yes	up
gene24315	HMX2	0.474	0.158	-1.60394	0.00481374	0.249781	yes	down
gene12576	LOC102173859	14.852	7.01	-1.02823	0.00494238	0.254888	yes	down
gene23806	IL27	1.456	0.6	-1.24674	0.00498241	0.256169	yes	down
gene21984	LOC106503512	0.386	0	-5.56669	0.00505976	1	yes	down
gene6206	KIAA1644	5.302	2.292	-1.14613	0.00507222	0.259994	yes	down
gene13727	WISP2	0.336	1.684	2.7414	0.00520048	0.263366	yes	up
gene22772	UNC5CL	5.078	16.318	2.02479	0.00521676	0.263399	yes	up
gene2174	LOC106503865	3.198	0.8	-2.05153	0.00527839	0.265716	yes	down
gene28160	LOC108634965	2.308	9.906	2.14413	0.0053187	1	yes	up
gene23570	ROGDI	13.756	31.152	1.49442	0.00533886	0.266782	yes	up
gene13574	BPIFB1	0.098	0.368	1.99493	0.00534702	0.266782	yes	up
gene7530	CATSPER3	0.868	0.394	-1.34765	0.00537584	0.267428	yes	down
gene22149	BTN2A2	0.512	1.68	2.02715	0.00562571	0.27579	yes	up
gene24686	IPMK	9.258	17.128	1.11316	0.00580126	0.279747	yes	up
gene25054	LOC102172438	0.392	0.092	-1.40981	0.00581262	0.279747	yes	down
gene3704	NR1I3	0.012	2.252	7.8364	0.00588143	0.280877	yes	up
gene16977	KIAA1109	7.27	11.82	1.00308	0.00601154	0.283974	yes	up
gene5911	APOBEC1	8.674	22.336	1.38539	0.00605502	0.284525	yes	up
gene2569	SLC5A9	1.466	12.202	3.3845	0.00607193	0.284525	yes	up
gene12535	GGACT	13.906	32.356	1.45738	0.00611542	0.284525	yes	up
gene1666	LOC102171556	0.442	0.126	-1.89431	0.00619671	0.285251	yes	down
gene11784	SMYD1	4.726	2.142	-1.1224	0.00623355	0.285251	yes	down
gene18946	PIPOX	3	10.962	2.18276	0.00623596	0.285251	yes	up
gene24620	PPP1R3C	8.188	3.732	-1.09706	0.00629581	0.285251	yes	down
gene25203	TACR2	20.986	10.28	-1.00876	0.00632444	0.285251	yes	down
gene26036	C29H11orf86	50.954	132.406	1.63671	0.00634305	0.285251	yes	up
gene13847	LOC106502804	0.176	2.254	4.46711	0.00643713	0.287362	yes	up
gene23694	ACSM5	1.474	9.24	2.99696	0.00648487	0.287792	yes	up
gene12340	LAMC3	4.218	1.362	-1.53523	0.00655751	0.288736	yes	down
gene12591	LOC106502720	0.282	0.084	-1.79047	0.00689525	0.296741	yes	down
gene10185	LOC108636902	0.594	1.614	1.48281	0.00693264	0.296741	yes	up
gene6887	PRKG2	11.166	23.452	1.31085	0.00696485	0.296741	yes	up
gene310	POPDC2	9.432	4.27	-1.04089	0.00709779	0.296741	yes	down
gene19950	LOC102179594	12.712	27.326	1.33576	0.00709997	0.296741	yes	up
gene15797	PM20D1	3.986	15.336	2.24436	0.00710991	0.296741	yes	up
gene9442	ZNF483	0.006	0.044	3.04342	0.00714953	1	yes	up
gene22527	LOC102185917	35.97	77.858	1.21987	0.00720253	0.296741	yes	up
gene12637	LOC108637258	3.642	10.346	1.75151	0.00722254	0.296741	yes	up
gene5915	A2ML1	3.442	1.536	-1.1837	0.00729213	0.296741	yes	down
gene27591	LOC108634669	3.552	24.832	3.06253	0.00735483	0.296741	yes	up
gene21271	AHNAK2	9.178	3.646	-1.38059	0.00735501	0.296741	yes	down
gene18496	TMEM150B	1.366	3.654	1.69954	0.00735518	0.296741	yes	up
gene10326	ADAM20	0.084	0.008	-3.19787	0.00736739	1	yes	down
gene16935	LOC102171808	5.096	9.68	1.13325	0.0074499	0.299293	yes	up
gene7570	ATP8B3	2.012	5.724	1.79759	0.00748981	0.299293	yes	up
gene11884	LOC108637150	0.388	0.748	1.05362	0.00749256	0.299293	yes	up
gene18920	SLC13A2	39.83	120.976	1.97949	0.00753258	0.299322	yes	up
gene4902	PPP1R1A	23.688	10.682	-1.11144	0.00760868	0.299537	yes	down
gene22574	C2	3.472	15.998	2.19393	0.00766669	0.299537	yes	up
gene7588	GAMT	41.646	110.552	1.59221	0.00768281	0.299537	yes	up
gene4503	NRCAM	0.724	0.272	-1.39986	0.00768324	0.299537	yes	down
gene17997	LYPD3	1.106	0.418	-1.36503	0.00772634	0.300223	yes	down
gene4704	PON3	1.144	3.818	2.1261	0.00774783	0.300367	yes	up
gene19609	KRT14	2.53	0.964	-1.63074	0.00785945	0.302607	yes	down
gene10284	ABCD4	9.136	26.154	1.88053	0.00807659	0.309549	yes	up
gene21076	ASB2	24.854	11.016	-1.12289	0.00810113	0.309549	yes	down
gene27430	LOC102179926	0.786	1.446	1.04371	0.00811319	0.309549	yes	up
gene15991	KMO	0.09	0.424	2.59628	0.00825575	0.31357	yes	up
gene6547	CCKAR	0.612	0.084	-2.84884	0.00829691	0.31372	yes	down
gene16218	LOC102169118	0.508	1.074	1.299	0.00854177	0.318357	yes	up
gene11238	SLC51B	26.288	67.564	1.57958	0.00861758	0.318357	yes	up
gene26038	RHOD	24.316	44.182	1.06013	0.00868544	0.318357	yes	up
gene2197	SNED1	8.248	3.84	-1.11469	0.00868922	0.318357	yes	down
gene25707	TMEM45B	74.97	168.672	1.36679	0.00872885	0.318622	yes	up
gene540	B3GNT5	6.34	12.08	1.16578	0.00890614	0.322303	yes	up
gene6751	LOC102186850	0.004	0.15	4.96482	0.00915561	1	yes	up
gene1472	LOC102184853	0.226	0.954	2.39963	0.00924197	0.330205	yes	up
gene21251	KIF26A	2.608	0.444	-2.64266	0.00927123	1	yes	down
gene17151	TDP2	16.362	46.716	1.66647	0.0093316	0.331396	yes	up
gene6368	PITX2	15.094	1.872	-2.97209	0.00943133	0.332428	yes	down
gene10096	ACAT2	33.37	64.144	1.15576	0.00949471	0.332428	yes	up
gene4590	CROT	16.472	31.624	1.16649	0.00949905	0.332428	yes	up
gene1133	PLA2G2E	0.334	0	-4.17693	0.00953925	1	yes	down
gene18107	CCDC8	18.468	8.13	-1.16142	0.00954542	0.332428	yes	down
gene19377	WFIKKN2	3.678	1.746	-1.04596	0.0095845	0.332428	yes	down
gene16705	MSI1	0.564	1.676	1.95503	0.00960088	0.332428	yes	up
gene8821	SLC24A2	0.148	0.34	1.35959	0.00960589	0.332428	yes	up
gene27273	ITGB1BP2	3.176	1.524	-1.0658	0.00965649	0.332428	yes	down
gene20986	LOC106503369	0.84	0.206	-1.92264	0.00965717	0.332428	yes	down
gene9047	HRCT1	6.644	2.726	-1.28242	0.00966013	0.332428	yes	down
gene23942	LOC108633904	0.992	0.186	-2.62695	0.00973586	0.332921	yes	down
gene6280		0.01	1.83	7.77348	0.00984886	0.334553	yes	up
gene14791	F2	0.764	1.894	1.61156	0.0100753	0.336106	yes	up
gene3089	LOC102181743	0.47	0.084	-2.41618	0.0100837	0.336106	yes	down
gene5350	SLC39A5	42.12	105.14	1.5204	0.0100848	0.336106	yes	up
gene12823	ATP7B	2.214	5.808	1.81131	0.0101438	0.336789	yes	up
gene10257	LOC108636925	0.046	0.374	3.28165	0.0101607	0.336789	yes	up
gene15824	C4BPB	0.978	2.348	1.42632	0.0103233	0.336789	yes	up
gene19466	TBKBP1	10.032	4.746	-1.00653	0.0103388	0.336789	yes	down
gene9496	ASTN2	1.708	0.778	-1.05837	0.0104048	0.336789	yes	down
gene1160	LDLRAD2	0.278	0.042	-2.50456	0.0104701	1	yes	down
gene13250	TUBAL3	2.786	8.614	1.83009	0.0105397	0.339202	yes	up
gene27281	LOC108634530	2.864	1.174	-1.38872	0.0105867	0.340065	yes	down
gene16427	SLC30A1	10.122	18.112	1.08805	0.0106271	0.340655	yes	up
gene17852	FBXO17	1.006	0.506	-1.03827	0.0106974	0.340655	yes	down
gene18471	ZNF580	4.61	0.574	-2.75479	0.0107058	0.340655	yes	down
gene16969	LOC102187421	0.296	0.016	-4.09326	0.0107159	1	yes	down
gene23465	LOC102186545	22.314	50.368	1.38519	0.0108048	0.341026	yes	up
gene17456	PLLP	0.196	0.594	1.68969	0.0108188	0.341026	yes	up
gene16657	PIWIL3	0.258	0.046	-2.50766	0.0108562	0.341566	yes	down
gene3395	IVL	0.946	0.216	-2.22124	0.0109136	0.342093	yes	down
gene26188	MUC5AC	0.066	0.624	3.65395	0.0110261	0.34434	yes	up
gene7188	ATG10	4.038	34.022	1.66315	0.0110677	0.344407	yes	up
gene21083	LOC108638507	7.088	3.306	-1.03542	0.0113361	0.34816	yes	down
gene23188	MC5R	0.276	0.116	-1.16494	0.0115668	0.350692	yes	down
gene28432	LOC108635179	10.02	24.742	1.79359	0.011583	0.350692	yes	up
gene11831		1.798	0.702	-1.30782	0.0116246	0.350692	yes	down
gene3618	FCER1A	1.794	4.002	1.36328	0.0120796	0.358103	yes	up
gene6771	SULT1B1	6.196	13.052	1.37278	0.0120826	0.358103	yes	up
gene11993	KHK	8.142	32.502	1.71563	0.0121296	0.358477	yes	up
gene28063	LOC108634890	0.06	1.238	4.56432	0.0121802	0.358477	yes	up
gene15456	TECTA	0.092	0.026	-1.62063	0.0122362	0.358554	yes	down
gene23482	LOC108633902	26.534	67.102	1.56851	0.0122679	0.358554	yes	up
gene28212	SHISA4	16.192	8.732	-1.01792	0.0124284	0.360143	yes	down
gene22951	LOC102184018	20.36	54.504	1.42278	0.0124284	0.360143	yes	up
gene24392	ADRB1	1.046	0.256	-1.96081	0.012505	0.360317	yes	down
gene5324	SDR9C7	0.492	1.09	1.3804	0.0126833	0.361807	yes	up
gene3900	LOC102178162	92.456	193.2	1.22637	0.012799	0.362759	yes	up
gene11647	KCNK12	1.518	0.502	-1.6156	0.0129974	0.36637	yes	down
id447279	LOC102170970	90.29	218.484	1.35169	0.0130577	0.367009	yes	up
gene6265	ADM2	1.996	0.938	-1.13965	0.0131706	0.368364	yes	down
gene24677	LOC108634035	5.812	14.958	1.68354	0.0132891	0.370735	yes	up
gene13580	SNTA1	1.474	0.68	-1.10683	0.0134917	0.37177	yes	down
gene6829	EREG	4.172	10.614	1.54873	0.0136255	0.373021	yes	up
gene25160	OIT3	0.676	1.228	1.10494	0.0137462	0.375106	yes	up
gene19155	SLC2A4	13.334	5.7	-1.16521	0.0137867	0.375605	yes	down
gene19871	LOC106503208	0	1.632	7.42153	0.0142563	0.380551	yes	up
gene23681	GDE1	104.586	181.702	1.03325	0.0142616	0.380551	yes	up
gene4073	CLEC5A	0.844	1.816	1.30402	0.0142917	0.38075	yes	up
gene1953	KLHL41	2.354	0.548	-2.03494	0.0143206	0.38092	yes	down
gene15476	PDZD3	11.786	20.974	1.0523	0.0144394	0.381672	yes	up
gene19997	GALR2	1.404	0.38	-1.90107	0.0144877	0.381751	yes	down
gene5948	RBP5	0.756	2.282	2.10444	0.0145291	0.382245	yes	up
gene23193	SLC14A1	0.294	0.154	-1.03308	0.0148937	0.384982	yes	down
gene10423	SIX4	0.182	0.07	-1.42309	0.0150492	0.386875	yes	down
gene15798	SLC26A9	0.086	0.018	-2.29169	0.0151773	1	yes	down
gene21950	FOXQ1	4.656	8.604	1.1397	0.015229	0.387324	yes	up
gene6703	HOPX	2.948	8.052	1.54116	0.0154792	0.390197	yes	up
gene26009	CD248	14.294	4.772	-1.55628	0.0156006	0.391992	yes	down
gene25301	ACTN2	2.15	0.742	-1.43932	0.0156202	0.391992	yes	down
gene25042	LOC108634139	0.098	0.944	3.18473	0.0156671	1	yes	up
gene27636		27.09	9.162	-1.53296	0.0158327	0.394391	yes	down
gene17152	KIAA0319	0.726	1.824	1.6806	0.0159358	0.394487	yes	up
gene18886	MIR365	0.474	0.202	-1.25483	0.016084	0.396457	yes	down
gene9811	GABRR2	0.452	0.21	-1.05682	0.0161037	0.396457	yes	down
gene20402	RANBP3L	0.012	0.078	3.02046	0.0161873	1	yes	up
gene25415	LOC102181365	0.01	0.228	4.53759	0.0163232	1	yes	up
gene7993	PLIN4	16.538	5.186	-1.68861	0.0164105	0.402608	yes	down
gene17600	HAS3	1.004	0.328	-1.61158	0.0165888	0.403684	yes	down
gene23428	SLC9A3R2	67.412	29.794	-1.09766	0.0168343	0.406028	yes	down
gene25650	NRGN	2.228	0.954	-1.20961	0.0168394	0.406028	yes	down
gene27706	LOC102182692	13.418	26.438	1.22889	0.017094	0.407717	yes	up
gene18223	RRAS	77.298	36.78	-1.06869	0.0171544	0.408027	yes	down
gene11956	PLB1	0.518	1.448	1.97328	0.0172684	0.40816	yes	up
gene9012	PHF24	3.604	1.592	-1.13287	0.0173195	0.40816	yes	down
gene22990	LOC108633770	0.044	0.132	1.82764	0.0174163	1	yes	up
gene21583	ABHD6	8.25	20.236	1.48644	0.0174723	0.409071	yes	up
gene24584	LOC102185739	5.682	13.68	1.37737	0.0176569	0.410711	yes	up
gene6937	LOC102188840	0.494	0.17	-1.47862	0.0176843	0.410782	yes	down
gene23588	LOC108633899	0.906	1.978	1.33018	0.0178361	0.412903	yes	up
gene16158	PRDM16	0.552	1.596	1.87726	0.0179004	0.412949	yes	up
gene14043	LOC102188518	1.662	3.342	1.15303	0.0179344	0.412949	yes	up
gene4589	TMEM243	9.57	18.26	1.28615	0.0179626	0.412949	yes	up
gene17529	CES2	137.13	265.398	1.20825	0.0179772	0.412949	yes	up
gene13990	RGS22	0.16	0.066	-1.55249	0.0180638	0.412988	yes	down
gene2964	GPR88	0.344	0.124	-1.44726	0.018103	0.413112	yes	down
gene5996	PLEKHG6	9.004	19.586	1.33231	0.0184469	0.417567	yes	up
gene27441	LOC108634594	5.16	10.172	1.29166	0.0185266	0.418811	yes	up
gene9890	TAAR1	0.03	0.274	3.70483	0.0185543	1	yes	up
gene20103	LOC102178109	4.982	1.66	-1.58046	0.0186469	0.419282	yes	down
gene9984	ZC3H12D	1.416	2.982	1.34439	0.0186811	0.419383	yes	up
gene6416	CENPE	1.618	3.728	1.31895	0.0187477	0.41987	yes	up
gene25651	VSIG2	6.21	1.57	-1.83387	0.0189015	0.421486	yes	down
gene20601	LOC106503350	0.524	0.066	-3.05346	0.01892	1	yes	down
gene1388	ECEL1	0.068	0.332	2.68164	0.0190013	0.421897	yes	up
gene16871	RFLNA	11.276	4.134	-1.47771	0.0190903	0.421897	yes	down
gene22669	ANKRD66	0.356	0.832	1.55213	0.0191484	0.421897	yes	up
gene10125	LOC108636749	0.728	1.632	1.22076	0.0191868	0.421897	yes	up
gene24591	LOC108634027	1.25	4.028	2.19881	0.0192568	0.421897	yes	up
gene23773	HS3ST4	19.098	3.318	-1.1017	0.0192784	0.421897	yes	down
gene28556	LOC108635280	0.82	5.102	2.64078	0.0192984	0.421897	yes	up
gene14851	SLC1A2	0.014	0.066	2.31238	0.0193688	1	yes	up
gene7104	PPIP5K2	15.13	26.502	1.07322	0.0194545	0.421897	yes	up
gene1181	HTR1D	0.03	0.16	2.91803	0.0196375	0.422158	yes	up
gene22965		0.052	0.004	-3.17424	0.0196393	1	yes	down
gene6651	SLC10A4	0.838	0.39	-1.04173	0.0197742	0.422994	yes	down
gene17825	LOC102175704	386.374	751.146	1.23098	0.0198166	0.422994	yes	up
gene6452	LOC102176872	0.012	0.3	4.55068	0.0199153	0.422994	yes	up
gene18887	LOC108638254	0.634	0.214	-2.06838	0.0199658	1	yes	down
gene17737	KRTDAP	1.464	0.29	-2.57787	0.0199732	1	yes	down
gene10567	MYO5A	3.772	6.776	1.04854	0.0200066	0.422994	yes	up
gene2016	HOXD11	11.078	2.266	-2.77849	0.0200569	0.422994	yes	down
gene5207	LOC102172331	7.34	1.16	-2.50592	0.0200979	0.422994	yes	down
gene18284	KLK12	0.936	0.226	-2.19572	0.0203	0.422994	yes	down
gene22660	ADGRF2	0.728	1.362	1.10627	0.0203307	0.422994	yes	up
gene23348	NME4	47.534	23.628	-1.0162	0.0204059	0.422994	yes	down
gene23729	CDR2	11.788	24.99	1.34669	0.0204957	0.422994	yes	up
gene4760	COBL	4.574	8.328	1.09578	0.0205468	0.422994	yes	up
gene28361	LOC108635123	1.78	0.282	-2.43258	0.0208063	0.422994	yes	down
gene25305	EDARADD	0.788	0.294	-1.42024	0.0210531	0.426276	yes	down
gene23065	DSG3	0.35	0.098	-1.18336	0.0212082	0.427017	yes	down
gene21476	IL17RE	2.804	1.378	-1.06659	0.0212192	0.427017	yes	down
gene6652	ZAR1	0.784	2.524	1.24016	0.0212743	0.427617	yes	up
gene22043	LOC102169347	0.228	0.7	1.81404	0.0213449	0.428221	yes	up
gene27649		1.052	0.226	-2.21992	0.0214169	0.428221	yes	down
gene26155	SLC22A18	47.238	91.854	1.10322	0.0214651	0.428221	yes	up
gene3826	EN2	0.004	0.042	2.90222	0.0214829	1	yes	up
gene8434	LOC102179556	0	0.904	6.95776	0.0216194	0.428221	yes	up
gene5382	RDH5	0.636	1.942	1.92748	0.0217046	0.428527	yes	up
gene1924		0.212	0.72	1.99495	0.0218851	1	yes	up
gene16811	P2RX4	36.354	62.702	1.02973	0.0220597	0.429578	yes	up
gene1624	LOC108637783	3.136	1.48	-1.10601	0.0222182	0.430303	yes	down
gene10491	SORD	35.044	68.32	1.23519	0.0223574	0.431327	yes	up
gene1982	DLX1	0.482	0.168	-1.52167	0.0225114	0.431891	yes	down
gene18288	CEACAM18	1.052	3.728	2.28243	0.0226302	0.432694	yes	up
gene10655	PTGDR	4.214	1.396	-1.57728	0.0227808	0.432773	yes	down
gene26568	GK	0.554	1.528	1.6716	0.0228599	0.432773	yes	up
gene1329	SERINC2	33.636	62.674	1.1415	0.0229767	0.433422	yes	up
gene25808	LOC102172792	0.73	3.088	2.49439	0.0232263	0.434523	yes	up
gene4070	MGAM2	42.252	65.782	1.02266	0.0232965	0.434533	yes	up
gene5153	DBX2	0.118	0	-3.89792	0.0233745	1	yes	down
gene14864	LOC108637626	0.494	1.676	2.15836	0.023419	0.434579	yes	up
gene17299	FOXC2	0.436	0.176	-1.30443	0.0235188	0.435338	yes	down
gene12233	SCAI	0.332	0.68	1.19482	0.0236061	0.435338	yes	up
gene27041	IRS4	0.2	0.032	-2.57781	0.0236462	0.435338	yes	down
gene11783	FABP1	3699.88	7120.64	1.20155	0.0239435	0.437943	yes	up
gene9520	COLEC11	1.848	3.508	1.17351	0.0239767	0.438075	yes	up
gene22575	CFB	111.038	287.546	1.61415	0.0240203	0.438197	yes	up
gene28894	LOC108635557	16.022	15.372	1.55144	0.0241133	0.438197	yes	up
gene28013	LOC108634848	0.64	0.09	-2.84772	0.0242184	0.43916	yes	down
gene19669		0.346	0.152	-1.14585	0.0247463	0.444432	yes	down
gene24834	MBOAT4	0.038	0.236	3.0239	0.0250329	1	yes	up
gene10799	ACTC1	20.568	6.708	-1.55579	0.0252436	0.44906	yes	down
gene21665	PCBP4	17.914	34.074	1.20427	0.0255549	0.451399	yes	up
gene4903	PDE1B	8.862	3.81	-1.17451	0.0255857	0.451399	yes	down
gene4404	LOC108635850	0.8	0.15	-2.37582	0.0256865	1	yes	down
gene19885	PCYT2	65.028	130.618	1.22907	0.0256908	0.451399	yes	up
gene6096	BAIAP2L2	10.514	28.422	1.53889	0.0257499	0.451399	yes	up
gene10430	LOC108636968	0.42	0.776	1.02917	0.0259022	0.451722	yes	up
gene22666	ADGRF1	1.194	0.578	-1.04641	0.026045	0.452155	yes	down
gene5942	LOC102183687	0.754	0.246	-1.60444	0.0260648	0.452155	yes	down
gene26969	SOWAHD	4.118	8.014	1.09549	0.026071	0.452155	yes	up
gene2198	CROCC2	0.398	0.148	-1.40132	0.0260879	0.452155	yes	down
id239992	LOC102182779	0.442	0.112	-1.93997	0.0262725	1	yes	down
gene16234	TMEM82	4.99	11.612	1.51924	0.0263875	0.452515	yes	up
gene12814	SLC25A15	19.458	33.16	1.00595	0.0264023	0.452515	yes	up
gene23352	PRR35	0.046	0.336	3.20979	0.0265598	0.452914	yes	up
gene24630	KIF20B	3.424	6.45	1.00927	0.0265752	0.452914	yes	up
id239913	LOC108636882	1.066	0.104	-3.32255	0.0266033	1	yes	down
gene20372	MROH2B	0.07	0.01	-2.91442	0.0269627	1	yes	down
gene3403	PGLYRP4	0.01	0.052	2.44106	0.0276091	1	yes	up
gene19835	LOC106503289	0.06	0.54	3.6671	0.0276313	1	yes	up
gene7984	SHD	0.202	0.046	-2.09138	0.0277182	1	yes	down
gene7967	RAX2	0.504	0.2	-1.32624	0.0279822	0.461717	yes	down
gene1534	VIL1	109.042	212.388	1.30401	0.0280022	0.461717	yes	up
gene20243	CD180	1.438	0.538	-1.29851	0.0280461	0.461717	yes	down
gene16322	AXDND1	0.018	0.078	2.21106	0.0280563	1	yes	up
gene13664	NNAT	39.432	13.552	-1.3805	0.0283131	0.461717	yes	down
gene21207	LOC102169338	0.838	0.442	-1.56151	0.0284248	0.461717	yes	down
gene21856	GHRL	6.656	14.844	1.49477	0.0284362	0.461717	yes	up
gene13208		0.222	0.05	-2.07457	0.0284391	1	yes	down
gene991	ADARB1	6.77	3.342	-1.01317	0.0284422	0.461717	yes	down
gene16476	LOC108637795	0.132	0	-3.35946	0.0284824	1	yes	down
gene19862	LOC108638314	1.684	3.086	1.09302	0.0285247	0.461717	yes	up
gene11195	SKOR1	0.078	0.014	-2.47179	0.0285868	1	yes	down
gene25318	LOC102169255	0.76	1.656	1.3438	0.0287921	0.461717	yes	up
gene17721	FXYD1	117.168	52.518	-1.13632	0.0288702	0.461717	yes	down
gene903	LOC102187271	0.368	0.88	1.52645	0.0289122	0.461717	yes	up
gene12638	LOC108637259	13.468	25.61	1.00295	0.0289588	0.461717	yes	up
gene20891	ISLR	63.356	29.654	-1.06042	0.0291446	0.461717	yes	down
gene5303	NDUFA4L2	8.782	3.51	-1.26743	0.029194	0.461717	yes	down
gene11916	GKN1	0.472	0	-4.39767	0.029267	1	yes	down
gene17135	LOC108637882	1.286	0.542	-1.11509	0.029322	0.461717	yes	down
gene25701	IGSF9B	0.23	0.108	-1.04155	0.0294862	0.461717	yes	down
gene3173	LOC108635591	3.958	1.046	-1.94349	0.0295328	0.461717	yes	down
gene2843	LOC102188008	0.262	0.562	1.16188	0.0295951	0.461717	yes	up
gene482	DGKG	0.966	0.434	-1.09312	0.0296379	0.461717	yes	down
gene19671	LOC102182869	0.608	0.132	-2.51833	0.0299099	0.461717	yes	down
gene17576	LCAT	9.56	4.718	-1.05093	0.0299426	0.461717	yes	down
gene28809		0	0.884	6.57675	0.0299629	0.461717	yes	up
gene28055	ELFN1	0.492	0.158	-1.50852	0.0301399	0.461717	yes	down
gene20621	LOC106503345	0.22	0	-3.66317	0.0301814	1	yes	down
gene15535	LOC102179867	0.068	0.738	3.86673	0.0302811	0.461717	yes	up
gene3096	LOC108635585	1.738	0.004	-6.12924	0.0304197	0.461717	yes	down
gene16934	ZNF891	0.298	0.124	-1.15468	0.0304406	0.461717	yes	down
gene3270	ANXA9	0.224	0.076	-1.41776	0.0305596	1	yes	down
gene23387	LOC102178129	5.546	1.558	-1.85882	0.030701	0.463396	yes	down
gene523	LOC102185870	0.212	0.038	-2.46688	0.0308142	1	yes	down
gene14876	DEPDC7	3.432	6.496	1.17251	0.0308482	0.463396	yes	up
gene3462	LENEP	0	0.16	3.83447	0.0308594	1	yes	up
gene26488	NDP	0.504	0.208	-1.21496	0.0310896	0.464801	yes	down
gene22476	TRIM31	4.672	13.86	1.8593	0.0312774	0.465291	yes	up
gene16868	LOC102179223	0.44	2.006	2.46618	0.031288	0.465291	yes	up
gene12431	LOC108637179	0.574	0.25	-1.22072	0.031395	0.465792	yes	down
gene14199	LOC102168556	0.396	0.058	-2.57623	0.031592	1	yes	down
gene4308	NPC1L1	0.288	1.718	2.96581	0.0315962	0.465965	yes	up
gene22906	KLHL31	0.926	0.256	-1.89456	0.031608	0.465965	yes	down
gene14437	GPT	9.036	23.846	1.64152	0.031906	0.467133	yes	up
gene2233	TWIST2	2.534	1.116	-1.14495	0.0319104	0.467133	yes	down
gene12592	SOX21	0.232	0.102	-1.31751	0.0319863	0.467398	yes	down
gene18555	TARM1	0.038	0.224	2.82236	0.0320648	1	yes	up
gene4414	GHRHR	0.218	0.48	1.37273	0.0321516	0.467398	yes	up
gene19860	LOC108638312	4.15	10.092	1.59042	0.0322057	0.467398	yes	up
gene16446	CAMK1G	0.488	0.154	-1.69062	0.0324264	0.468731	yes	down
gene13946	LOC102184166	0.154	0.526	2.40422	0.0324489	0.468731	yes	up
gene3895		0.14	0.706	2.66619	0.0324968	1	yes	up
gene5003	ANKRD33	0.826	0.406	-1.03968	0.0325777	0.468868	yes	down
gene15838	CFH	33.358	58.696	1.06723	0.032673	0.468868	yes	up
gene2384	MFSD2A	6.998	13.68	1.29644	0.0329129	0.468868	yes	up
gene10291	FAM161B	2.186	4.176	1.26193	0.0329829	0.468868	yes	up
gene4412		0.732	0.3	-1.29692	0.0332057	0.468868	yes	down
gene6741	LOC102186672	0.176	0.042	-1.92166	0.0332809	0.468868	yes	down
gene9482	AGP	0.602	0.116	-2.39902	0.0335215	1	yes	down
gene11758	IL1B	5.614	12.094	1.24274	0.0335585	0.469073	yes	up
gene24332	LOC102169730	2347.57	4351.38	1.37685	0.0336854	0.469362	yes	up
gene20633	LOC102177379	25.652	11.144	-1.00833	0.033893	0.469362	yes	down
gene21099	LOC102186111	0.054	0.408	3.24892	0.0338988	0.469362	yes	up
gene18825	LOC102170310	26.052	47.488	1.10845	0.0339125	0.469362	yes	up
gene14374	LOC108637536	0.798	0.208	-1.86114	0.0339274	0.469362	yes	down
gene27348		2.508	4.966	1.27035	0.0341121	0.469524	yes	up
gene729	LOC102189713	5.802	14.038	1.50634	0.0341806	0.469524	yes	up
gene24499	PAX2	0.284	0.064	-1.91867	0.0342173	0.469524	yes	down
gene19257	DHRS7C	0.744	0.154	-2.12133	0.0342387	0.469524	yes	down
gene13837	KCNG1	4.178	1.482	-1.47334	0.0344862	0.470531	yes	down
gene450	TP63	0.118	0.026	-2.01412	0.0345157	0.470552	yes	down
gene21208	DIO3	0.512	0.148	-1.83561	0.0346635	0.470921	yes	down
gene4918	HOXC6	11.032	4.634	-1.33521	0.0348483	0.471276	yes	down
gene8442	CIB3	0.188	0.598	1.70911	0.0349101	1	yes	up
gene21521	CNTN6	0.044	0.004	-3.19722	0.034961	1	yes	down
gene24371	ENO4	0.266	0.712	1.60629	0.0354385	0.473988	yes	up
gene20464	LOC106503330	0.024	0.102	2.25265	0.0354641	1	yes	up
gene17435	LOC102188072	44.538	92.106	1.3546	0.035603	0.473988	yes	up
gene26082	LOC102188566	27.346	56.682	1.31882	0.0358401	0.47417	yes	up
gene4605	IGF2BP3	3.432	5.928	1.09168	0.0359997	0.47417	yes	up
gene28695		0	0.31	4.49738	0.0360502	1	yes	up
gene16952	TMEM144	2.74	4.67	1.04711	0.0362069	0.474263	yes	up
gene11621	SLC3A1	5.888	13.014	1.40767	0.036316	0.474263	yes	up
gene18447	LOC102169897	7.014	22.846	1.31039	0.0364461	0.474263	yes	up
gene27755	LOC108634738	1.148	0.354	-1.85209	0.0365239	0.474263	yes	down
gene7721	GCSAML	0.114	0.418	2.16398	0.0367074	1	yes	up
gene23576	C25H16orf89	21.212	8.992	-1.29524	0.0368318	0.475963	yes	down
gene27269	CRIP1	854.748	1584.07	1.19889	0.0373542	0.480091	yes	up
gene26128	LOC106503748	0.182	0.016	-3.34868	0.0375022	1	yes	down
gene16383	LOC106502992	0.036	0.29	3.27558	0.0378257	1	yes	up
gene8696	LOC102189034	0.55	0.188	-1.53905	0.0378343	0.483045	yes	down
gene8988	PCSK5	11.5	15.996	1.13364	0.037993	0.483913	yes	up
gene23490	LOC108633250	6.264	12.672	1.1214	0.0381687	0.484614	yes	up
gene1762	MARCO	0.178	0.03	-2.85727	0.0387515	1	yes	down
gene3677	LOC108635604	0	0.174	4.34002	0.0388124	1	yes	up
gene20748	LOC108638473	0.918	0.378	-1.21462	0.0390231	0.489917	yes	down
gene4048		0.806	0	-4.24401	0.0390318	1	yes	down
gene15293	LOC108637674	5.762	11.97	1.32716	0.0398566	0.494194	yes	up
gene459	LOC106502102	0.146	0.05	-1.51012	0.0401431	0.494519	yes	down
gene13269	LOC102189495	0.184	2.39	4.08827	0.0404578	0.494764	yes	up
gene1509	LOC108637653	0.788	0.17	-2.20429	0.0407463	1	yes	down
gene6231		0.044	0.096	1.2089	0.0408463	0.496635	yes	up
gene25154		0.908	0.388	-1.14175	0.0414873	0.497624	yes	down
gene28145	LOC108634954	0.054	0.276	2.44854	0.041584	1	yes	up
gene22460	LOC102183314	5.286	24.266	2.48612	0.0416772	0.497624	yes	up
gene28354	LOC102174197	5.042	11.396	1.51735	0.0418427	0.497624	yes	up
gene2618	SLC1A7	0.91	0.422	-1.08429	0.0419852	0.497624	yes	down
gene21090	LOC102185401	7.476	13.99	1.0502	0.0420722	0.497624	yes	up
gene18183	LOC106503135	0.56	1.33	1.78524	0.0421019	0.497624	yes	up
gene25829	RAB3IL1	15.068	7.342	-1.00754	0.0421303	0.497624	yes	down
gene6841	PPEF2	0.326	0.732	1.26885	0.0421659	0.497624	yes	up
gene9244	GALT	20.776	36.77	1.05897	0.0421841	0.497624	yes	up
gene28583	LOC108635302	2.28	5.56	1.51403	0.0422412	0.497624	yes	up
gene9404	LOC102181212	0.21	0.06	-1.75926	0.0423475	1	yes	down
gene27083	TMSB15B	4.504	7.858	1.00579	0.0425451	0.497624	yes	up
gene25357	LOC102176410	1.592	3.096	1.0855	0.042614	0.497624	yes	up
gene2924	ABCA4	0.084	0.19	1.42236	0.0426194	0.497624	yes	up
gene9732	SCML4	4.262	7.666	1.02476	0.0427579	0.497624	yes	up
gene20733	LOC108638455	2	0.796	-1.30253	0.0427952	0.497624	yes	down
gene12602	GPC5	0.168	0.056	-1.5802	0.0431259	1	yes	down
gene20020	SMIM6	55.958	114.004	1.28261	0.0431298	0.49891	yes	up
gene23738	HS3ST2	2.844	1.35	-1.08174	0.0435185	0.49891	yes	down
gene618	LOC108636013	0.082	0.212	1.43387	0.0437908	0.501	yes	up
gene26129	LOC102188749	0.25	0.03	-2.96929	0.0438202	1	yes	down
gene4297	LOC106502045	0.604	0.274	-1.17126	0.0438379	0.501	yes	down
gene9619	SMPDL3A	11.77	20.446	1.05303	0.0440411	0.501153	yes	up
gene18901	LOC102186681	1.206	2.886	1.7193	0.0443665	0.503158	yes	up
gene17375	CBLN1	0.126	0.038	-1.65545	0.0445209	1	yes	down
gene25941	BATF2	1.772	3.506	1.20205	0.0448295	0.504605	yes	up
gene14208	NKAIN3	0.04	0.108	1.77035	0.0449246	0.504605	yes	up
gene28872	LOC102186952	0.158	1.212	2.87616	0.0450307	0.504605	yes	up
gene13542	XKR7	0.006	0.068	3.20365	0.0450388	1	yes	up
gene17269	DNAAF1	0.062	0.202	1.90416	0.0450492	0.504605	yes	up
gene28416	LOC108635166	0.168	5.014	5.62227	0.0450557	0.504605	yes	up
gene16736	LOC108637854	1.652	0.644	-1.10574	0.0451894	0.505019	yes	down
gene948	LOC102186527	2.074	0.368	-2.31776	0.0454886	0.506057	yes	down
gene11091	CMTM5	2.518	1.154	-1.1686	0.0456176	0.506057	yes	down
gene5969	GNB3	1.312	0.618	-1.17959	0.0457291	0.506057	yes	down
gene27692	CLDN5	59.162	25.282	-1.2176	0.0458962	0.506978	yes	down
gene17900	CNTD2	0.586	0.246	-1.48895	0.0459437	0.506978	yes	down
gene26820	CDR1	0.36	0.158	-1.12098	0.0460394	0.507125	yes	down
gene8227	PALM3	1.788	2.96	1.02182	0.0461613	0.507612	yes	up
gene9458	LOC102169183	0.142	0.046	-2.83718	0.0464158	1	yes	down
gene18312	LOC102180073	0.202	0.072	-1.59311	0.0465988	1	yes	down
gene9219	LOC102188855	0.462	0.836	1.04828	0.0468645	0.509635	yes	up
gene24567	ALDH18A1	49.412	84.574	1.06245	0.0470449	0.510053	yes	up
gene17318	ZFPM1	4.466	8.368	1.06562	0.0470916	0.510053	yes	up
gene19953	AFMID	1.03	2.544	1.67764	0.0471355	0.510109	yes	up
gene3174	LOC108635593	1.926	0.55	-1.92089	0.0471875	0.510109	yes	down
gene28893	LOC108635556	0	1.476	4.286	0.0473839	1	yes	up
gene22766	TREML1	0.024	0.792	5.45359	0.0477287	0.512539	yes	up
gene4015		0.766	0.214	-1.70247	0.0482529	0.514047	yes	down
gene2294	EFHD1	11.51	4.924	-1.21854	0.0483934	0.514569	yes	down
gene943	SIK1	20.334	45.84	1.21173	0.0484959	0.514664	yes	up
gene24788	GOT1L1	0.522	0.212	-1.31071	0.048515	0.514664	yes	down
gene1120	LOC102171670	0.474	1.092	1.27268	0.0485244	0.514664	yes	up
gene24573	LOC108633308	0.03	0.136	2.24407	0.0485289	1	yes	up
gene13838	LOC106502801	2.328	0.874	-1.50248	0.0486206	0.515036	yes	down
gene25118	LOC108634151	0.776	0.338	-1.05242	0.0486521	0.515047	yes	down
gene26016	NPAS4	0.18	0.074	-1.24359	0.0488886	0.515608	yes	down
gene3414	S100A3	2.296	3.018	1.58483	0.0495673	0.51912	yes	up
gene26843		0.046	0.11	1.49991	0.0498803	1	yes	up
