# Supplementary material for: Early-life milk replacer feeding mediates lipid metabolism disorders induced by colonic microbiota and bile acid profiles to reduce body weight in goat model
Source: J Anim Sci Biotechnol. 2024 Sep 4;15:118. doi: 10.1186/s40104-024-01072-x (PMC11373095; doi:10.1186/s40104-024-01072-x)
Supplement: Supplementary file 3 — Additional file 3: Table S6. Differential microbiota between BM and MR goat kids in species level. [file 40104_2024_1072_MOESM3_ESM.xlsx]

## Sheet: Sheet1
Table S5. Differential microbiota between BM and MR goat kids in species level.
Taxonomy	BM group					MR group
	BM1	BM2	BM3	BM4	BM5	MR1	MR2	MR3	MR4	MR5
d__Viruses;k__unclassified_d__Viruses;p__unclassified_d__Viruses;c__unclassified_d__Viruses;o__Caudovirales;f__Myoviridae;g__unclassified_f__Myoviridae;s__uncultured_Myoviridae	3.23563e-05	0	0	0	0	0	0	0	0	0
d__Bacteria;k__unclassified_d__Bacteria;p__Tenericutes;c__Mollicutes;o__Mycoplasmatales;f__Mycoplasmataceae;g__Mycoplasma;s__Mycoplasma_pirum	0	0	3.75788e-05	3.94531e-05	0	0	0	0	0	0
d__Bacteria;k__unclassified_d__Bacteria;p__Spirochaetes;c__Spirochaetia;o__Spirochaetales;f__Spirochaetaceae;g__Treponema;s__Treponema_medium	3.23563e-05	0.000177299	0.000601261	0.000591796	0.000137103	0.00142264	0.00110396	0	0.00113744	8.25072e-06
d__Bacteria;k__unclassified_d__Bacteria;p__unclassified_d__Bacteria;c__unclassified_d__Bacteria;o__unclassified_d__Bacteria;f__unclassified_d__Bacteria;g__unclassified_d__Bacteria;s__uncultured_bacterium_70	0	0	0	0	0	0	0	0	0	0
d__Bacteria;k__unclassified_d__Bacteria;p__Proteobacteria;c__Gammaproteobacteria;o__unclassified_c__Gammaproteobacteria;f__unclassified_c__Gammaproteobacteria;g__unclassified_c__Gammaproteobacteria;s__SAR86_cluster_bacterium_SAR86B	0	0	0	0	0	0	0	0	0	0
d__Eukaryota;k__Metazoa;p__Chordata;c__Mammalia;o__Dermoptera;f__Cynocephalidae;g__Galeopterus;s__Galeopterus_variegatus	0	0	0	0	0	0	0	0	0	0
d__Bacteria;k__unclassified_d__Bacteria;p__Proteobacteria;c__Alphaproteobacteria;o__Rhizobiales;f__Bradyrhizobiaceae;g__Bradyrhizobium;s__Bradyrhizobium_sp._SEMIA_6208	0	0	0	0	0	1.46664e-05	0	0	0	0
d__Bacteria;k__unclassified_d__Bacteria;p__Proteobacteria;c__Betaproteobacteria;o__Neisseriales;f__Neisseriaceae;g__Neisseria;s__unclassified_g__Neisseria	0	0	1.50315e-05	1.97265e-05	0	1.46664e-05	0.000101904	3.52066e-05	6.69081e-05	0
d__Viruses;k__unclassified_d__Viruses;p__unclassified_d__Viruses;c__unclassified_d__Viruses;o__unclassified_d__Viruses;f__unclassified_d__Viruses;g__unclassified_d__Viruses;s__Synechococcus_phage_S-EIVl	0.000452988	0.000449156	0	0	0	0	0	0	0	0
d__Bacteria;k__unclassified_d__Bacteria;p__Proteobacteria;c__Gammaproteobacteria;o__Pseudomonadales;f__Pseudomonadaceae;g__Pseudomonas;s__Pseudomonas_veronii	0	0	1.50315e-05	6.57551e-06	0	0	0	0	0	0
d__Bacteria;k__unclassified_d__Bacteria;p__Candidatus_Uhrbacteria;c__unclassified_p__Candidatus_Uhrbacteria;o__unclassified_p__Candidatus_Uhrbacteria;f__unclassified_p__Candidatus_Uhrbacteria;g__unclassified_p__Candidatus_Uhrbacteria;s__Candidatus_Uhrbacteria_bacterium_GW2011_GWC2_53_7	0	0	7.51577e-05	7.23306e-05	0	0	0	0	0	0
d__Bacteria;k__unclassified_d__Bacteria;p__Bacteroidetes;c__Flavobacteriia;o__Flavobacteriales;f__Flavobacteriaceae;g__Lacinutrix;s__Lacinutrix_mariniflava	0	0	0.0013829	0.00138086	2.93793e-05	0	0	0	0	0
d__Bacteria;k__unclassified_d__Bacteria;p__Thermotogae;c__Thermotogae;o__Thermotogales;f__Thermotogaceae;g__Pseudothermotoga;s__Pseudothermotoga_hypogea	0	0	0.000202926	0.000407682	4.89655e-06	0	0	0	0	0
d__Eukaryota;k__Fungi;p__Basidiomycota;c__Agaricomycetes;o__Boletales;f__Serpulaceae;g__Serpula;s__Serpula_lacrymans	0	0	0	0	0	0	0	0	0	0
d__Bacteria;k__unclassified_d__Bacteria;p__Firmicutes;c__Clostridia;o__Clostridiales;f__unclassified_o__Clostridiales;g__Epulopiscium;s__Epulopiscium_sp._'N.t._morphotype_B'	0.00474019	0.00536033	0.00717756	0.00803528	0.00165993	0.000425327	0.00633505	4.69421e-05	0.00725953	2.47522e-05
d__Bacteria;k__unclassified_d__Bacteria;p__Firmicutes;c__Bacilli;o__Lactobacillales;f__Streptococcaceae;g__Streptococcus;s__Streptococcus_thermophilus_CAG:236	0	0	0	0	0	0.000307995	0.000135872	5.86776e-05	0.000100362	4.95043e-05
d__Viruses;k__unclassified_d__Viruses;p__unclassified_d__Viruses;c__unclassified_d__Viruses;o__Caudovirales;f__Podoviridae;g__T7likevirus;s__Salmonella_phage_Vi06	0	0	0.000112737	0.00013151	0	0	0	0	0	0
d__Bacteria;k__unclassified_d__Bacteria;p__Actinobacteria;c__Actinobacteria;o__Micrococcales;f__Microbacteriaceae;g__Curtobacterium;s__Curtobacterium_sp._Leaf183	0	0	0	0	0	0	0	0	0	0
d__Bacteria;k__unclassified_d__Bacteria;p__Proteobacteria;c__Alphaproteobacteria;o__Rhodobacterales;f__Rhodobacteraceae;g__Paracoccus;s__Paracoccus_versutus	0	0	0.000187894	0.000236718	0	0	0	0	0	0
d__Bacteria;k__unclassified_d__Bacteria;p__Firmicutes;c__Clostridia;o__Clostridiales;f__Lachnospiraceae;g__Lachnoclostridium;s__[Clostridium]_aerotolerans	0.00709681	0.00698556	0.0146933	0.0157549	0.017275	0.00360794	0.00669172	0.000586776	0.00719262	0.000841574
d__Bacteria;k__unclassified_d__Bacteria;p__Proteobacteria;c__Gammaproteobacteria;o__Oceanospirillales;f__Halomonadaceae;g__Cobetia;s__Cobetia_amphilecti	0	0	0	0	0	0	0	0	0	0
d__Bacteria;k__unclassified_d__Bacteria;p__Proteobacteria;c__Gammaproteobacteria;o__Enterobacteriales;f__Enterobacteriaceae;g__Erwinia;s__Erwinia_sp._SCU-B244	0	0	2.25473e-05	6.57551e-05	0	0.000439993	0.000101904	0.00034033	0	9.90087e-05
d__Bacteria;k__unclassified_d__Bacteria;p__Cyanobacteria;c__unclassified_p__Cyanobacteria;o__Nostocales;f__Nostocaceae;g__Raphidiopsis;s__Raphidiopsis_brookii	0	0	0	0	0	0	0	0	0	0
d__Bacteria;k__unclassified_d__Bacteria;p__Firmicutes;c__Clostridia;o__Clostridiales;f__Peptococcaceae;g__Dehalobacter;s__Dehalobacter_restrictus	0.00159624	0.00158387	0.00717756	0.00691086	0.00182641	0.000967985	0.000577458	0.00104446	0.000635627	0.000585801
d__Bacteria;k__unclassified_d__Bacteria;p__Proteobacteria;c__Gammaproteobacteria;o__Pseudomonadales;f__Moraxellaceae;g__Acinetobacter;s__Acinetobacter_sp._NBRC_110496	0	0	3.75788e-05	6.57551e-05	0	0	0	0	0	0
d__Bacteria;k__unclassified_d__Bacteria;p__Proteobacteria;c__Deltaproteobacteria;o__unclassified_c__Deltaproteobacteria;f__unclassified_c__Deltaproteobacteria;g__unclassified_c__Deltaproteobacteria;s__delta_proteobacterium_PSCGC_5342	0	0	5.26104e-05	1.3151e-05	4.89655e-06	0	0	0	0	0
d__Archaea;k__unclassified_d__Archaea;p__Euryarchaeota;c__Halobacteria;o__Haloferacales;f__Haloferacaceae;g__Halorubrum;s__Halorubrum_litoreum	0	0	7.51577e-06	0	0	0	0	0	0	0
d__Bacteria;k__unclassified_d__Bacteria;p__Proteobacteria;c__Betaproteobacteria;o__Burkholderiales;f__Burkholderiaceae;g__Cupriavidus;s__Cupriavidus_nantongensis	0	0	0	0	0	0	0	0	0	2.47522e-05
d__Bacteria;k__unclassified_d__Bacteria;p__Actinobacteria;c__Actinobacteria;o__Corynebacteriales;f__Corynebacteriaceae;g__Corynebacterium;s__Corynebacterium_afermentans	0	0	2.25473e-05	3.28776e-05	0	0	0	0	0	0
d__Viruses;k__unclassified_d__Viruses;p__unclassified_d__Viruses;c__unclassified_d__Viruses;o__unclassified_d__Viruses;f__Poxviridae;g__Avipoxvirus;s__Pigeonpox_virus	0	0	0	0	0	0	0	0	0	0
d__Bacteria;k__unclassified_d__Bacteria;p__Proteobacteria;c__Gammaproteobacteria;o__Oceanospirillales;f__Halomonadaceae;g__Halomonas;s__Halomonas_titanicae	0	0	9.7705e-05	0.000197265	0	0	0	0	0	0
d__Bacteria;k__unclassified_d__Bacteria;p__Candidatus_Daviesbacteria;c__unclassified_p__Candidatus_Daviesbacteria;o__unclassified_p__Candidatus_Daviesbacteria;f__unclassified_p__Candidatus_Daviesbacteria;g__unclassified_p__Candidatus_Daviesbacteria;s__Candidatus_Daviesbacteria_bacterium_GW2011_GWC2_40_12	0	0	0	0	0	0	0	0	0	0
d__Bacteria;k__unclassified_d__Bacteria;p__Firmicutes;c__Clostridia;o__Clostridiales;f__Clostridiaceae;g__unclassified_f__Clostridiaceae;s__Clostridiaceae_bacterium_MS3	0.0209453	0.0283855	0.0963521	0.0967652	0.0395005	0.00709856	0.00545188	0.00102099	0.00478393	0.00101484
d__Viruses;k__unclassified_d__Viruses;p__unclassified_d__Viruses;c__unclassified_d__Viruses;o__Caudovirales;f__Myoviridae;g__unclassified_f__Myoviridae;s__Clostridium_phage_c-st	0.000657911	0.000319137	0.000180378	0.000230143	0.000636551	0	0	1.17355e-05	0	0
d__Eukaryota;k__Metazoa;p__Arthropoda;c__Insecta;o__Hymenoptera;f__Apidae;g__Bombus;s__Bombus_terrestris	0	0	0	0	0	0	0	0	0	0
d__Bacteria;k__unclassified_d__Bacteria;p__Deinococcus-Thermus;c__Deinococci;o__Deinococcales;f__Deinococcaceae;g__Deinococcus;s__Deinococcus_sp._YIM_77859	0	0	7.51577e-06	1.97265e-05	0	0	0	0	0	0
d__Bacteria;k__unclassified_d__Bacteria;p__Firmicutes;c__Clostridia;o__Clostridiales;f__Eubacteriaceae;g__Eubacterium;s__Eubacterium_sp._CAG:76	0.00226494	0.00235807	0.00769615	0.00786431	0.00265883	0.000249329	0.000220793	7.04131e-05	0.000301086	8.25072e-06
d__Bacteria;k__unclassified_d__Bacteria;p__unclassified_d__Bacteria;c__unclassified_d__Bacteria;o__unclassified_d__Bacteria;f__unclassified_d__Bacteria;g__unclassified_d__Bacteria;s__uncultured_bacterium_Contig1798	0	0	0	0	0	0	0	1.17355e-05	0	1.65014e-05
d__Bacteria;k__unclassified_d__Bacteria;p__Cyanobacteria;c__unclassified_p__Cyanobacteria;o__Oscillatoriales;f__unclassified_o__Oscillatoriales;g__Pseudanabaena;s__Pseudanabaena_biceps	1.07854e-05	5.90995e-06	7.51577e-06	6.57551e-06	0	8.79986e-05	3.39681e-05	0	0	0
d__Bacteria;k__unclassified_d__Bacteria;p__Proteobacteria;c__Betaproteobacteria;o__Burkholderiales;f__Comamonadaceae;g__Acidovorax;s__Acidovorax_sp._Root219	1.61781e-05	0	0	0	0	0	0	0	0	0
d__Bacteria;k__unclassified_d__Bacteria;p__Actinobacteria;c__Actinobacteria;o__Micromonosporales;f__Micromonosporaceae;g__Actinoplanes;s__Actinoplanes_globisporus	5.39271e-06	5.90995e-06	0.000210441	0.000302474	3.42758e-05	0.000161331	0	0	0	0
d__Bacteria;k__unclassified_d__Bacteria;p__Bacteroidetes;c__Cytophagia;o__Cytophagales;f__Cytophagaceae;g__Hymenobacter;s__Hymenobacter_sp._DG5B	0	0	2.25473e-05	6.57551e-06	0	0	0	0	0	0
d__Bacteria;k__unclassified_d__Bacteria;p__Bacteroidetes;c__Flavobacteriia;o__Flavobacteriales;f__Flavobacteriaceae;g__Flavobacterium;s__Flavobacterium_sp._MEB061	1.07854e-05	1.18199e-05	4.50946e-05	0.000111784	9.7931e-06	1.46664e-05	0	0	0	0
d__Bacteria;k__unclassified_d__Bacteria;p__Firmicutes;c__Clostridia;o__Clostridiales;f__Lachnospiraceae;g__Blautia;s__Blautia_obeum	0.12812	0.15373	0.181498	0.221069	0.138646	0.0507166	0.0700252	0.0405814	0.0851071	0.0376315
d__Bacteria;k__unclassified_d__Bacteria;p__Firmicutes;c__Bacilli;o__Lactobacillales;f__Lactobacillaceae;g__Lactobacillus;s__Lactobacillus_mucosae	0.00745272	0.0204721	0.00379546	0.00245924	0.00155221	3.52971	3.02885	4.07964	3.60892	6.53506
d__Bacteria;k__unclassified_d__Bacteria;p__Bacteroidetes;c__Bacteroidia;o__Bacteroidales;f__Porphyromonadaceae;g__Porphyromonas;s__Porphyromonas_asaccharolytica	2.15708e-05	4.13697e-05	0.00223218	0.00209759	0.00279103	5.86658e-05	1.69841e-05	2.3471e-05	6.69081e-05	3.30029e-05
d__Bacteria;k__unclassified_d__Bacteria;p__Proteobacteria;c__Alphaproteobacteria;o__Rickettsiales;f__Anaplasmataceae;g__Candidatus_Neoehrlichia;s__Candidatus_Neoehrlichia_lotoris	0	0	0	0	0	0	0	0	0	0
d__Bacteria;k__unclassified_d__Bacteria;p__Proteobacteria;c__Betaproteobacteria;o__Burkholderiales;f__unclassified_o__Burkholderiales;g__Eleftheria;s__Eleftheria_terrae	0	0	0	0	0	0	0	0	0	0
d__Bacteria;k__unclassified_d__Bacteria;p__Firmicutes;c__Clostridia;o__Clostridiales;f__Caldicoprobacteraceae;g__Caldicoprobacter;s__Caldicoprobacter_oshimai	0.0099873	0.00917816	0.0490704	0.054248	0.00731055	0.0174091	0.0104622	0.00276958	0.0126456	0.00121286
d__Bacteria;k__unclassified_d__Bacteria;p__Proteobacteria;c__Gammaproteobacteria;o__Alteromonadales;f__Pseudoalteromonadaceae;g__Pseudoalteromonas;s__Pseudoalteromonas_phenolica	0	0	7.51577e-06	3.28776e-05	0	0	0	0	0	0
d__Bacteria;k__unclassified_d__Bacteria;p__Actinobacteria;c__Actinobacteria;o__Corynebacteriales;f__Mycobacteriaceae;g__Mycobacterium;s__Mycobacterium_sp._URHB0044	0	0	0	0	0	0	0	0	0	0
d__Bacteria;k__unclassified_d__Bacteria;p__Firmicutes;c__Bacilli;o__Bacillales;f__Bacillaceae;g__Anoxybacillus;s__Anoxybacillus_sp._ATCC_BAA-2555	3.23563e-05	2.95498e-05	0.000180378	0.000249869	0	4.39993e-05	5.09522e-05	0	0	0
d__Bacteria;k__unclassified_d__Bacteria;p__Proteobacteria;c__Gammaproteobacteria;o__unclassified_c__Gammaproteobacteria;f__unclassified_c__Gammaproteobacteria;g__Thiohalorhabdus;s__Thiohalorhabdus_denitrificans	0	0	0	0	0	0	0	0	0	0
d__Bacteria;k__unclassified_d__Bacteria;p__Proteobacteria;c__Alphaproteobacteria;o__Rhodospirillales;f__Rhodospirillaceae;g__Novispirillum;s__Novispirillum_itersonii	0	0	0	0	0	0	0	0	0	0
d__Bacteria;k__unclassified_d__Bacteria;p__Firmicutes;c__Bacilli;o__Bacillales;f__Thermoactinomycetaceae;g__Shimazuella;s__Shimazuella_kribbensis	1.07854e-05	5.90995e-06	0.0015708	0.00149264	5.87586e-05	8.79986e-05	6.79362e-05	1.17355e-05	6.69081e-05	1.65014e-05
d__Bacteria;k__unclassified_d__Bacteria;p__Actinobacteria;c__Actinobacteria;o__Actinomycetales;f__Actinomycetaceae;g__Actinomyces;s__Actinomyces_sp._oral_taxon_175	0	5.90995e-06	0	1.3151e-05	0	8.79986e-05	3.39681e-05	0	6.69081e-05	0
d__Bacteria;k__unclassified_d__Bacteria;p__Proteobacteria;c__Alphaproteobacteria;o__Sphingomonadales;f__Sphingomonadaceae;g__Sphingomonas;s__Sphingomonas_sp._A1	0	0	0	0	0	0	0	0	0	0
d__Bacteria;k__unclassified_d__Bacteria;p__Actinobacteria;c__Actinobacteria;o__Actinomycetales;f__Actinomycetaceae;g__Actinomyces;s__Actinomyces_sp._oral_taxon_172	0.000231886	0.000230488	0.000511072	0.000440559	0.000235034	5.86658e-05	5.09522e-05	3.52066e-05	0.000133816	0
d__Bacteria;k__unclassified_d__Bacteria;p__Actinobacteria;c__Actinobacteria;o__Actinomycetales;f__Actinomycetaceae;g__Actinomyces;s__Actinomyces_sp._oral_taxon_171	0	0	0	0	0	0	3.39681e-05	0	0	0
d__Bacteria;k__unclassified_d__Bacteria;p__Actinobacteria;c__Actinobacteria;o__Actinomycetales;f__Actinomycetaceae;g__Actinomyces;s__Actinomyces_sp._oral_taxon_170	5.39271e-06	0	0	6.57551e-06	0	0	0.000118888	0	0.000100362	0
d__Bacteria;k__unclassified_d__Bacteria;p__Proteobacteria;c__Betaproteobacteria;o__Neisseriales;f__Neisseriaceae;g__Eikenella;s__Eikenella_corrodens	0.000275028	0.000378237	0.000105221	5.26041e-05	1.46896e-05	0	1.69841e-05	0	0	0
d__Viruses;k__unclassified_d__Viruses;p__unclassified_d__Viruses;c__unclassified_d__Viruses;o__Caudovirales;f__unclassified_o__Caudovirales;g__unclassified_o__Caudovirales;s__Bacillus_phage_Grass	0.000113247	5.90995e-06	0	1.97265e-05	0	0	0	0	0	0
d__Bacteria;k__unclassified_d__Bacteria;p__Firmicutes;c__Bacilli;o__Bacillales;f__Bacillaceae;g__Bacillus;s__Bacillus_cihuensis	2.15708e-05	1.77299e-05	0.000488525	0.000683853	6.36551e-05	0.000131998	0.000101904	2.3471e-05	0.000200724	0.000123761
d__Bacteria;k__unclassified_d__Bacteria;p__Actinobacteria;c__Actinobacteria;o__Actinomycetales;f__Actinomycetaceae;g__Actinomyces;s__Actinomyces_sp._oral_taxon_178	5.39271e-06	0	0	6.57551e-06	0	1.46664e-05	0	0	0	0
d__Bacteria;k__unclassified_d__Bacteria;p__Proteobacteria;c__Alphaproteobacteria;o__Rhizobiales;f__Rhizobiaceae;g__Rhizobium;s__Rhizobium_sp._Root149	0	0	6.01261e-05	0	0	0	1.69841e-05	0	0	0
d__Bacteria;k__unclassified_d__Bacteria;p__Actinobacteria;c__Actinobacteria;o__Streptomycetales;f__Streptomycetaceae;g__Streptomyces;s__Streptomyces_sp._SBT349	0	0	0.000676419	0.000447135	9.7931e-06	0	0	0	0	0
d__Bacteria;k__unclassified_d__Bacteria;p__Firmicutes;c__Bacilli;o__Lactobacillales;f__Lactobacillaceae;g__Lactobacillus;s__Lactobacillus_graminis	1.07854e-05	1.77299e-05	0.000150315	7.23306e-05	4.89655e-05	0.000175997	0.000135872	8.21487e-05	0.00016727	0.000132012
d__Bacteria;k__unclassified_d__Bacteria;p__Proteobacteria;c__Alphaproteobacteria;o__Caulobacterales;f__Caulobacteraceae;g__Brevundimonas;s__Brevundimonas_subvibrioides	0	0	0	0	0	0	0	0	0	0
d__Bacteria;k__unclassified_d__Bacteria;p__Firmicutes;c__Bacilli;o__Lactobacillales;f__Lactobacillaceae;g__Lactobacillus;s__Lactobacillus_collinoides	1.61781e-05	2.95498e-05	0.000217957	0.000144661	0	4.39993e-05	1.69841e-05	0	0	0
d__Bacteria;k__unclassified_d__Bacteria;p__Actinobacteria;c__Actinobacteria;o__Micrococcales;f__Microbacteriaceae;g__Microbacterium;s__Microbacterium_sp._URHA0036	0	0	0	0	0	0	0	0	0	0
d__Eukaryota;k__Metazoa;p__Chordata;c__Mammalia;o__Rodentia;f__Bathyergidae;g__Fukomys;s__Fukomys_damarensis	0	0	0	0	0	0	0	0	0	0
d__Bacteria;k__unclassified_d__Bacteria;p__Firmicutes;c__Bacilli;o__Bacillales;f__Bacillaceae;g__Bacillus;s__Bacillus_massilioanorexius	0.000415239	0.000277768	0.00432157	0.00664784	0.000582689	0.000161331	5.09522e-05	0	3.3454e-05	2.47522e-05
d__Bacteria;k__unclassified_d__Bacteria;p__Firmicutes;c__Bacilli;o__Bacillales;f__Planococcaceae;g__Kurthia;s__Kurthia_sp._11kri321	0.00031817	0.000130019	0.000556167	0.000486588	0	0.00159864	3.39681e-05	0.00034033	0.000267632	0.000123761
d__Bacteria;k__unclassified_d__Bacteria;p__Actinobacteria;c__Actinobacteria;o__Streptomycetales;f__Streptomycetaceae;g__Streptomyces;s__Streptomyces_fradiae	0	0	0	1.3151e-05	0	0	0	0	0	0
d__Bacteria;k__unclassified_d__Bacteria;p__Planctomycetes;c__Planctomycetia;o__Planctomycetales;f__Planctomycetaceae;g__Rubinisphaera;s__Rubinisphaera_brasiliensis	0.000550056	0.000496436	0.00154073	0.00185429	3.42758e-05	8.79986e-05	0	0	0	0
d__Viruses;k__unclassified_d__Viruses;p__unclassified_d__Viruses;c__unclassified_d__Viruses;o__Caudovirales;f__Siphoviridae;g__unclassified_f__Siphoviridae;s__Lactococcus_phage_WRP3	0	0	0	0	5.3862e-05	4.39993e-05	0.000424601	0.000140826	0.000267632	0.000148513
d__Bacteria;k__unclassified_d__Bacteria;p__Firmicutes;c__Clostridia;o__Clostridiales;f__Clostridiaceae;g__Clostridium;s__Clostridium_paraputrificum	0.0200447	0.010236	0.0125213	0.0149987	0.00516096	0.000982652	0.00163047	0.00286347	0.0016727	0.000693061
d__Bacteria;k__unclassified_d__Bacteria;p__Proteobacteria;c__Gammaproteobacteria;o__Chromatiales;f__Chromatiaceae;g__Lamprocystis;s__Lamprocystis_purpurea	0	0	7.51577e-05	0.000105208	0	0	0	0	0	0
d__Bacteria;k__unclassified_d__Bacteria;p__Actinobacteria;c__Actinobacteria;o__Streptomycetales;f__Streptomycetaceae;g__Streptomyces;s__Streptomyces_sp._UNC401CLCol	0	0	2.25473e-05	2.63021e-05	0	0	0	0	0	0
d__Bacteria;k__unclassified_d__Bacteria;p__Proteobacteria;c__Deltaproteobacteria;o__unclassified_c__Deltaproteobacteria;f__unclassified_c__Deltaproteobacteria;g__unclassified_c__Deltaproteobacteria;s__uncultured_delta_proteobacterium_HF0010_01J10	0	0	0.000127768	0.000144661	0	0	0	0	0	0
d__Eukaryota;k__Fungi;p__Ascomycota;c__Saccharomycetes;o__Saccharomycetales;f__Saccharomycetaceae;g__Nakaseomyces;s__Candida_glabrata	0	0	0	0	0	2.93329e-05	0	0	0	0
d__Bacteria;k__unclassified_d__Bacteria;p__Proteobacteria;c__Alphaproteobacteria;o__Rhizobiales;f__Bartonellaceae;g__Bartonella;s__Bartonella_apis	0	0	0	0	0	0	0	0	0	0
d__Bacteria;k__unclassified_d__Bacteria;p__Proteobacteria;c__Epsilonproteobacteria;o__Campylobacterales;f__Helicobacteraceae;g__Helicobacter;s__Helicobacter_canadensis	0	0	0.000375788	0.000433984	0	0	0	0	0	0
d__Bacteria;k__unclassified_d__Bacteria;p__Actinobacteria;c__Actinobacteria;o__Micrococcales;f__Microbacteriaceae;g__Leifsonia;s__Leifsonia_sp._109	0	0	0.000165347	0.000249869	0	0	0	0	0	0
d__Bacteria;k__unclassified_d__Bacteria;p__Proteobacteria;c__Gammaproteobacteria;o__Thiotrichales;f__Piscirickettsiaceae;g__unclassified_f__Piscirickettsiaceae;s__Piscirickettsiaceae_bacterium_NZ-RLO	0.000269635	0.000159569	0.000398336	0.000447135	1.46896e-05	2.93329e-05	0.000407617	1.17355e-05	0.000602173	0
d__Bacteria;k__unclassified_d__Bacteria;p__unclassified_d__Bacteria;c__unclassified_d__Bacteria;o__unclassified_d__Bacteria;f__unclassified_d__Bacteria;g__Thermobaculum;s__uncultured_Thermobaculum_sp.	0	0	7.51577e-06	0	0	0	0	0	0	0
d__Bacteria;k__unclassified_d__Bacteria;p__Proteobacteria;c__Alphaproteobacteria;o__Sphingomonadales;f__Sphingomonadaceae;g__Sphingobium;s__Sphingobium_sp._TKS	0	0	0	0	0	0	0	0	0	0
d__Bacteria;k__unclassified_d__Bacteria;p__Firmicutes;c__Bacilli;o__Bacillales;f__Bacillaceae;g__Paucisalibacillus;s__Paucisalibacillus_globulus	0.000560842	0.000372327	0.000691451	0.000723306	0.000303586	0.000703989	5.09522e-05	0.00055157	0.000100362	7.42565e-05
d__Bacteria;k__unclassified_d__Bacteria;p__Proteobacteria;c__Gammaproteobacteria;o__Enterobacteriales;f__Enterobacteriaceae;g__Proteus;s__Proteus_hauseri	0	0	7.51577e-06	1.97265e-05	0	0	0	0	0	0
d__Bacteria;k__unclassified_d__Bacteria;p__Firmicutes;c__Clostridia;o__Thermoanaerobacterales;f__Thermoanaerobacterales_Family_III._Incertae_Sedis;g__Thermovenabulum;s__Thermovenabulum_gondwanense	0.00109472	0.000679645	0.00364515	0.00442532	0.000416207	0.000175997	0.000203809	0	0.00016727	8.25072e-06
d__Bacteria;k__unclassified_d__Bacteria;p__Proteobacteria;c__Gammaproteobacteria;o__Pseudomonadales;f__Pseudomonadaceae;g__Pseudomonas;s__Pseudomonas_sp._S9	0	0	5.26104e-05	3.94531e-05	4.89655e-06	0	0	0	0	0
d__Bacteria;k__unclassified_d__Bacteria;p__Acidobacteria;c__Acidobacteriia;o__Acidobacteriales;f__Acidobacteriaceae;g__Terriglobus;s__Terriglobus_roseus	3.7749e-05	2.36398e-05	0.000383304	0.00051289	0	2.93329e-05	1.69841e-05	0	0	0
d__Bacteria;k__unclassified_d__Bacteria;p__Proteobacteria;c__Gammaproteobacteria;o__unclassified_c__Gammaproteobacteria;f__unclassified_c__Gammaproteobacteria;g__unclassified_c__Gammaproteobacteria;s__Gammaproteobacteria_bacterium_SG8_47	0	0	1.50315e-05	6.57551e-06	4.89655e-06	0	0	0	0	0
d__Bacteria;k__unclassified_d__Bacteria;p__Candidatus_Curtissbacteria;c__unclassified_p__Candidatus_Curtissbacteria;o__unclassified_p__Candidatus_Curtissbacteria;f__unclassified_p__Candidatus_Curtissbacteria;g__unclassified_p__Candidatus_Curtissbacteria;s__Candidatus_Curtissbacteria_bacterium_GW2011_GWA1_40_16	0	0	0	0	0	0	0	0	0	0
d__Bacteria;k__unclassified_d__Bacteria;p__Proteobacteria;c__Betaproteobacteria;o__Burkholderiales;f__Burkholderiaceae;g__Pandoraea;s__unclassified_g__Pandoraea	0	0	7.51577e-06	0	0	0	0	0	0	0
d__Bacteria;k__unclassified_d__Bacteria;p__Proteobacteria;c__Betaproteobacteria;o__Burkholderiales;f__Burkholderiaceae;g__Ralstonia;s__Ralstonia_solanacearum	4.31417e-05	1.77299e-05	0.00019541	0.000249869	9.7931e-05	1.46664e-05	0.000985075	0	0.000735989	0
d__Bacteria;k__unclassified_d__Bacteria;p__Proteobacteria;c__Gammaproteobacteria;o__Vibrionales;f__Vibrionaceae;g__Vibrio;s__Vibrio_albensis	0	0	0	0	0	0	0	0	0	0
d__Archaea;k__unclassified_d__Archaea;p__Thaumarchaeota;c__Nitrososphaeria;o__Nitrososphaerales;f__Nitrososphaeraceae;g__Candidatus_Nitrosocosmicus;s__Thaumarchaeota_archaeon_MY3	0	0	7.51577e-06	5.26041e-05	4.89655e-06	0	0	0	0	0
d__Eukaryota;k__unclassified_d__Eukaryota;p__unclassified_d__Eukaryota;c__unclassified_d__Eukaryota;o__Physariida;f__Physaraceae;g__Physarum;s__Physarum_polycephalum	0	0	0	6.57551e-06	0	0	0	0	0	0
d__Bacteria;k__unclassified_d__Bacteria;p__Actinobacteria;c__Actinobacteria;o__Streptomycetales;f__Streptomycetaceae;g__Streptomyces;s__Streptomyces_sp._NRRL_B-3229	0	0	0	0	0	0	0	0	0	0
d__Eukaryota;k__Metazoa;p__Chordata;c__Mammalia;o__Primates;f__Cercopithecidae;g__Macaca;s__Macaca_fascicularis	5.39271e-06	0	2.25473e-05	0	9.7931e-06	4.39993e-05	5.09522e-05	5.86776e-05	0.000267632	0
d__Bacteria;k__unclassified_d__Bacteria;p__Bacteroidetes;c__Flavobacteriia;o__Flavobacteriales;f__Flavobacteriaceae;g__Sediminicola;s__Sediminicola_sp._YIK13	0	0	2.25473e-05	1.97265e-05	0	0	1.69841e-05	0	0	0
d__Bacteria;k__unclassified_d__Bacteria;p__Proteobacteria;c__Gammaproteobacteria;o__Alteromonadales;f__Idiomarinaceae;g__Idiomarina;s__Idiomarina_salinarum	0	2.36398e-05	0	0	0	0	0	0	0	0
d__Bacteria;k__unclassified_d__Bacteria;p__Bacteroidetes;c__Cytophagia;o__Cytophagales;f__Cytophagaceae;g__Leadbetterella;s__Leadbetterella_sp._JN14-9	5.39271e-06	0	0.000804187	0.00089427	4.89655e-06	0	0.000152856	0	0.000267632	0
d__Bacteria;k__unclassified_d__Bacteria;p__Firmicutes;c__Bacilli;o__Bacillales;f__Paenibacillaceae;g__Paenibacillus;s__Paenibacillus_sp._HGH0039	1.07854e-05	5.90995e-06	0.000969534	0.00106523	6.85517e-05	4.39993e-05	0	0	0	0
d__Bacteria;k__unclassified_d__Bacteria;p__Proteobacteria;c__Gammaproteobacteria;o__Salinisphaerales;f__Salinisphaeraceae;g__Salinisphaera;s__Salinisphaera_hydrothermalis	0	1.18199e-05	0	0	0	0	5.09522e-05	1.17355e-05	0	8.25072e-06
d__Bacteria;k__unclassified_d__Bacteria;p__Actinobacteria;c__Coriobacteriia;o__Coriobacteriales;f__Coriobacteriaceae;g__Collinsella;s__Collinsella_tanakaei	0.0060668	0.0124936	0.00171359	0.00157812	0.00015669	0.00857987	0.0220962	0.000316859	0.0294061	0.000214519
d__Bacteria;k__unclassified_d__Bacteria;p__Firmicutes;c__Bacilli;o__Bacillales;f__Bacillaceae;g__Bacillus;s__Bacillus_sp._FJAT-27251	8.62833e-05	4.13697e-05	0.00039082	0.000335351	3.91724e-05	0.000850654	0.000271745	0.000152562	0.000367994	4.12536e-05
d__Eukaryota;k__Fungi;p__Ascomycota;c__Sordariomycetes;o__Hypocreales;f__Clavicipitaceae;g__Metarhizium;s__Metarhizium_robertsii	0	0	0	0	0	0	0	0	0	0
d__Bacteria;k__unclassified_d__Bacteria;p__Proteobacteria;c__Alphaproteobacteria;o__Rhizobiales;f__Aurantimonadaceae;g__Aureimonas;s__Aureimonas_sp._AU22	0	0	0	0	4.89655e-06	0	0	0	0	0
d__Bacteria;k__unclassified_d__Bacteria;p__Firmicutes;c__Bacilli;o__Lactobacillales;f__Streptococcaceae;g__Streptococcus;s__Streptococcus_sp._DD04	0.000506915	0.000721014	0.000556167	0.000624674	7.34482e-05	0.000425327	0.000186825	2.3471e-05	6.69081e-05	0
d__Bacteria;k__unclassified_d__Bacteria;p__unclassified_d__Bacteria;c__unclassified_d__Bacteria;o__unclassified_d__Bacteria;f__unclassified_d__Bacteria;g__unclassified_d__Bacteria;s__candidate_division_WOR_1_bacterium_DG_54_3	3.23563e-05	5.90995e-06	0.000120252	9.86327e-05	0	1.46664e-05	3.39681e-05	0	0	0
d__Bacteria;k__unclassified_d__Bacteria;p__Proteobacteria;c__Gammaproteobacteria;o__Alteromonadales;f__Pseudoalteromonadaceae;g__Pseudoalteromonas;s__Pseudoalteromonas_sp._10-33	0.00348908	0.00413697	7.51577e-06	0	0	0	0.00411014	0	0.00615554	0
d__Bacteria;k__unclassified_d__Bacteria;p__Firmicutes;c__Bacilli;o__Bacillales;f__unclassified_o__Bacillales;g__Exiguobacterium;s__Exiguobacterium_sp._Leaf196	0	0	1.50315e-05	3.28776e-05	4.89655e-06	2.93329e-05	0	0	0	0
d__Bacteria;k__unclassified_d__Bacteria;p__Actinobacteria;c__Actinobacteria;o__Bifidobacteriales;f__Bifidobacteriaceae;g__Bifidobacterium;s__Bifidobacterium_boum	7.54979e-05	0.000183209	0.000969534	0.00138086	0.000352552	0.000806654	0.000577458	0.000140826	0.000602173	0.000288775
d__Eukaryota;k__Fungi;p__Ascomycota;c__Eurotiomycetes;o__Eurotiales;f__Aspergillaceae;g__Aspergillus;s__Aspergillus_fumigatus	0	0	0	0	0	0	0	0	0	0
d__Bacteria;k__unclassified_d__Bacteria;p__Proteobacteria;c__Betaproteobacteria;o__Rhodocyclales;f__Rhodocyclaceae;g__Azovibrio;s__Azovibrio_restrictus	1.61781e-05	1.77299e-05	1.50315e-05	0	0	2.93329e-05	6.79362e-05	0	0	8.25072e-06
d__Bacteria;k__unclassified_d__Bacteria;p__Firmicutes;c__Negativicutes;o__Selenomonadales;f__Veillonellaceae;g__Selenomonas;s__Selenomonas_sp._oral_taxon_149	0.00037749	0.000703284	0.000706482	0.000808788	9.7931e-05	0.000322662	6.79362e-05	0.000164297	0.000234178	4.95043e-05
d__Bacteria;k__unclassified_d__Bacteria;p__Proteobacteria;c__Alphaproteobacteria;o__Rhizobiales;f__Aurantimonadaceae;g__Aureimonas;s__Aureimonas_sp._N4	0	0	0	6.57551e-06	0	0	0	0	0	0
d__Bacteria;k__unclassified_d__Bacteria;p__Proteobacteria;c__Gammaproteobacteria;o__Pasteurellales;f__Pasteurellaceae;g__Haemophilus;s__Haemophilus_sp._FF7	5.39271e-06	0	0.000112737	0.000118359	0	0	0	0	0	0
d__Bacteria;k__unclassified_d__Bacteria;p__Nitrospirae;c__Nitrospira;o__unclassified_c__Nitrospira;f__unclassified_c__Nitrospira;g__unclassified_c__Nitrospira;s__Nitrospira_bacterium_SG8_3	1.07854e-05	0	0.00136035	0.00129538	4.89655e-06	5.86658e-05	0	0	0	0
d__Archaea;k__unclassified_d__Archaea;p__Euryarchaeota;c__Archaeoglobi;o__Archaeoglobales;f__Archaeoglobaceae;g__Geoglobus;s__Geoglobus_acetivorans	5.39271e-06	5.90995e-06	0.00272822	0.00224883	3.42758e-05	1.46664e-05	1.69841e-05	0	0	0
d__Viruses;k__unclassified_d__Viruses;p__unclassified_d__Viruses;c__unclassified_d__Viruses;o__Caudovirales;f__Myoviridae;g__Schizot4likevirus;s__Vibrio_phage_nt-1	1.61781e-05	1.18199e-05	0	0	0	1.46664e-05	0	0	0	0
d__Bacteria;k__unclassified_d__Bacteria;p__Proteobacteria;c__Gammaproteobacteria;o__Vibrionales;f__Vibrionaceae;g__Photobacterium;s__Photobacterium_sanguinicancri	0	0	4.50946e-05	1.97265e-05	0	0	0	0	0	0
d__Bacteria;k__unclassified_d__Bacteria;p__Proteobacteria;c__Gammaproteobacteria;o__Legionellales;f__Legionellaceae;g__Legionella;s__Legionella_adelaidensis	0	0	0.000962018	0.00102578	0	0	1.69841e-05	0	0	0
d__Bacteria;k__unclassified_d__Bacteria;p__Proteobacteria;c__Betaproteobacteria;o__Burkholderiales;f__Oxalobacteraceae;g__Noviherbaspirillum;s__Noviherbaspirillum_sp._Root189	0	0	2.25473e-05	1.97265e-05	4.89655e-06	0	0	1.17355e-05	0	0
d__Bacteria;k__unclassified_d__Bacteria;p__Firmicutes;c__Clostridia;o__Halanaerobiales;f__Halobacteroidaceae;g__Halonatronum;s__Halonatronum_saccharophilum	0.000701052	0.000449156	0.0020969	0.00271569	0.000406414	8.79986e-05	6.79362e-05	0	3.3454e-05	0
d__Bacteria;k__unclassified_d__Bacteria;p__Proteobacteria;c__Alphaproteobacteria;o__Rhodobacterales;f__Rhodobacteraceae;g__Roseobacter;s__Roseobacter_sp._GAI101	0	0	7.51577e-06	0	0	0	0	0	0	0
d__Bacteria;k__unclassified_d__Bacteria;p__Actinobacteria;c__Actinobacteria;o__Streptomycetales;f__Streptomycetaceae;g__Streptomyces;s__Streptomyces_stelliscabiei	0	0	0	0	0	0	0	0	0	0
d__Bacteria;k__unclassified_d__Bacteria;p__Proteobacteria;c__Gammaproteobacteria;o__Xanthomonadales;f__Xanthomonadaceae;g__Pseudoxanthomonas;s__Pseudoxanthomonas_sp._GW2	0	0	0	0	0	0	0	0	0	0
d__Bacteria;k__unclassified_d__Bacteria;p__Bacteroidetes;c__Cytophagia;o__Cytophagales;f__Cytophagaceae;g__Dyadobacter;s__Dyadobacter_beijingensis	0	5.90995e-06	0.00246517	0.00218307	0.000572896	0.000557325	0	0	0	0
d__Bacteria;k__unclassified_d__Bacteria;p__Thermotogae;c__Thermotogae;o__Kosmotogales;f__Kosmotogaceae;g__Mesotoga;s__Mesotoga_prima	0.000253457	0.000372327	0.00271319	0.00268281	0.000264414	0.000161331	5.09522e-05	1.17355e-05	0	8.25072e-06
d__Bacteria;k__unclassified_d__Bacteria;p__Firmicutes;c__Clostridia;o__Thermoanaerobacterales;f__Thermoanaerobacteraceae;g__Moorella;s__Moorella_glycerini	0.000215708	0.000466886	0.0061479	0.00754211	0.000117517	0.00136398	0.000458569	0.000129091	0.000602173	9.07579e-05
d__Bacteria;k__unclassified_d__Bacteria;p__Proteobacteria;c__Betaproteobacteria;o__Burkholderiales;f__Oxalobacteraceae;g__Massilia;s__Massilia_sp._Root418	0	0	0	0	0	0	0	0	0	0
d__Bacteria;k__unclassified_d__Bacteria;p__Proteobacteria;c__Acidithiobacillia;o__Acidithiobacillales;f__Thermithiobacillaceae;g__Thermithiobacillus;s__Thermithiobacillus_tepidarius	5.39271e-06	0	0	6.57551e-06	0	0	0	0	0	0
d__Bacteria;k__unclassified_d__Bacteria;p__Actinobacteria;c__Actinobacteria;o__Streptomycetales;f__Streptomycetaceae;g__Streptomyces;s__Streptomyces_sp._SS	0	0	0	0	0	0	0	0	0	0
d__Bacteria;k__unclassified_d__Bacteria;p__Proteobacteria;c__Epsilonproteobacteria;o__Campylobacterales;f__Helicobacteraceae;g__Sulfurimonas;s__Sulfurimonas_denitrificans	0	0	3.75788e-05	1.3151e-05	0	0.00155464	1.69841e-05	0.00225322	3.3454e-05	0.00209568
d__Bacteria;k__unclassified_d__Bacteria;p__Dictyoglomi;c__Dictyoglomia;o__Dictyoglomales;f__Dictyoglomaceae;g__Dictyoglomus;s__Dictyoglomus_thermophilum	9.70688e-05	2.95498e-05	0.000368273	0.000552343	0	0	1.69841e-05	0	0	8.25072e-06
d__Bacteria;k__unclassified_d__Bacteria;p__Bacteroidetes;c__Flavobacteriia;o__Flavobacteriales;f__Flavobacteriaceae;g__Salinimicrobium;s__Salinimicrobium_terrae	0	0	5.26104e-05	0.000105208	0	0	0.000271745	0	0.000802897	0
d__Bacteria;k__unclassified_d__Bacteria;p__Firmicutes;c__Bacilli;o__Bacillales;f__Bacillaceae;g__Bacillus;s__Bacillus_sp._Soil745	0	0	0.000105221	0.000144661	0	0	0	0	0	0
d__Bacteria;k__unclassified_d__Bacteria;p__Proteobacteria;c__Alphaproteobacteria;o__Sphingomonadales;f__Sphingomonadaceae;g__Sphingopyxis;s__Sphingopyxis_sp._113P3	0	0	0	6.57551e-06	0	0	0	0	0	0
d__Bacteria;k__unclassified_d__Bacteria;p__Firmicutes;c__Negativicutes;o__Selenomonadales;f__Veillonellaceae;g__Mitsuokella;s__Mitsuokella_sp._oral_taxon_131	0.000771157	0.000886493	0.00409609	0.00414257	0.000768758	0.0334981	0.00171539	0.00657189	0.00197379	0.00106434
d__Bacteria;k__unclassified_d__Bacteria;p__Proteobacteria;c__Betaproteobacteria;o__Methylophilales;f__Methylophilaceae;g__Methylotenera;s__Methylotenera_sp._1P/1	5.39271e-06	1.18199e-05	0.000368273	0.000394531	0	0	0	0	0	0
d__Eukaryota;k__Fungi;p__Basidiomycota;c__Agaricomycetes;o__Cantharellales;f__Ceratobasidiaceae;g__Rhizoctonia;s__Rhizoctonia_solani	0	0	1.50315e-05	1.3151e-05	0	0	0	0	0	0
d__Bacteria;k__unclassified_d__Bacteria;p__Actinobacteria;c__Actinobacteria;o__Streptomycetales;f__Streptomycetaceae;g__Kitasatospora;s__Kitasatospora_phosalacinea	0	0	4.50946e-05	8.54817e-05	3.91724e-05	1.46664e-05	0.000101904	0	0	0
d__Bacteria;k__unclassified_d__Bacteria;p__Proteobacteria;c__Alphaproteobacteria;o__Rhizobiales;f__Bradyrhizobiaceae;g__Bradyrhizobium;s__Bradyrhizobium_sp._ORS_375	0	0	0	0	0	0	0	0	0	0
d__Bacteria;k__unclassified_d__Bacteria;p__Firmicutes;c__Clostridia;o__Clostridiales;f__Clostridiaceae;g__Clostridium;s__Clostridium_sp._CAG:81	0.00690267	0.00664279	0.0490855	0.0504999	0.0145721	0.00181864	0.00677664	0.000246446	0.0074268	0.000255772
d__Bacteria;k__unclassified_d__Bacteria;p__Proteobacteria;c__Gammaproteobacteria;o__Xanthomonadales;f__Xanthomonadaceae;g__Lysobacter;s__Lysobacter_sp._Root559	0	0	0	1.97265e-05	1.46896e-05	0	0	0	0	0
d__Bacteria;k__unclassified_d__Bacteria;p__Actinobacteria;c__Actinobacteria;o__Corynebacteriales;f__Nocardiaceae;g__Nocardia;s__Nocardia_arthritidis	0	0	7.51577e-06	3.28776e-05	0	0	0	0	0	0
d__Bacteria;k__unclassified_d__Bacteria;p__Proteobacteria;c__Alphaproteobacteria;o__Sphingomonadales;f__Sphingomonadaceae;g__Sphingomonas;s__Sphingomonas_sp._MM-1	0	0	0	0	0	0	0	0	0	0
d__Eukaryota;k__Fungi;p__Glomeromycota;c__Glomeromycetes;o__Glomerales;f__Glomeraceae;g__Rhizophagus;s__Rhizophagus_clarus	0	0	0	0	0	0	0	0	0	0
d__Archaea;k__unclassified_d__Archaea;p__Euryarchaeota;c__Thermococci;o__Thermococcales;f__Thermococcaceae;g__Pyrococcus;s__Pyrococcus_horikoshii	0	0	0.000263052	0.00038138	0	0	0	0	0	0
d__Bacteria;k__unclassified_d__Bacteria;p__Proteobacteria;c__Alphaproteobacteria;o__Rhizobiales;f__Methylocystaceae;g__Methylocystis;s__Methylocystis_sp._ATCC_49242	0	0	3.00631e-05	0	0	0	0	0	0	0
d__Bacteria;k__unclassified_d__Bacteria;p__Firmicutes;c__Bacilli;o__Bacillales;f__Paenibacillaceae;g__Paenibacillus;s__Paenibacillus_sp._JDR-2	0.00485883	0.00483434	0.00629821	0.00785116	0.00192924	0.000645323	0.000305713	0.000375537	0.000535265	9.07579e-05
d__Bacteria;k__unclassified_d__Bacteria;p__Firmicutes;c__Bacilli;o__Bacillales;f__Paenibacillaceae;g__Paenibacillus;s__Paenibacillus_sp._SIT18	0.000253457	0.000508256	0.00272822	0.00320885	0.00096462	0.000131998	0.000968091	0.000140826	0.000568719	8.25072e-05
d__Bacteria;k__unclassified_d__Bacteria;p__Actinobacteria;c__Actinobacteria;o__Propionibacteriales;f__Propionibacteriaceae;g__Propionibacterium;s__Propionibacterium_granulosum	0	0	0	0	0	0	0	0	0	0
d__Bacteria;k__unclassified_d__Bacteria;p__Firmicutes;c__Bacilli;o__Bacillales;f__Paenibacillaceae;g__Paenibacillus;s__Paenibacillus_ehimensis	6.47125e-05	4.72796e-05	0.00116494	0.00119674	3.91724e-05	0.000381327	0.000203809	1.17355e-05	0.00016727	1.65014e-05
d__Bacteria;k__unclassified_d__Bacteria;p__Proteobacteria;c__Gammaproteobacteria;o__Vibrionales;f__Vibrionaceae;g__Vibrio;s__Vibrio_pacinii	0	0	0	0	0	0	0	0	0	0
d__Bacteria;k__unclassified_d__Bacteria;p__Proteobacteria;c__Gammaproteobacteria;o__Enterobacteriales;f__Enterobacteriaceae;g__Klebsiella;s__Klebsiella_sp._OBRC7	0	0	0	0	0	0.000175997	1.69841e-05	5.86776e-05	0	0.00011551
d__Bacteria;k__unclassified_d__Bacteria;p__Proteobacteria;c__Alphaproteobacteria;o__Rhizobiales;f__Bartonellaceae;g__Bartonella;s__Bartonella_sp._1-1C	0	5.90995e-06	0	0	0	0.0279982	3.39681e-05	2.3471e-05	3.3454e-05	5.77551e-05
d__Viruses;k__unclassified_d__Viruses;p__unclassified_d__Viruses;c__unclassified_d__Viruses;o__Caudovirales;f__Siphoviridae;g__Lambdalikevirus;s__Enterobacterial_phage_mEp213	0	0	0	0	0	0	1.69841e-05	0	0	1.65014e-05
d__Bacteria;k__unclassified_d__Bacteria;p__Actinobacteria;c__Actinobacteria;o__Micrococcales;f__Dermatophilaceae;g__Dermatophilus;s__Dermatophilus_congolensis	0	0	0	0	0	0	0	0	0	0
d__Bacteria;k__unclassified_d__Bacteria;p__unclassified_d__Bacteria;c__unclassified_d__Bacteria;o__unclassified_d__Bacteria;f__unclassified_d__Bacteria;g__unclassified_d__Bacteria;s__uncultured_bacterium_40k7	0	0	0.00185639	0.00193978	0.000176276	0	0	0	0	0
d__Bacteria;k__unclassified_d__Bacteria;p__Actinobacteria;c__Actinobacteria;o__Streptomycetales;f__Streptomycetaceae;g__Streptomyces;s__Streptomyces_coelicoflavus	0	0	0	0	0	0	0	0	0	0
d__Bacteria;k__unclassified_d__Bacteria;p__Chlamydiae;c__Chlamydiia;o__Chlamydiales;f__Chlamydiaceae;g__Chlamydia;s__Chlamydia_avium	5.39271e-06	0	0.000105221	0.000164388	4.89655e-06	0	0	0	0	0
d__Bacteria;k__unclassified_d__Bacteria;p__Proteobacteria;c__Alphaproteobacteria;o__Rhizobiales;f__Hyphomicrobiaceae;g__Rhodoplanes;s__Rhodoplanes_sp._Z2-YC6860	0	0	7.51577e-06	0	0	0	0	0	0	0
d__Bacteria;k__unclassified_d__Bacteria;p__Firmicutes;c__Bacilli;o__Lactobacillales;f__Lactobacillaceae;g__Lactobacillus;s__unclassified_g__Lactobacillus	0.859819	1.8924	0.000901892	0.000933723	0.05467	0.0147104	0.0158461	0.0107732	0.0197044	0.0166665
d__Bacteria;k__unclassified_d__Bacteria;p__Actinobacteria;c__Actinobacteria;o__Bifidobacteriales;f__Bifidobacteriaceae;g__Bifidobacterium;s__Bifidobacterium_angulatum	0.000760372	0.000738744	0.00174366	0.00205814	1.95862e-05	0.00107065	0.00446681	0.00245272	0.005821	0.00390259
d__Viruses;k__unclassified_d__Viruses;p__unclassified_d__Viruses;c__unclassified_d__Viruses;o__Caudovirales;f__Myoviridae;g__Spounalikevirus;s__Bacillus_phage_vB_BceM-Bc431v3	0	0	0	0	0	0	0	0	0	0
d__Viruses;k__unclassified_d__Viruses;p__unclassified_d__Viruses;c__unclassified_d__Viruses;o__unclassified_d__Viruses;f__unclassified_d__Viruses;g__unclassified_d__Viruses;s__Environmental_Halophage_eHP-25	0	0	0	0	0.00633124	0	0	0	0	0
d__Viruses;k__unclassified_d__Viruses;p__unclassified_d__Viruses;c__unclassified_d__Viruses;o__Caudovirales;f__Myoviridae;g__unclassified_f__Myoviridae;s__Enterococcus_phage_ECP3	0.000156389	0.000124109	2.25473e-05	0	4.89655e-06	0.00121731	0	0.000199504	0	0.000140262
d__Bacteria;k__unclassified_d__Bacteria;p__Firmicutes;c__Clostridia;o__Clostridiales;f__Peptostreptococcaceae;g__Peptoclostridium;s__[Eubacterium]_yurii	0.00419014	0.00179072	0.00393826	0.00360338	0.000386827	0.0024493	0.000849203	0.000528099	0.00120435	0.000676559
d__Bacteria;k__unclassified_d__Bacteria;p__unclassified_d__Bacteria;c__unclassified_d__Bacteria;o__unclassified_d__Bacteria;f__unclassified_d__Bacteria;g__unclassified_d__Bacteria;s__Parcubacteria_group_bacterium_GW2011_GWB1_56_8	0	0	0	0	0	0	0	0	0	0
d__Bacteria;k__unclassified_d__Bacteria;p__Chloroflexi;c__Anaerolineae;o__Anaerolineales;f__Anaerolineaceae;g__Flexilinea;s__Flexilinea_flocculi	0.00894111	0.00858125	0.0367671	0.0372108	0.00914675	0.00904919	0.00760885	0.000610247	0.0102704	0.000321778
d__Bacteria;k__unclassified_d__Bacteria;p__Proteobacteria;c__Epsilonproteobacteria;o__Campylobacterales;f__Campylobacteraceae;g__Arcobacter;s__Arcobacter_nitrofigilis	0	0	0.000796671	0.000683853	0	0	0	0	0	8.25072e-06
d__Bacteria;k__unclassified_d__Bacteria;p__Acidobacteria;c__Acidobacteriia;o__Acidobacteriales;f__Acidobacteriaceae;g__unclassified_f__Acidobacteriaceae;s__Acidobacteriaceae_bacterium_TAA166	0	0	0.00083425	0.000841666	0	0	1.69841e-05	0	0	0
d__Bacteria;k__unclassified_d__Bacteria;p__Spirochaetes;c__Spirochaetia;o__Spirochaetales;f__Borreliaceae;g__Borrelia;s__Borrelia_recurrentis	0	0	0	0	0	0	0	0	0	0
d__Viruses;k__unclassified_d__Viruses;p__unclassified_d__Viruses;c__unclassified_d__Viruses;o__unclassified_d__Viruses;f__unclassified_d__Viruses;g__unclassified_d__Viruses;s__Environmental_Halophage_eHP-23	0	0	2.25473e-05	3.28776e-05	4.89655e-06	0	0	0	0	0
d__Bacteria;k__unclassified_d__Bacteria;p__Proteobacteria;c__Gammaproteobacteria;o__Enterobacteriales;f__Enterobacteriaceae;g__Shigella;s__Shigella_boydii	0.00932399	0.0108389	0.00518588	0.00447135	0.0717002	0.0134638	0.00733711	0.0185187	0.00679117	0.0150988
d__Bacteria;k__unclassified_d__Bacteria;p__Firmicutes;c__Bacilli;o__Bacillales;f__Bacillaceae;g__Bacillus;s__Bacillus_sp._SDLI1	0.000161781	0.000141839	0.000345725	0.000335351	6.36551e-05	0	0	0	0	0
d__Eukaryota;k__Viridiplantae;p__Streptophyta;c__unclassified_p__Streptophyta;o__Myrtales;f__Myrtaceae;g__Eucalyptus;s__Eucalyptus_grandis	0	0	0	0	0	0	0	0	0	0.000313527
d__Bacteria;k__unclassified_d__Bacteria;p__Firmicutes;c__Bacilli;o__Bacillales;f__Paenibacillaceae;g__Paenibacillus;s__Paenibacillus_etheri	0.000884404	0.000886493	0.00258542	0.00318255	0.00274207	0	0	2.3471e-05	0	0
d__Bacteria;k__unclassified_d__Bacteria;p__Actinobacteria;c__Actinobacteria;o__unclassified_c__Actinobacteria;f__unclassified_c__Actinobacteria;g__unclassified_c__Actinobacteria;s__actinobacterium_acAcidi	0	0	0	0	0	0	0	0	0	0
d__Bacteria;k__unclassified_d__Bacteria;p__Candidatus_Daviesbacteria;c__unclassified_p__Candidatus_Daviesbacteria;o__unclassified_p__Candidatus_Daviesbacteria;f__unclassified_p__Candidatus_Daviesbacteria;g__unclassified_p__Candidatus_Daviesbacteria;s__Candidatus_Daviesbacteria_bacterium_GW2011_GWA2_39_33	0	0	7.51577e-06	0	0	0	0	0	0	0
d__Bacteria;k__unclassified_d__Bacteria;p__candidate_division_WWE3;c__unclassified_p__candidate_division_WWE3;o__unclassified_p__candidate_division_WWE3;f__unclassified_p__candidate_division_WWE3;g__unclassified_p__candidate_division_WWE3;s__candidate_division_WWE3_bacterium_GW2011_GWB1_42_117	0	0	0	0	0	0	0	0	0	0
d__Bacteria;k__unclassified_d__Bacteria;p__Cyanobacteria;c__unclassified_p__Cyanobacteria;o__Chroococcales;f__unclassified_o__Chroococcales;g__Synechococcus;s__Synechococcus_sp._JA-2-3B'a(2-13)	0	0	0	0	0	0	0	0	0	0
d__Bacteria;k__unclassified_d__Bacteria;p__Proteobacteria;c__Betaproteobacteria;o__Burkholderiales;f__Burkholderiaceae;g__Caballeronia;s__Paraburkholderia_udeis	0	0	7.51577e-06	0	3.42758e-05	0	0	0	0	0
d__Bacteria;k__unclassified_d__Bacteria;p__Spirochaetes;c__Spirochaetia;o__unclassified_c__Spirochaetia;f__Leptospiraceae;g__Leptospira;s__Leptospira_kmetyi	0	0	0	0	0	0	0	0	0	0
d__Bacteria;k__unclassified_d__Bacteria;p__Proteobacteria;c__Betaproteobacteria;o__Rhodocyclales;f__Rhodocyclaceae;g__Azonexus;s__Azonexus_hydrophilus	0	0	0	6.57551e-06	0	0	0	0	0	0
d__unclassified;k__unclassified_d__unclassified;p__unclassified_d__unclassified;c__unclassified_d__unclassified;o__unclassified_d__unclassified;f__unclassified_d__unclassified;g__unclassified_d__unclassified;s__Gene_disruption_vector_SAT1-flipper	0	0	0	0	0	0.00159864	0.00154555	0.00244099	0.00180652	0.00301151
d__Bacteria;k__unclassified_d__Bacteria;p__Bacteroidetes;c__Cytophagia;o__Cytophagales;f__Cyclobacteriaceae;g__Mariniradius;s__Mariniradius_saccharolyticus	0	0	7.51577e-06	2.63021e-05	0.000871586	0	0	0	0	0
d__Bacteria;k__unclassified_d__Bacteria;p__Firmicutes;c__Clostridia;o__Clostridiales;f__Lachnospiraceae;g__Butyrivibrio;s__Butyrivibrio_sp._FCS006	0.0025885	0.00269494	0.00496041	0.00558919	0.000925448	0.00228796	0.00130777	5.86776e-05	0.00180652	5.77551e-05
d__Bacteria;k__unclassified_d__Bacteria;p__Proteobacteria;c__Alphaproteobacteria;o__Rhodospirillales;f__Acetobacteraceae;g__Gluconobacter;s__Gluconobacter_japonicus	0	0	1.50315e-05	1.3151e-05	0	0	0	0	0	0
d__Bacteria;k__unclassified_d__Bacteria;p__Actinobacteria;c__Actinobacteria;o__Corynebacteriales;f__Gordoniaceae;g__Gordonia;s__Gordonia_kroppenstedtii	0	0	3.00631e-05	4.60286e-05	0	0	0	0	0	0
d__Bacteria;k__unclassified_d__Bacteria;p__unclassified_d__Bacteria;c__unclassified_d__Bacteria;o__unclassified_d__Bacteria;f__unclassified_d__Bacteria;g__unclassified_d__Bacteria;s__uncultured_bacterium_ws198A12	0	0	0	0	0	0	0	0	0	0
d__Bacteria;k__unclassified_d__Bacteria;p__Candidatus_Beckwithbacteria;c__unclassified_p__Candidatus_Beckwithbacteria;o__unclassified_p__Candidatus_Beckwithbacteria;f__unclassified_p__Candidatus_Beckwithbacteria;g__unclassified_p__Candidatus_Beckwithbacteria;s__Candidatus_Beckwithbacteria_bacterium_GW2011_GWC1_49_16	0	0	0	0	0	0	0	0	0	0
d__Bacteria;k__unclassified_d__Bacteria;p__Proteobacteria;c__Alphaproteobacteria;o__Rhizobiales;f__Rhizobiaceae;g__Sinorhizobium;s__Sinorhizobium_americanum	0	0	0	0	0	0	0	0	0	0
d__Bacteria;k__unclassified_d__Bacteria;p__Proteobacteria;c__Alphaproteobacteria;o__Sphingomonadales;f__Sphingomonadaceae;g__Novosphingobium;s__Novosphingobium_aromaticivorans	0	0	0	0	0	0	0	0	0	0
d__Bacteria;k__unclassified_d__Bacteria;p__Proteobacteria;c__Epsilonproteobacteria;o__Campylobacterales;f__Helicobacteraceae;g__Helicobacter;s__Helicobacter_mustelae	0	0	7.51577e-06	1.3151e-05	0	0	0	0	0	0
d__Bacteria;k__unclassified_d__Bacteria;p__Deinococcus-Thermus;c__Deinococci;o__Deinococcales;f__Deinococcaceae;g__Deinococcus;s__Deinococcus_gobiensis	0	0	0	0	0	0	0.000152856	0	0.000100362	0
d__Bacteria;k__unclassified_d__Bacteria;p__Firmicutes;c__Bacilli;o__Bacillales;f__Thermoactinomycetaceae;g__Desmospora;s__Desmospora_sp._8437	0.000161781	8.27393e-05	0.00101463	0.0013151	0.000254621	0.000293329	0.000203809	3.52066e-05	0.000100362	8.25072e-06
d__Bacteria;k__unclassified_d__Bacteria;p__Firmicutes;c__Bacilli;o__Bacillales;f__Staphylococcaceae;g__Staphylococcus;s__Staphylococcus_sp._EGD-HP3	0	0	0	0	0	0	0	0	0	0
d__Bacteria;k__unclassified_d__Bacteria;p__candidate_division_WWE3;c__unclassified_p__candidate_division_WWE3;o__unclassified_p__candidate_division_WWE3;f__unclassified_p__candidate_division_WWE3;g__unclassified_p__candidate_division_WWE3;s__candidate_division_WWE3_bacterium_GW2011_GWC1_42_102	0	0	0	0	0	0	0	0	0	0
d__Bacteria;k__unclassified_d__Bacteria;p__Proteobacteria;c__Alphaproteobacteria;o__Rhodospirillales;f__Rhodospirillaceae;g__Thalassospira;s__Thalassospira_sp._MCCC_1A02491	0	0	0	0	0	0	0	0	0	0
d__Bacteria;k__unclassified_d__Bacteria;p__Actinobacteria;c__Actinobacteria;o__Micrococcales;f__Micrococcaceae;g__Arthrobacter;s__Arthrobacter_sp._Leaf69	0	0	0	0	0	0	0	0	0	0
d__Bacteria;k__unclassified_d__Bacteria;p__Candidatus_Woesebacteria;c__unclassified_p__Candidatus_Woesebacteria;o__unclassified_p__Candidatus_Woesebacteria;f__unclassified_p__Candidatus_Woesebacteria;g__unclassified_p__Candidatus_Woesebacteria;s__Candidatus_Woesebacteria_bacterium_GW2011_GWA1_41_13b	0	0	0	0	0	0	0	0	0	0
d__Eukaryota;k__unclassified_d__Eukaryota;p__unclassified_d__Eukaryota;c__Florideophyceae;o__Gracilariales;f__Gracilariaceae;g__Gracilariopsis;s__Gracilariopsis_lemaneiformis	0	0	0	0	0	0	0	0	0	0
d__Bacteria;k__unclassified_d__Bacteria;p__Proteobacteria;c__Betaproteobacteria;o__Neisseriales;f__Chromobacteriaceae;g__Aquitalea;s__unclassified_g__Aquitalea	0	0	0	0	0	0	0	0	0	0
d__Bacteria;k__unclassified_d__Bacteria;p__Deinococcus-Thermus;c__Deinococci;o__Thermales;f__Thermaceae;g__Meiothermus;s__Meiothermus_ruber	0	0	7.51577e-05	6.57551e-06	0	0	0	0	0	0
d__Bacteria;k__unclassified_d__Bacteria;p__Chloroflexi;c__Anaerolineae;o__Anaerolineales;f__Anaerolineaceae;g__Ornatilinea;s__Ornatilinea_apprima	0.000210316	8.86493e-05	0.000285599	0.000532617	2.44827e-05	0.000439993	0.000407617	0	0.000535265	2.47522e-05
d__Bacteria;k__unclassified_d__Bacteria;p__Proteobacteria;c__Gammaproteobacteria;o__Enterobacteriales;f__Enterobacteriaceae;g__Pantoea;s__Pantoea_sp._YR343	0	0	0	0	0	0	0	0	0	0
d__Viruses;k__unclassified_d__Viruses;p__unclassified_d__Viruses;c__unclassified_d__Viruses;o__Caudovirales;f__Siphoviridae;g__unclassified_f__Siphoviridae;s__Lactococcus_phage_ul36	0	0	3.75788e-05	1.3151e-05	0	0	0	0	0	0
d__Archaea;k__unclassified_d__Archaea;p__Candidatus_Korarchaeota;c__unclassified_p__Candidatus_Korarchaeota;o__unclassified_p__Candidatus_Korarchaeota;f__unclassified_p__Candidatus_Korarchaeota;g__Candidatus_Korarchaeum;s__Candidatus_Korarchaeum_cryptofilum	0	0	0	0	0	0	0	0	0	0
d__Bacteria;k__unclassified_d__Bacteria;p__unclassified_d__Bacteria;c__unclassified_d__Bacteria;o__unclassified_d__Bacteria;f__unclassified_d__Bacteria;g__unclassified_d__Bacteria;s__uncultured_bacterium_W4-39b	0	0	0	0	0	0	0	0	0	0
d__Bacteria;k__unclassified_d__Bacteria;p__Proteobacteria;c__Gammaproteobacteria;o__Pseudomonadales;f__Moraxellaceae;g__Acinetobacter;s__Acinetobacter_sp._NIPH_298	0	0	1.50315e-05	1.3151e-05	4.89655e-06	0	0	0	0	0
d__Eukaryota;k__Fungi;p__Ascomycota;c__Sordariomycetes;o__Hypocreales;f__Clavicipitaceae;g__Metarhizium;s__Metarhizium_acridum	0	0	0	0	0	0	0	0	0	0
d__Bacteria;k__unclassified_d__Bacteria;p__Firmicutes;c__Clostridia;o__Clostridiales;f__Clostridiaceae;g__Clostridium;s__Clostridium_sp._CAG:217	0.0453796	0.0402881	0.0555641	0.0528145	0.0121728	0.00544125	0.00263253	0.0019481	0.00264287	0.00103134
d__Bacteria;k__unclassified_d__Bacteria;p__Cyanobacteria;c__unclassified_p__Cyanobacteria;o__Stigonematales;f__unclassified_o__Stigonematales;g__Fischerella;s__Fischerella_sp._PCC_9431	0	0	0	1.3151e-05	0	1.46664e-05	0	0	0	0
d__Bacteria;k__unclassified_d__Bacteria;p__Proteobacteria;c__Gammaproteobacteria;o__Pseudomonadales;f__Pseudomonadaceae;g__Pseudomonas;s__Pseudomonas_sp._P818	0	0	0	0	0	0	0	0	0	0
d__Bacteria;k__unclassified_d__Bacteria;p__Proteobacteria;c__Alphaproteobacteria;o__Rickettsiales;f__Rickettsiaceae;g__Rickettsia;s__Candidatus_Rickettsia_asemboensis	0	0	0	0	0	0	0	0	0	0
d__Bacteria;k__unclassified_d__Bacteria;p__Firmicutes;c__Clostridia;o__Clostridiales;f__Lachnospiraceae;g__Oribacterium;s__Oribacterium_asaccharolyticum	0.000479951	0.000691464	0.0034798	0.00385325	0.000137103	0.0019213	0.000781266	0	0.00130471	0
d__Bacteria;k__unclassified_d__Bacteria;p__Firmicutes;c__Bacilli;o__Bacillales;f__Paenibacillaceae;g__Paenibacillus;s__Paenibacillus_larvae	0.000291206	7.68294e-05	0.000721514	0.000841666	2.44827e-05	0.000190664	5.09522e-05	1.17355e-05	6.69081e-05	8.25072e-06
d__Bacteria;k__unclassified_d__Bacteria;p__Firmicutes;c__Clostridia;o__Clostridiales;f__Clostridiaceae;g__Clostridium;s__Clostridium_sulfidigenes	0.00825085	0.00494663	0.00883103	0.0111652	0.00218876	0.000425327	0.000152856	0.000363801	0.000200724	6.60058e-05
d__Bacteria;k__unclassified_d__Bacteria;p__Actinobacteria;c__Actinobacteria;o__Pseudonocardiales;f__Pseudonocardiaceae;g__Prauserella;s__unclassified_g__Prauserella	0	0	0	0	0	0	0	0	0	0
d__Bacteria;k__unclassified_d__Bacteria;p__Proteobacteria;c__Betaproteobacteria;o__Burkholderiales;f__Comamonadaceae;g__Acidovorax;s__Acidovorax_sp._Root217	0	0	0	0	0	0	0	0	0	0
d__Bacteria;k__unclassified_d__Bacteria;p__Proteobacteria;c__Betaproteobacteria;o__Burkholderiales;f__Burkholderiaceae;g__Cupriavidus;s__Cupriavidus_sp._UYPR2.512	0	0	0	1.3151e-05	0	0	0	0	0	0
d__Bacteria;k__unclassified_d__Bacteria;p__Actinobacteria;c__Actinobacteria;o__Streptomycetales;f__Streptomycetaceae;g__Streptomyces;s__Streptomyces_regensis	0	0	0	0	0	0	0	0	0	0
d__Bacteria;k__unclassified_d__Bacteria;p__Proteobacteria;c__Gammaproteobacteria;o__Thiotrichales;f__Francisellaceae;g__Francisella;s__Francisella_tularensis	3.7749e-05	1.77299e-05	9.7705e-05	8.54817e-05	0.000200759	0	0	0	0	5.77551e-05
d__Bacteria;k__unclassified_d__Bacteria;p__unclassified_d__Bacteria;c__unclassified_d__Bacteria;o__unclassified_d__Bacteria;f__unclassified_d__Bacteria;g__unclassified_d__Bacteria;s__uncultured_bacterium_Contigcl_1565	0.000129425	0.000153659	7.51577e-05	7.89062e-05	0	1.46664e-05	0	1.17355e-05	0	0
d__Bacteria;k__unclassified_d__Bacteria;p__unclassified_d__Bacteria;c__unclassified_d__Bacteria;o__unclassified_d__Bacteria;f__unclassified_d__Bacteria;g__unclassified_d__Bacteria;s__uncultured_bacterium_Contigcl_1493	2.15708e-05	5.90995e-06	5.26104e-05	3.28776e-05	0	1.46664e-05	5.09522e-05	0	3.3454e-05	1.65014e-05
d__Bacteria;k__unclassified_d__Bacteria;p__Nitrospirae;c__Nitrospira;o__Nitrospirales;f__Nitrospiraceae;g__Thermodesulfovibrio;s__Thermodesulfovibrio_aggregans	0	0	0.000105221	3.28776e-05	0	1.46664e-05	1.69841e-05	0	3.3454e-05	0
d__Bacteria;k__unclassified_d__Bacteria;p__Bacteroidetes;c__Sphingobacteriia;o__Sphingobacteriales;f__Sphingobacteriaceae;g__Pedobacter;s__Pedobacter_kyungheensis	0.000420631	0.000395967	0.00083425	0.000749608	8.81379e-05	0	1.69841e-05	0	0	8.25072e-06
d__Eukaryota;k__unclassified_d__Eukaryota;p__Bacillariophyta;c__Coscinodiscophyceae;o__Thalassiosirales;f__Thalassiosiraceae;g__Thalassiosira;s__Thalassiosira_pseudonana	0	0	3.75788e-05	2.63021e-05	0	0	0	0	0	0
d__Bacteria;k__unclassified_d__Bacteria;p__unclassified_d__Bacteria;c__unclassified_d__Bacteria;o__unclassified_d__Bacteria;f__unclassified_d__Bacteria;g__unclassified_d__Bacteria;s__candidate_division_SR1_bacterium_Aalborg_AAW-1	0	0	0	6.57551e-06	0	0	0	0	0	0
d__Bacteria;k__unclassified_d__Bacteria;p__Proteobacteria;c__Betaproteobacteria;o__Nitrosomonadales;f__Nitrosomonadaceae;g__Nitrosospira;s__Nitrosospira_sp._NpAV	0	0	0.000165347	0.000216992	0	0	0	0	0	0
d__Bacteria;k__unclassified_d__Bacteria;p__Actinobacteria;c__Actinobacteria;o__Actinomycetales;f__Actinomycetaceae;g__Actinobaculum;s__Actinobaculum_sp._oral_taxon_183	5.39271e-06	0	0.000646356	0.000558919	9.7931e-06	0	0	0	0	0
d__Bacteria;k__unclassified_d__Bacteria;p__Actinobacteria;c__Actinobacteria;o__Corynebacteriales;f__Corynebacteriaceae;g__Corynebacterium;s__Corynebacterium_caspium	5.39271e-05	8.86493e-05	0	0	0	0	1.69841e-05	0	3.3454e-05	0
d__Bacteria;k__unclassified_d__Bacteria;p__Actinobacteria;c__Actinobacteria;o__Corynebacteriales;f__Mycobacteriaceae;g__Mycobacterium;s__Mycobacterium_sp._TKK-01-0059	0	0	0	0	0	0	0	0	0	0
d__Bacteria;k__unclassified_d__Bacteria;p__Proteobacteria;c__Alphaproteobacteria;o__Sphingomonadales;f__Erythrobacteraceae;g__unclassified_f__Erythrobacteraceae;s__Erythrobacteraceae_bacterium_HL-111	0	0	0	0	0	0	0	0	0	0
d__Bacteria;k__unclassified_d__Bacteria;p__Proteobacteria;c__Alphaproteobacteria;o__Sphingomonadales;f__Sphingomonadaceae;g__Sphingomonas;s__Sphingomonas_sp._PAMC_26605	0	0	6.01261e-05	0.000111784	0	0	0	0	0	0
d__Bacteria;k__unclassified_d__Bacteria;p__Proteobacteria;c__Alphaproteobacteria;o__Rhodospirillales;f__Acetobacteraceae;g__Rubritepida;s__Rubritepida_flocculans	0	0	7.51577e-06	3.94531e-05	0	0	3.39681e-05	0	0	0
d__Bacteria;k__unclassified_d__Bacteria;p__Proteobacteria;c__Betaproteobacteria;o__Burkholderiales;f__Comamonadaceae;g__Acidovorax;s__Acidovorax_sp._GW101-3H11	0	0	0	0	0	0	0	0	0	0
d__Bacteria;k__unclassified_d__Bacteria;p__Firmicutes;c__Bacilli;o__Bacillales;f__Thermoactinomycetaceae;g__Thermoactinomyces;s__Thermoactinomyces_vulgaris	2.15708e-05	3.54597e-05	0.000315662	0.000341927	5.87586e-05	4.39993e-05	0.000118888	0.000258182	0.000100362	0.00011551
d__Bacteria;k__unclassified_d__Bacteria;p__Actinobacteria;c__Actinobacteria;o__Streptomycetales;f__Streptomycetaceae;g__Streptomyces;s__Streptomyces_sp._CC71	0	0	0	0	0	0	0	0	0	0
d__Bacteria;k__unclassified_d__Bacteria;p__unclassified_d__Bacteria;c__unclassified_d__Bacteria;o__unclassified_d__Bacteria;f__unclassified_d__Bacteria;g__unclassified_d__Bacteria;s__Parcubacteria_group_bacterium_GW2011_GWF2_46_8	0	0	0	0	0	0	0	0	0	0
d__Bacteria;k__unclassified_d__Bacteria;p__Bacteroidetes;c__Flavobacteriia;o__Flavobacteriales;f__Flavobacteriaceae;g__Flavobacterium;s__Flavobacterium_sp._Leaf82	0	5.90995e-06	7.51577e-06	0	0	2.93329e-05	0.00120587	0.00509322	0.00127125	0.00518145
d__Bacteria;k__unclassified_d__Bacteria;p__Proteobacteria;c__Gammaproteobacteria;o__Pseudomonadales;f__Moraxellaceae;g__Acinetobacter;s__Acinetobacter_sp._CIP_101966	0	0	0	0	0	0	0	0	0	0
d__Bacteria;k__unclassified_d__Bacteria;p__Actinobacteria;c__Actinobacteria;o__Micrococcales;f__Microbacteriaceae;g__Agromyces;s__Agromyces_sp._NDB4Y10	0	0	0	0	0	0	0	0	0	0
d__Bacteria;k__unclassified_d__Bacteria;p__Cyanobacteria;c__unclassified_p__Cyanobacteria;o__Prochlorales;f__Prochlorococcaceae;g__Prochlorococcus;s__Prochlorococcus_sp._scB245a_518K17	0	0	0	0	0	0	0	0	0	8.25072e-06
d__Eukaryota;k__Fungi;p__Ascomycota;c__Eurotiomycetes;o__Eurotiales;f__Aspergillaceae;g__Aspergillus;s__Aspergillus_terreus	0	0	1.50315e-05	4.60286e-05	0	0	0	0	0	0
d__Bacteria;k__unclassified_d__Bacteria;p__Proteobacteria;c__Deltaproteobacteria;o__Desulfobacterales;f__Desulfobacteraceae;g__Desulfosarcina;s__Desulfosarcina_cetonica	6.47125e-05	5.31896e-05	0.00250275	0.00288007	0.000200759	2.93329e-05	0	0	3.3454e-05	8.25072e-06
d__Bacteria;k__unclassified_d__Bacteria;p__Firmicutes;c__Clostridia;o__Clostridiales;f__Ruminococcaceae;g__Anaerotruncus;s__Anaerotruncus_sp._G3(2012)	0.110966	0.115557	0.191359	0.192281	0.0752942	0.0148278	0.00917139	0.00616115	0.00980203	0.00433163
d__Bacteria;k__unclassified_d__Bacteria;p__Actinobacteria;c__Actinobacteria;o__Streptomycetales;f__Streptomycetaceae;g__Streptomyces;s__Streptomyces_sp._NRRL_S-378	0	0	1.50315e-05	3.28776e-05	0	0	0	0	0	0
d__Bacteria;k__unclassified_d__Bacteria;p__Proteobacteria;c__Betaproteobacteria;o__Methylophilales;f__Methylophilaceae;g__Methylovorus;s__Methylovorus_sp._MP688	5.39271e-06	0	2.25473e-05	0	0	0	0	0	0	0
d__Bacteria;k__unclassified_d__Bacteria;p__candidate_division_WWE3;c__unclassified_p__candidate_division_WWE3;o__unclassified_p__candidate_division_WWE3;f__unclassified_p__candidate_division_WWE3;g__unclassified_p__candidate_division_WWE3;s__candidate_division_WWE3_bacterium_GW2011_GWC2_44_9	0	0	0	0	0	0	0	0	0	0
d__Bacteria;k__unclassified_d__Bacteria;p__Actinobacteria;c__Actinobacteria;o__Corynebacteriales;f__Nocardiaceae;g__Nocardia;s__Nocardia_mikamii	0	5.90995e-06	0	0	0	0	0	1.17355e-05	0	0
d__Bacteria;k__unclassified_d__Bacteria;p__Actinobacteria;c__Actinobacteria;o__Micrococcales;f__Dermatophilaceae;g__Austwickia;s__Austwickia_chelonae	0	5.90995e-06	0.00033821	0.000289323	0	1.46664e-05	0	0	0	8.25072e-06
d__Bacteria;k__unclassified_d__Bacteria;p__Proteobacteria;c__Betaproteobacteria;o__Burkholderiales;f__Alcaligenaceae;g__Achromobacter;s__Achromobacter_sp._AR476-2	0	0	1.50315e-05	0	0	0	0	0	0	0
d__Bacteria;k__unclassified_d__Bacteria;p__Firmicutes;c__Clostridia;o__Clostridiales;f__Lachnospiraceae;g__unclassified_f__Lachnospiraceae;s__Lachnospiraceae_bacterium_7_1_58FAA	0.397211	0.435203	0.204579	0.209253	0.144419	0.00953319	0.031913	0.0670333	0.0374016	0.0235558
d__Bacteria;k__unclassified_d__Bacteria;p__Bacteroidetes;c__Sphingobacteriia;o__Sphingobacteriales;f__Sphingobacteriaceae;g__Sphingobacterium;s__Sphingobacterium_spiritivorum	3.7749e-05	3.54597e-05	0.000210441	0.000249869	0.000533724	0.000234663	0	0	6.69081e-05	0
d__Bacteria;k__unclassified_d__Bacteria;p__Actinobacteria;c__Actinobacteria;o__Micrococcales;f__Microbacteriaceae;g__Microbacterium;s__Microbacterium_paraoxydans	7.54979e-05	8.27393e-05	3.00631e-05	3.28776e-05	0	0.000102665	1.69841e-05	0	0	0
d__Eukaryota;k__Fungi;p__Basidiomycota;c__Agaricomycetes;o__Agaricales;f__Agaricaceae;g__Agaricus;s__Agaricus_bisporus	0	0	0	0	2.93793e-05	0	0	0	0	0
d__Bacteria;k__unclassified_d__Bacteria;p__Proteobacteria;c__Gammaproteobacteria;o__Chromatiales;f__Chromatiaceae;g__Nitrosococcus;s__Nitrosococcus_halophilus	0	0	3.00631e-05	0.000111784	0.000230138	2.93329e-05	0	0	0	0
d__Bacteria;k__unclassified_d__Bacteria;p__Actinobacteria;c__Actinobacteria;o__Streptomycetales;f__Streptomycetaceae;g__Streptomyces;s__Streptomyces_megasporus	2.15708e-05	2.95498e-05	7.51577e-06	1.3151e-05	0	0.000219997	8.49203e-05	2.3471e-05	0	0
d__Bacteria;k__unclassified_d__Bacteria;p__Proteobacteria;c__Gammaproteobacteria;o__Enterobacteriales;f__Enterobacteriaceae;g__Pantoea;s__Pantoea_sp._AS-PWVM4	0	0	0	0	0	0	0	0	0	0
d__Bacteria;k__unclassified_d__Bacteria;p__Proteobacteria;c__Gammaproteobacteria;o__Pseudomonadales;f__Moraxellaceae;g__Acinetobacter;s__Acinetobacter_sp._NIPH_899	0	0	0	0	0	0	0	0	0	0
d__Eukaryota;k__Fungi;p__Basidiomycota;c__Ustilaginomycetes;o__Ustilaginales;f__Ustilaginaceae;g__Melanopsichium;s__Melanopsichium_pennsylvanicum	0	0	0	0	0	0	0	0	0	0
d__Bacteria;k__unclassified_d__Bacteria;p__Actinobacteria;c__Actinobacteria;o__Micrococcales;f__Microbacteriaceae;g__Rathayibacter;s__unclassified_g__Rathayibacter	0	1.18199e-05	6.01261e-05	5.91796e-05	0	0	0	0	0	0
d__Archaea;k__unclassified_d__Archaea;p__Euryarchaeota;c__Halobacteria;o__Haloferacales;f__Haloferacaceae;g__Haloferax;s__Haloferax_sp._BAB2207	0	0	0	0	0	0	0	0	0	0
d__Archaea;k__unclassified_d__Archaea;p__Euryarchaeota;c__Halobacteria;o__Natrialbales;f__Natrialbaceae;g__Halopiger;s__Halopiger_xanaduensis	0	1.18199e-05	0	0	0	1.46664e-05	1.69841e-05	0	0	0
d__Bacteria;k__unclassified_d__Bacteria;p__Actinobacteria;c__Actinobacteria;o__Streptomycetales;f__Streptomycetaceae;g__Streptomyces;s__Streptomyces_sp._TAA204	0	0	0	0	0	0	0	0	0	0
d__Bacteria;k__unclassified_d__Bacteria;p__Proteobacteria;c__Gammaproteobacteria;o__Enterobacteriales;f__Enterobacteriaceae;g__Xenorhabdus;s__Xenorhabdus_szentirmaii	0	0	0	0	0	0	0	0	0	0
d__Bacteria;k__unclassified_d__Bacteria;p__Bacteroidetes;c__Flavobacteriia;o__Flavobacteriales;f__Flavobacteriaceae;g__Cellulophaga;s__Cellulophaga_baltica	4.31417e-05	7.09194e-05	8.26734e-05	0.000177539	0.000274207	0.000469326	0	0	0	0
d__Viruses;k__unclassified_d__Viruses;p__unclassified_d__Viruses;c__unclassified_d__Viruses;o__Caudovirales;f__Myoviridae;g__T4likevirus;s__Synechococcus_phage_ACG-2014j	0	0	0	0	0	0	0	0	0	0
d__Bacteria;k__unclassified_d__Bacteria;p__Bacteroidetes;c__Cytophagia;o__Cytophagales;f__Cytophagaceae;g__Rufibacter;s__Rufibacter_tibetensis	0	0	0.000157831	0.000164388	4.89655e-06	0.000117332	3.39681e-05	0	3.3454e-05	0
d__Viruses;k__unclassified_d__Viruses;p__unclassified_d__Viruses;c__unclassified_d__Viruses;o__Caudovirales;f__Myoviridae;g__T4likevirus;s__Synechococcus_phage_ACG-2014f	0	0	0	6.57551e-06	0	0	0.000237777	0	0.000367994	0
d__Bacteria;k__unclassified_d__Bacteria;p__Proteobacteria;c__Gammaproteobacteria;o__Pseudomonadales;f__Moraxellaceae;g__Acinetobacter;s__Acinetobacter_johnsonii	0.000905975	0.001247	0.00019541	9.20572e-05	0.000523931	0	0	0	0	0
d__Viruses;k__unclassified_d__Viruses;p__unclassified_d__Viruses;c__unclassified_d__Viruses;o__Caudovirales;f__Myoviridae;g__T4likevirus;s__Synechococcus_phage_ACG-2014d	0	0	0	0	0	0	0	0	0	0
d__Bacteria;k__unclassified_d__Bacteria;p__Proteobacteria;c__Gammaproteobacteria;o__Pseudomonadales;f__Pseudomonadaceae;g__Pseudomonas;s__Pseudomonas_sp._G5(2012)	0	0	0	0	0	0	0	0	0	0
d__Bacteria;k__unclassified_d__Bacteria;p__Planctomycetes;c__Planctomycetia;o__Planctomycetales;f__Planctomycetaceae;g__Rhodopirellula;s__Rhodopirellula_europaea	0	0	0.000398336	0.000506314	9.7931e-06	0	3.39681e-05	0	0	8.25072e-06
d__Bacteria;k__unclassified_d__Bacteria;p__Proteobacteria;c__Betaproteobacteria;o__Burkholderiales;f__Burkholderiaceae;g__Cupriavidus;s__Cupriavidus_sp._WS	0	0	0	0	0	0	0	0	0	0
d__Bacteria;k__unclassified_d__Bacteria;p__candidate_division_WOR-3;c__unclassified_p__candidate_division_WOR-3;o__unclassified_p__candidate_division_WOR-3;f__unclassified_p__candidate_division_WOR-3;g__unclassified_p__candidate_division_WOR-3;s__candidate_division_WOR_3_bacterium_SM1_77	0	0	0.00033821	0.000249869	0	0	0	0	0	0
d__Archaea;k__unclassified_d__Archaea;p__unclassified_d__Archaea;c__unclassified_d__Archaea;o__unclassified_d__Archaea;f__unclassified_d__Archaea;g__unclassified_d__Archaea;s__archaeon_GW2011_AR9	0	0	0	0	0	0	0	0	0	0
d__Bacteria;k__unclassified_d__Bacteria;p__Proteobacteria;c__Alphaproteobacteria;o__Rhizobiales;f__Bradyrhizobiaceae;g__Bradyrhizobium;s__Bradyrhizobium_sp._URHD0069	0	0	0	0	0	0	0	0	0	0
d__Bacteria;k__unclassified_d__Bacteria;p__Firmicutes;c__Erysipelotrichia;o__Erysipelotrichales;f__Erysipelotrichaceae;g__Catenibacterium;s__Catenibacterium_sp._CAG:290	0.00441663	0.00397149	0.0044343	0.00432669	0.000915655	0.00175997	0.00164745	0.00186595	0.00187343	0.00160064
d__Eukaryota;k__Fungi;p__Basidiomycota;c__Wallemiomycetes;o__Wallemiales;f__unclassified_o__Wallemiales;g__Wallemia;s__Wallemia_mellicola	0	0	0	0	0	0	0	0	0	0
d__Bacteria;k__unclassified_d__Bacteria;p__Proteobacteria;c__Gammaproteobacteria;o__Vibrionales;f__Vibrionaceae;g__unclassified_f__Vibrionaceae;s__unclassified_f__Vibrionaceae	0	0	0	0	0	0	0	0	0	0
d__Bacteria;k__unclassified_d__Bacteria;p__Bacteroidetes;c__Bacteroidia;o__Bacteroidales;f__Prevotellaceae;g__Prevotella;s__uncultured_Prevotella_sp.	0	1.18199e-05	0	0	0	0	1.69841e-05	0	3.3454e-05	0
d__Bacteria;k__unclassified_d__Bacteria;p__Actinobacteria;c__Actinobacteria;o__Pseudonocardiales;f__Pseudonocardiaceae;g__Amycolatopsis;s__Amycolatopsis_nigrescens	0	0	7.51577e-06	0	0	0	0	0	0	0
d__Bacteria;k__unclassified_d__Bacteria;p__Proteobacteria;c__Deltaproteobacteria;o__unclassified_c__Deltaproteobacteria;f__unclassified_c__Deltaproteobacteria;g__unclassified_c__Deltaproteobacteria;s__uncultured_delta_proteobacterium_Rifle_16ft_4_minimus_12842	0	0	0	0	0	0	0	0	0	0
d__Bacteria;k__unclassified_d__Bacteria;p__Actinobacteria;c__Actinobacteria;o__Micrococcales;f__Micrococcaceae;g__Paeniglutamicibacter;s__Paeniglutamicibacter_gangotriensis	0	0	7.51577e-06	0	0	0	0	0	0	0
d__Bacteria;k__unclassified_d__Bacteria;p__Actinobacteria;c__Actinobacteria;o__Streptomycetales;f__Streptomycetaceae;g__Streptomyces;s__Streptomyces_sp._NBRC_110028	0	0	0.000698966	0.000670702	0	0	0	0	0	0
d__Bacteria;k__unclassified_d__Bacteria;p__Actinobacteria;c__Actinobacteria;o__Streptomycetales;f__Streptomycetaceae;g__Streptomyces;s__Streptomyces_bottropensis	0	0	0.000473493	0.0006444	0	0	0	0	0	0
d__Bacteria;k__unclassified_d__Bacteria;p__Candidatus_Moranbacteria;c__unclassified_p__Candidatus_Moranbacteria;o__unclassified_p__Candidatus_Moranbacteria;f__unclassified_p__Candidatus_Moranbacteria;g__unclassified_p__Candidatus_Moranbacteria;s__Candidatus_Moranbacteria_bacterium_GW2011_GWE1_49_15	0	0	2.25473e-05	6.57551e-06	1.46896e-05	0	0	0	0	0
d__Bacteria;k__unclassified_d__Bacteria;p__Actinobacteria;c__Actinobacteria;o__Frankiales;f__Frankiaceae;g__Frankia;s__Frankia_sp._CcI3	0	0	0	0	0	0	0	0	0	0
d__Bacteria;k__unclassified_d__Bacteria;p__Firmicutes;c__Bacilli;o__Bacillales;f__Planococcaceae;g__Sporosarcina;s__Sporosarcina_sp._EUR3_2.2.2	0	0	0.000571198	0.000841666	1.95862e-05	0	0	0	0	0
d__Bacteria;k__unclassified_d__Bacteria;p__Proteobacteria;c__Alphaproteobacteria;o__Rhizobiales;f__Bradyrhizobiaceae;g__Bradyrhizobium;s__Bradyrhizobium_yuanmingense	0	0	0	0	0	0	5.09522e-05	0	6.69081e-05	8.25072e-06
d__Bacteria;k__unclassified_d__Bacteria;p__Candidatus_Woesebacteria;c__unclassified_p__Candidatus_Woesebacteria;o__unclassified_p__Candidatus_Woesebacteria;f__unclassified_p__Candidatus_Woesebacteria;g__unclassified_p__Candidatus_Woesebacteria;s__Candidatus_Woesebacteria_bacterium_GW2011_GWE1_45_18	0	0	0	0	0	0	0	0	0	0
d__Bacteria;k__unclassified_d__Bacteria;p__Firmicutes;c__unclassified_p__Firmicutes;o__unclassified_p__Firmicutes;f__unclassified_p__Firmicutes;g__unclassified_p__Firmicutes;s__Firmicutes_bacterium_CAG:24	0.03076	0.0319551	0.0965551	0.101874	0.0244485	0.00922519	0.00709933	0.000504627	0.00759407	0.000536297
d__Bacteria;k__unclassified_d__Bacteria;p__Proteobacteria;c__Gammaproteobacteria;o__Xanthomonadales;f__Rhodanobacteraceae;g__Rhodanobacter;s__Rhodanobacter_sp._Soil772	0	0	0	0	0	0	0	0	0	0
d__Bacteria;k__unclassified_d__Bacteria;p__Firmicutes;c__Bacilli;o__Bacillales;f__Paenibacillaceae;g__Paenibacillus;s__Paenibacillus_terrigena	0.000145603	0.000147749	0.00412616	0.004833	1.95862e-05	0	0	2.3471e-05	6.69081e-05	2.47522e-05
d__Archaea;k__unclassified_d__Archaea;p__Euryarchaeota;c__Thermococci;o__Thermococcales;f__Thermococcaceae;g__Thermococcus;s__Thermococcus_zilligii	0	0	0	0	0	0	0	0	0	0
d__Bacteria;k__unclassified_d__Bacteria;p__Proteobacteria;c__Gammaproteobacteria;o__Alteromonadales;f__Idiomarinaceae;g__Idiomarina;s__Idiomarina_atlantica	0	0	3.00631e-05	6.57551e-06	0	0	0	0	0	0
d__Archaea;k__unclassified_d__Archaea;p__Euryarchaeota;c__Methanomicrobia;o__Methanosarcinales;f__Methermicoccaceae;g__Methermicoccus;s__Methermicoccus_shengliensis	0	0	0.000120252	0.000124935	0	0.000161331	0	0	3.3454e-05	0
d__Viruses;k__unclassified_d__Viruses;p__unclassified_d__Viruses;c__unclassified_d__Viruses;o__Caudovirales;f__Siphoviridae;g__Sfi1unalikevirus;s__Streptococcus_phage_2972	0	0	0	0	0	0	0	1.17355e-05	0	3.30029e-05
d__Eukaryota;k__Fungi;p__Ascomycota;c__Saccharomycetes;o__Saccharomycetales;f__Saccharomycetaceae;g__Eremothecium;s__Eremothecium_cymbalariae	0	0	0	0	0	0	0	0	0	0
d__Bacteria;k__unclassified_d__Bacteria;p__Actinobacteria;c__Actinobacteria;o__Streptomycetales;f__Streptomycetaceae;g__Streptomyces;s__Streptomyces_sp._ERV7	0	0	3.00631e-05	4.60286e-05	2.44827e-05	0	0	0	0	0
d__Bacteria;k__unclassified_d__Bacteria;p__Proteobacteria;c__Alphaproteobacteria;o__Sphingomonadales;f__Sphingomonadaceae;g__Sphingobium;s__Sphingobium_sp._DC-2	0	2.36398e-05	7.51577e-05	2.63021e-05	8.81379e-05	0	0	0	0	0
d__Bacteria;k__unclassified_d__Bacteria;p__Verrucomicrobia;c__Opitutae;o__unclassified_c__Opitutae;f__unclassified_c__Opitutae;g__unclassified_c__Opitutae;s__Opitutae_bacterium_SCGC_AG-212-L18	0	0	3.00631e-05	3.94531e-05	0	0	0	0	0	0
d__Bacteria;k__unclassified_d__Bacteria;p__Firmicutes;c__Bacilli;o__Lactobacillales;f__Streptococcaceae;g__Streptococcus;s__Streptococcus_sp._400_SSPC	5.39271e-06	0	1.50315e-05	3.28776e-05	4.89655e-06	0	0.000101904	0	0	0
d__Bacteria;k__unclassified_d__Bacteria;p__Acidobacteria;c__unclassified_p__Acidobacteria;o__unclassified_p__Acidobacteria;f__unclassified_p__Acidobacteria;g__unclassified_p__Acidobacteria;s__uncultured_Acidobacteria_bacterium_A2	0	0	0	0	0	0	0	0	0	0
d__Eukaryota;k__Metazoa;p__Chordata;c__Actinopteri;o__Cyprinodontiformes;f__Cyprinodontidae;g__Cyprinodon;s__Cyprinodon_variegatus	0	0	7.51577e-06	0	0	1.46664e-05	0	0	3.3454e-05	1.65014e-05
d__Bacteria;k__unclassified_d__Bacteria;p__Proteobacteria;c__Alphaproteobacteria;o__Rhodospirillales;f__Rhodospirillaceae;g__Magnetospirillum;s__Magnetospirillum_magneticum	0	0	7.51577e-06	7.23306e-05	0	0	0	0	0	0
d__Bacteria;k__unclassified_d__Bacteria;p__Firmicutes;c__Tissierellia;o__Tissierellales;f__Peptoniphilaceae;g__Parvimonas;s__Parvimonas_sp._oral_taxon_110	0.00183352	0.00164297	0.00115743	0.00122962	0.000259517	0.000278662	0.000220793	0	0.000100362	0
d__Archaea;k__unclassified_d__Archaea;p__Candidatus_Thorarchaeota;c__unclassified_p__Candidatus_Thorarchaeota;o__unclassified_p__Candidatus_Thorarchaeota;f__unclassified_p__Candidatus_Thorarchaeota;g__unclassified_p__Candidatus_Thorarchaeota;s__Thorarchaeota_archaeon_SMTZ-45	0	0	4.50946e-05	3.94531e-05	0	0	0	0	0	0
d__Bacteria;k__unclassified_d__Bacteria;p__Bacteroidetes;c__Bacteroidia;o__Bacteroidales;f__Bacteroidaceae;g__Bacteroides;s__Bacteroides_intestinalis	0.0464744	0.0373745	0.0527908	0.0489415	0.0666518	0.0741535	0.0902363	0.100925	0.0762752	0.118332
d__Viruses;k__unclassified_d__Viruses;p__unclassified_d__Viruses;c__unclassified_d__Viruses;o__unclassified_d__Viruses;f__Parvoviridae;g__Bocaparvovirus;s__Ungulate_bocaparvovirus_1	0	0	0	0	0	1.46664e-05	0.000288729	0	0.000100362	0
d__Bacteria;k__unclassified_d__Bacteria;p__Proteobacteria;c__Alphaproteobacteria;o__Rhodobacterales;f__Rhodobacteraceae;g__Roseobacter;s__Roseobacter_sp._CCS2	5.39271e-06	0	3.75788e-05	0	0	0	0	0	0	8.25072e-06
d__Bacteria;k__unclassified_d__Bacteria;p__Tenericutes;c__Mollicutes;o__Entomoplasmatales;f__Entomoplasmataceae;g__Entomoplasma;s__Entomoplasma_luminosum	0	0	0	0	0	0	0	0	0	0
d__Bacteria;k__unclassified_d__Bacteria;p__Spirochaetes;c__Spirochaetia;o__Spirochaetales;f__Spirochaetaceae;g__Treponema;s__Treponema_azotonutricium	0.000603983	0.000632365	0.012371	0.0142163	0.000528827	0.0021413	0.000849203	0.000164297	0.00103708	9.90087e-05
d__Bacteria;k__unclassified_d__Bacteria;p__Proteobacteria;c__Alphaproteobacteria;o__Rhodobacterales;f__Rhodobacteraceae;g__Phaeobacter;s__Phaeobacter_sp._CECT_5382	0	0	1.50315e-05	0	0	0	1.69841e-05	0	0	0
d__Bacteria;k__unclassified_d__Bacteria;p__Proteobacteria;c__Gammaproteobacteria;o__Oceanospirillales;f__Oceanospirillaceae;g__unclassified_f__Oceanospirillaceae;s__Osedax_symbiont_Rs2	0	0	0	0	0	0	0	0	0	0
d__Bacteria;k__unclassified_d__Bacteria;p__Firmicutes;c__Bacilli;o__Bacillales;f__Bacillaceae;g__Sediminibacillus;s__Sediminibacillus_halophilus	0.00357537	0.00423153	0.00103718	0.00101263	0.000945034	0.000175997	1.69841e-05	0	6.69081e-05	0
d__Archaea;k__unclassified_d__Archaea;p__Euryarchaeota;c__Archaeoglobi;o__Archaeoglobales;f__Archaeoglobaceae;g__Archaeoglobus;s__Archaeoglobus_profundus	5.39271e-06	0	0.000360757	0.000447135	9.7931e-06	0	0	0	0	0
d__Bacteria;k__unclassified_d__Bacteria;p__Proteobacteria;c__Gammaproteobacteria;o__Oceanospirillales;f__Oceanospirillaceae;g__unclassified_f__Oceanospirillaceae;s__Osedax_symbiont_Rs1	0	0	0	0	0	0	0	0	0	0
d__Bacteria;k__unclassified_d__Bacteria;p__Firmicutes;c__Bacilli;o__Bacillales;f__Paenibacillaceae;g__Paenibacillus;s__Paenibacillus_sp._CCRC_17245	0	0	1.50315e-05	2.63021e-05	0	0	0	0	0	0
d__Bacteria;k__unclassified_d__Bacteria;p__Firmicutes;c__Bacilli;o__Bacillales;f__Bacillaceae;g__Geobacillus;s__Geobacillus_stearothermophilus	0.0109041	0.0122809	0.00396833	0.00402421	0.0109536	0.00020533	8.49203e-05	0.000410743	0.000234178	6.60058e-05
d__Bacteria;k__unclassified_d__Bacteria;p__Cyanobacteria;c__unclassified_p__Cyanobacteria;o__Prochlorales;f__Prochlorococcaceae;g__Prochlorococcus;s__Prochlorococcus_sp._scB241_526B19	0	0	0	0	0	0	0	0	0	0
d__Viruses;k__unclassified_d__Viruses;p__unclassified_d__Viruses;c__unclassified_d__Viruses;o__Caudovirales;f__Podoviridae;g__unclassified_f__Podoviridae;s__Brucella_phage_Tb	0	0	0	0	4.89655e-06	0	0	0	0	0
d__Bacteria;k__unclassified_d__Bacteria;p__Bacteroidetes;c__Bacteroidia;o__Bacteroidales;f__Bacteroidaceae;g__Bacteroides;s__Bacteroides_thetaiotaomicron	0.0373068	0.0307849	0.240272	0.220832	0.148321	0.376928	0.181559	0.181513	0.163791	0.205443
d__Bacteria;k__unclassified_d__Bacteria;p__Firmicutes;c__Clostridia;o__Clostridiales;f__Ruminococcaceae;g__Ruminiclostridium;s__[Clostridium]_sporosphaeroides	0.0327499	0.0380542	0.0446888	0.0481788	0.0388198	0.0062039	0.00341379	0.00203025	0.00391412	0.00163364
d__Archaea;k__unclassified_d__Archaea;p__Euryarchaeota;c__unclassified_p__Euryarchaeota;o__unclassified_p__Euryarchaeota;f__unclassified_p__Euryarchaeota;g__Aciduliprofundum;s__Aciduliprofundum_boonei	0	0	0.000127768	0.000177539	9.7931e-05	0	3.39681e-05	0	3.3454e-05	0
d__Bacteria;k__unclassified_d__Bacteria;p__Actinobacteria;c__Actinobacteria;o__Micrococcales;f__Microbacteriaceae;g__Humibacter;s__Humibacter_albus	0	0	3.00631e-05	6.57551e-06	0	2.93329e-05	3.39681e-05	0	0	0
d__Bacteria;k__unclassified_d__Bacteria;p__Firmicutes;c__Bacilli;o__Lactobacillales;f__Lactobacillaceae;g__Lactobacillus;s__Lactobacillus_camelliae	1.07854e-05	2.36398e-05	0.000315662	0.000341927	0.000181172	0.000146664	0.000271745	0.00010562	0.00016727	0.000148513
d__Bacteria;k__unclassified_d__Bacteria;p__Proteobacteria;c__Gammaproteobacteria;o__Oceanospirillales;f__Halomonadaceae;g__Halomonas;s__Halomonas_sp._PR-M31	0	0	0	0	0	0	0	0	0	0
d__Bacteria;k__unclassified_d__Bacteria;p__Bacteroidetes;c__Flavobacteriia;o__Flavobacteriales;f__Flavobacteriaceae;g__Bergeyella;s__Bergeyella_zoohelcum	2.69635e-05	1.18199e-05	6.76419e-05	8.54817e-05	0	0.00316795	0.00412712	0.0154674	0.00357958	0.0153876
d__Bacteria;k__unclassified_d__Bacteria;p__Actinobacteria;c__Coriobacteriia;o__Eggerthellales;f__Eggerthellaceae;g__Slackia;s__Slackia_sp._AUH-JLC159	0	0	0	0	0	0	0	0	0	0
d__Bacteria;k__unclassified_d__Bacteria;p__Bacteroidetes;c__Bacteroidia;o__Bacteroidales;f__Prevotellaceae;g__Prevotella;s__Prevotella_nigrescens	6.47125e-05	5.31896e-05	0.000225473	9.20572e-05	0.000190965	0.000117332	0.00538394	0.000762809	0.00398103	0.000998337
d__Eukaryota;k__Metazoa;p__Rotifera;c__Monogononta;o__Ploima;f__Brachionidae;g__Brachionus;s__Brachionus_manjavacas	0	0	0	0	0	0	0	0	0	0
d__Bacteria;k__unclassified_d__Bacteria;p__Bacteroidetes;c__Flavobacteriia;o__Flavobacteriales;f__Flavobacteriaceae;g__Flavobacterium;s__uncultured_Flavobacterium_sp.	0	0	0	0	0	0	0	0	0	0
d__Bacteria;k__unclassified_d__Bacteria;p__Proteobacteria;c__Alphaproteobacteria;o__Rhizobiales;f__Xanthobacteraceae;g__Xanthobacter;s__Xanthobacter_sp._91	0	0	2.25473e-05	3.94531e-05	0	0	0	0	0	0
d__Bacteria;k__unclassified_d__Bacteria;p__Proteobacteria;c__Deltaproteobacteria;o__Desulfobacterales;f__unclassified_o__Desulfobacterales;g__unclassified_o__Desulfobacterales;s__uncultured_Desulfobacterales_bacterium_HF0200_07G10	0	0	0	0	0	0	0	0	0	0
d__Bacteria;k__unclassified_d__Bacteria;p__Proteobacteria;c__Gammaproteobacteria;o__Pseudomonadales;f__Moraxellaceae;g__Moraxella;s__Moraxella_caprae	0	0	0.00033821	0.000433984	0	0	0	0	0	0
d__Bacteria;k__unclassified_d__Bacteria;p__Proteobacteria;c__Alphaproteobacteria;o__Sphingomonadales;f__Sphingomonadaceae;g__Sphingomonas;s__Sphingomonas_sp._DC-6	0	0	0	0	0	0	0	0	0	0
d__Bacteria;k__unclassified_d__Bacteria;p__Proteobacteria;c__Betaproteobacteria;o__Burkholderiales;f__Burkholderiaceae;g__Burkholderia;s__Burkholderia_multivorans	0.000194138	0.000212758	5.26104e-05	3.28776e-05	4.89655e-05	0	0	0	0	0
d__Bacteria;k__unclassified_d__Bacteria;p__Proteobacteria;c__Alphaproteobacteria;o__Sphingomonadales;f__Sphingomonadaceae;g__Sphingomonas;s__Sphingomonas_sp._Root241	0	0	0	0	0	0	0	0	0	0
d__Bacteria;k__unclassified_d__Bacteria;p__Proteobacteria;c__Alphaproteobacteria;o__Rhizobiales;f__Phyllobacteriaceae;g__Nitratireductor;s__Nitratireductor_pacificus	1.07854e-05	0	7.51577e-06	1.3151e-05	0	7.33322e-05	0	1.17355e-05	3.3454e-05	3.30029e-05
d__Bacteria;k__unclassified_d__Bacteria;p__Cyanobacteria;c__unclassified_p__Cyanobacteria;o__Oscillatoriales;f__unclassified_o__Oscillatoriales;g__unclassified_o__Oscillatoriales;s__Oscillatoriales_cyanobacterium_JSC-12	0	5.90995e-06	7.51577e-06	3.94531e-05	1.95862e-05	0	8.49203e-05	2.3471e-05	0.000133816	0
d__Bacteria;k__unclassified_d__Bacteria;p__Actinobacteria;c__Actinobacteria;o__Streptomycetales;f__Streptomycetaceae;g__Streptomyces;s__Streptomyces_sp._TP-A0875	0	0	0	0	0	0	0	0	0	0
d__Bacteria;k__unclassified_d__Bacteria;p__Firmicutes;c__Bacilli;o__Bacillales;f__Bacillaceae;g__Anaerobacillus;s__Anaerobacillus_macyae	0.000426024	0.000200938	0.00129271	0.0013151	3.91724e-05	0.00020533	0.000305713	1.17355e-05	0.000100362	1.65014e-05
d__unclassified;k__unclassified_d__unclassified;p__unclassified_d__unclassified;c__unclassified_d__unclassified;o__unclassified_d__unclassified;f__unclassified_d__unclassified;g__unclassified_d__unclassified;s__Plasmid_pRJF2	0	0	0	0	0	1.46664e-05	0	0	0	0
d__Bacteria;k__unclassified_d__Bacteria;p__Actinobacteria;c__Actinobacteria;o__Micrococcales;f__Demequinaceae;g__Lysinimicrobium;s__Lysinimicrobium_luteum	0	0	0	0	0	0	0	0	0	0
d__Bacteria;k__unclassified_d__Bacteria;p__Cyanobacteria;c__unclassified_p__Cyanobacteria;o__Prochlorales;f__Prochlorococcaceae;g__Prochlorococcus;s__Prochlorococcus_sp._scB245a_521C8	0	0	7.51577e-06	0	0	0	0	0	0	0
d__Bacteria;k__unclassified_d__Bacteria;p__Proteobacteria;c__Gammaproteobacteria;o__Xanthomonadales;f__unclassified_o__Xanthomonadales;g__unclassified_o__Xanthomonadales;s__unclassified_o__Xanthomonadales	0	0	0	1.3151e-05	0	0	0	0	0	0
d__Bacteria;k__unclassified_d__Bacteria;p__Actinobacteria;c__Actinobacteria;o__Streptomycetales;f__Streptomycetaceae;g__Streptomyces;s__Streptomyces_thermolilacinus	0	0	1.50315e-05	5.26041e-05	1.46896e-05	0	0	0	0	0
d__Bacteria;k__unclassified_d__Bacteria;p__Cyanobacteria;c__unclassified_p__Cyanobacteria;o__Oscillatoriales;f__unclassified_o__Oscillatoriales;g__Arthrospira;s__unclassified_g__Arthrospira	0	0	0	0	0	0	0	0	0	0
d__Bacteria;k__unclassified_d__Bacteria;p__Bacteroidetes;c__Bacteroidia;o__Bacteroidales;f__Prevotellaceae;g__Prevotella;s__Prevotella_shahii	1.07854e-05	1.77299e-05	3.00631e-05	1.3151e-05	0	0.019785	0.00816933	0.0155613	0.00725953	0.0177886
d__Bacteria;k__unclassified_d__Bacteria;p__Firmicutes;c__Tissierellia;o__unclassified_c__Tissierellia;f__unclassified_c__Tissierellia;g__Sedimentibacter;s__Sedimentibacter_sp._B4	0.0230808	0.0220855	0.0374511	0.0389665	0.0124128	0.00208263	0.00387236	0.000316859	0.00541955	0.000272274
d__Viruses;k__unclassified_d__Viruses;p__unclassified_d__Viruses;c__unclassified_d__Viruses;o__Caudovirales;f__Siphoviridae;g__unclassified_f__Siphoviridae;s__Bacillus_phage_Stills	0.00011864	5.31896e-05	0	0	1.46896e-05	0	0	0	0	0
d__Bacteria;k__unclassified_d__Bacteria;p__Proteobacteria;c__Gammaproteobacteria;o__Alteromonadales;f__Alteromonadaceae;g__Paraglaciecola;s__Paraglaciecola_agarilytica	0	0	9.01892e-05	8.54817e-05	0	0	0	0	0	0
d__Bacteria;k__unclassified_d__Bacteria;p__Firmicutes;c__Bacilli;o__Bacillales;f__Paenibacillaceae;g__Paenibacillus;s__Paenibacillus_stellifer	0.00519318	0.00392421	0.00329942	0.00359681	0.000886275	8.79986e-05	0	0	0.000100362	4.12536e-05
d__Bacteria;k__unclassified_d__Bacteria;p__Proteobacteria;c__Alphaproteobacteria;o__Rickettsiales;f__Anaplasmataceae;g__Anaplasma;s__Anaplasma_marginale	0	0	0	0	0	0	0	0	0	0
d__Bacteria;k__unclassified_d__Bacteria;p__Firmicutes;c__Tissierellia;o__unclassified_c__Tissierellia;f__unclassified_c__Tissierellia;g__unclassified_c__Tissierellia;s__[Clostridium]_ultunense	0.00125111	0.00121745	0.0146407	0.0146897	0.00213	0.000689323	0.000832218	0.000129091	0.00153889	0.000107259
d__Bacteria;k__unclassified_d__Bacteria;p__Proteobacteria;c__Gammaproteobacteria;o__Pseudomonadales;f__Pseudomonadaceae;g__Pseudomonas;s__Pseudomonas_tuomuerensis	0	0	0	0	0	0	0	0	0	0
d__Viruses;k__unclassified_d__Viruses;p__unclassified_d__Viruses;c__unclassified_d__Viruses;o__Caudovirales;f__Myoviridae;g__unclassified_f__Myoviridae;s__Ralstonia_phage_RSL2	0	0	7.51577e-06	0	0	0	3.39681e-05	0	0	0
d__Bacteria;k__unclassified_d__Bacteria;p__Spirochaetes;c__Spirochaetia;o__Spirochaetales;f__Spirochaetaceae;g__Spirochaeta;s__unclassified_g__Spirochaeta	0	0	0	0	0	0	0	0	0	0
d__Viruses;k__unclassified_d__Viruses;p__unclassified_d__Viruses;c__unclassified_d__Viruses;o__Caudovirales;f__Myoviridae;g__unclassified_f__Myoviridae;s__Ralstonia_phage_RSL1	5.39271e-06	0	0	0	0	0	0	0	0	0
d__Bacteria;k__unclassified_d__Bacteria;p__Actinobacteria;c__Actinobacteria;o__Streptomycetales;f__Streptomycetaceae;g__Streptomyces;s__Streptomyces_prasinus	0	0	0	0	0	0	0	0	0	0
d__Eukaryota;k__unclassified_d__Eukaryota;p__unclassified_d__Eukaryota;c__unclassified_d__Eukaryota;o__Trichomonadida;f__unclassified_o__Trichomonadida;g__unclassified_o__Trichomonadida;s__Trichomonadida_sp._LN-2016a	0	0	0	0	0	0	0	0	0	0
d__Bacteria;k__unclassified_d__Bacteria;p__Tenericutes;c__Mollicutes;o__Acholeplasmatales;f__Acholeplasmataceae;g__Acholeplasma;s__Acholeplasma_multilocale	0	0	0	0	0	0	0	0	0	0
d__Bacteria;k__unclassified_d__Bacteria;p__Firmicutes;c__Clostridia;o__Clostridiales;f__Ruminococcaceae;g__Ruminiclostridium;s__[Clostridium]_josui	0.00983091	0.00859307	0.0144152	0.0170766	0.00850531	0.00294795	0.0142157	0.000363801	0.0130471	0.000255772
d__Eukaryota;k__Fungi;p__Ascomycota;c__Eurotiomycetes;o__Eurotiales;f__Aspergillaceae;g__Penicillium;s__Penicillium_digitatum	0	0	0	0	0	0	0	0	0	0
d__Bacteria;k__unclassified_d__Bacteria;p__Proteobacteria;c__Gammaproteobacteria;o__Enterobacteriales;f__Enterobacteriaceae;g__Pantoea;s__Pantoea_agglomerans	2.15708e-05	0	0	0	0	0	0	2.3471e-05	0	0
d__Bacteria;k__unclassified_d__Bacteria;p__Actinobacteria;c__Actinobacteria;o__unclassified_c__Actinobacteria;f__unclassified_c__Actinobacteria;g__unclassified_c__Actinobacteria;s__actinobacterium_acIB-AMD-6	0	0	0	0	0	0	0	0	0	0
d__Eukaryota;k__unclassified_d__Eukaryota;p__unclassified_d__Eukaryota;c__Heterotrichea;o__Heterotrichida;f__Blepharismidae;g__Blepharisma;s__Blepharisma_japonicum	0	0	0	0	0	0	0	0	0	0
d__Bacteria;k__unclassified_d__Bacteria;p__Proteobacteria;c__Alphaproteobacteria;o__Rhodobacterales;f__Rhodobacteraceae;g__Pseudorhodobacter;s__Pseudorhodobacter_wandonensis	0	0	7.51577e-05	5.26041e-05	0	0	0	0	0	0
d__Bacteria;k__unclassified_d__Bacteria;p__Chlamydiae;c__Chlamydiia;o__Chlamydiales;f__Chlamydiaceae;g__Chlamydia;s__Chlamydia_ibidis	0	0	0	0	0	0	0	0	0	0
d__Bacteria;k__unclassified_d__Bacteria;p__Candidatus_Woesebacteria;c__unclassified_p__Candidatus_Woesebacteria;o__unclassified_p__Candidatus_Woesebacteria;f__unclassified_p__Candidatus_Woesebacteria;g__unclassified_p__Candidatus_Woesebacteria;s__Candidatus_Woesebacteria_bacterium_GW2011_GWA1_41_7	0	0	0	0	0	0	0	0	0	0
d__Bacteria;k__unclassified_d__Bacteria;p__Proteobacteria;c__Gammaproteobacteria;o__Enterobacteriales;f__Enterobacteriaceae;g__Serratia;s__Serratia_odorifera	0	0	0.000255536	0.000361653	4.89655e-06	0	0.00144364	0	0.00150543	0
d__Bacteria;k__unclassified_d__Bacteria;p__Proteobacteria;c__Alphaproteobacteria;o__Rhizobiales;f__Bradyrhizobiaceae;g__Bosea;s__Bosea_sp._Root483D1	5.39271e-06	1.77299e-05	9.01892e-05	0.000118359	0	0	0	0	0	0
d__Bacteria;k__unclassified_d__Bacteria;p__Proteobacteria;c__Gammaproteobacteria;o__Enterobacteriales;f__Enterobacteriaceae;g__Erwinia;s__Erwinia_mallotivora	0	0	0	0	0	0	0	0	0	0
d__Bacteria;k__unclassified_d__Bacteria;p__Firmicutes;c__Bacilli;o__Bacillales;f__Bacillaceae;g__Geobacillus;s__Geobacillus_sp._ZGt-1	8.08906e-05	5.90995e-05	4.50946e-05	4.60286e-05	0	0	0	0	0	0
d__Bacteria;k__unclassified_d__Bacteria;p__Tenericutes;c__Mollicutes;o__Mycoplasmatales;f__Mycoplasmataceae;g__Mycoplasma;s__Mycoplasma_hyosynoviae	0	0	4.50946e-05	6.57551e-06	0	0	0	0	0	0
d__Eukaryota;k__unclassified_d__Eukaryota;p__unclassified_d__Eukaryota;c__unclassified_d__Eukaryota;o__unclassified_d__Eukaryota;f__Reticulomyxidae;g__Reticulomyxa;s__Reticulomyxa_filosa	0	0	3.00631e-05	2.63021e-05	0	0	0	0	6.69081e-05	0
d__Bacteria;k__unclassified_d__Bacteria;p__Proteobacteria;c__Gammaproteobacteria;o__Alteromonadales;f__Pseudoalteromonadaceae;g__Pseudoalteromonas;s__Pseudoalteromonas_sp._P1-26	0	0	0	0	0	0	0	0	0	0
d__Bacteria;k__unclassified_d__Bacteria;p__Proteobacteria;c__Gammaproteobacteria;o__Alteromonadales;f__Pseudoalteromonadaceae;g__Pseudoalteromonas;s__Pseudoalteromonas_sp._P1-25	3.7749e-05	5.31896e-05	0	0	0	2.93329e-05	0	0	0	0
d__Bacteria;k__unclassified_d__Bacteria;p__Bacteroidetes;c__Flavobacteriia;o__Flavobacteriales;f__Flavobacteriaceae;g__Olleya;s__Olleya_sp._VCSA23	0	0	1.50315e-05	7.89062e-05	0	0	0	0	0	0
d__Bacteria;k__unclassified_d__Bacteria;p__Planctomycetes;c__Planctomycetia;o__Planctomycetales;f__Isosphaeraceae;g__Singulisphaera;s__Singulisphaera_acidiphila	1.07854e-05	5.90995e-06	0.00112737	0.00105866	0	0	0	0	3.3454e-05	0
d__Bacteria;k__unclassified_d__Bacteria;p__Proteobacteria;c__Betaproteobacteria;o__Burkholderiales;f__Burkholderiaceae;g__Paraburkholderia;s__Paraburkholderia_sacchari	0	0	0	0	0	0	0	0	0	0
d__Eukaryota;k__Fungi;p__Ascomycota;c__Eurotiomycetes;o__Chaetothyriales;f__Herpotrichiellaceae;g__Cladophialophora;s__Cladophialophora_bantiana	0	0	0	0	0	0	0	0	0	0
d__Bacteria;k__unclassified_d__Bacteria;p__Bacteroidetes;c__Cytophagia;o__Cytophagales;f__Flammeovirgaceae;g__Marivirga;s__Marivirga_tractuosa	5.39271e-05	0.000141839	0.000293115	0.0003222	4.89655e-06	2.93329e-05	3.39681e-05	0	3.3454e-05	0
d__Bacteria;k__unclassified_d__Bacteria;p__Bacteroidetes;c__Sphingobacteriia;o__Sphingobacteriales;f__Chitinophagaceae;g__Flavihumibacter;s__Flavihumibacter_sp._CACIAM_22H1	1.07854e-05	0	0.000112737	0.000164388	2.93793e-05	0.00136398	0.00225888	0.00524578	0.00224142	0.00715338
d__Eukaryota;k__unclassified_d__Eukaryota;p__unclassified_d__Eukaryota;c__Spirotrichea;o__Sporadotrichida;f__Oxytrichidae;g__Oxytricha;s__Oxytricha_trifallax	5.39271e-05	2.36398e-05	0.000232989	7.23306e-05	4.89655e-06	1.46664e-05	3.39681e-05	0	0	8.25072e-06
d__Bacteria;k__unclassified_d__Bacteria;p__Cyanobacteria;c__unclassified_p__Cyanobacteria;o__Nostocales;f__Microchaetaceae;g__Tolypothrix;s__Tolypothrix_sp._PCC_7601	0	0	1.50315e-05	6.57551e-05	0	0	0	0	0	0
d__Archaea;k__unclassified_d__Archaea;p__Euryarchaeota;c__Thermoplasmata;o__Methanomassiliicoccales;f__Methanomassiliicoccaceae;g__Candidatus_Methanomethylophilus;s__Candidatus_Methanomethylophilus_sp._1R26	0.000242672	0.000514166	7.51577e-05	9.20572e-05	0	0.000117332	0	0	3.3454e-05	0
d__Bacteria;k__unclassified_d__Bacteria;p__Bacteroidetes;c__Sphingobacteriia;o__Sphingobacteriales;f__Chitinophagaceae;g__Terrimonas;s__Terrimonas_ferruginea	0	0	0	1.97265e-05	0.000430896	0	0.000288729	0	0.00016727	0
d__Eukaryota;k__Metazoa;p__Arthropoda;c__Insecta;o__Hymenoptera;f__Formicidae;g__Atta;s__Atta_cephalotes	0	0	0	0	0	0	0	0	0	0
d__Bacteria;k__unclassified_d__Bacteria;p__unclassified_d__Bacteria;c__unclassified_d__Bacteria;o__unclassified_d__Bacteria;f__unclassified_d__Bacteria;g__unclassified_d__Bacteria;s__Parcubacteria_group_bacterium_GW2011_GWB1_37_13	0	0	0	0	0	0	0	0	0	0
d__Bacteria;k__unclassified_d__Bacteria;p__Firmicutes;c__Bacilli;o__Bacillales;f__Alicyclobacillaceae;g__Alicyclobacillus;s__Alicyclobacillus_macrosporangiidus	0.000204923	0.000195028	0.000901892	0.00070358	4.40689e-05	0.000263996	0.000220793	3.52066e-05	0.00016727	1.65014e-05
d__Bacteria;k__unclassified_d__Bacteria;p__Proteobacteria;c__Gammaproteobacteria;o__Pseudomonadales;f__Moraxellaceae;g__Acinetobacter;s__Acinetobacter_indicus	0	0	6.01261e-05	7.23306e-05	7.83448e-05	0	0	0	0	0
d__Bacteria;k__unclassified_d__Bacteria;p__Firmicutes;c__Clostridia;o__Clostridiales;f__Peptococcaceae;g__unclassified_f__Peptococcaceae;s__Peptococcaceae_bacterium_BRH_c4a	0.000113247	0.000135929	0.00184136	0.00196608	0.000161586	0.000102665	1.69841e-05	0.000152562	6.69081e-05	3.30029e-05
d__Bacteria;k__unclassified_d__Bacteria;p__Firmicutes;c__Clostridia;o__Clostridiales;f__Peptococcaceae;g__unclassified_f__Peptococcaceae;s__Peptococcaceae_bacterium_BRH_c4b	0.000479951	0.000366417	0.00258542	0.00245924	0.00125841	0.000190664	0.000118888	8.21487e-05	0.000100362	1.65014e-05
d__Bacteria;k__unclassified_d__Bacteria;p__Cyanobacteria;c__unclassified_p__Cyanobacteria;o__Prochlorales;f__Prochlorococcaceae;g__Prochlorococcus;s__Prochlorococcus_sp._scB243_497J18	0	0	0	0	0	0	0	0	0	0
d__Bacteria;k__unclassified_d__Bacteria;p__Proteobacteria;c__Gammaproteobacteria;o__Pasteurellales;f__Pasteurellaceae;g__Pasteurella;s__Pasteurella_dagmatis	0	0	1.50315e-05	1.3151e-05	0	0	0	0	0	0
d__Bacteria;k__unclassified_d__Bacteria;p__Actinobacteria;c__Coriobacteriia;o__Coriobacteriales;f__Atopobiaceae;g__Atopobium;s__Atopobium_sp._oral_taxon_199	0.00324641	0.00710967	0.00104469	0.00133483	0.000225241	0.00696656	0.0221132	0	0.0250236	9.07579e-05
d__Bacteria;k__unclassified_d__Bacteria;p__Actinobacteria;c__Actinobacteria;o__Corynebacteriales;f__Dietziaceae;g__Dietzia;s__Dietzia_alimentaria	0	0	0	0	0	0	0	0	0	0
d__Bacteria;k__unclassified_d__Bacteria;p__Proteobacteria;c__Betaproteobacteria;o__Burkholderiales;f__Sutterellaceae;g__Sutterella;s__Sutterella_wadsworthensis_CAG:135	0	0	5.26104e-05	6.57551e-05	0	0	0	0	0	0
d__Eukaryota;k__Fungi;p__Ascomycota;c__Dothideomycetes;o__Dothideales;f__Aureobasidiaceae;g__Aureobasidium;s__Aureobasidium_subglaciale	0	0	0	0	0	0	0	0	0	0
d__Bacteria;k__unclassified_d__Bacteria;p__Firmicutes;c__Bacilli;o__Bacillales;f__Paenibacillaceae;g__Paenibacillus;s__Paenibacillus_jamilae	0.000415239	0.000100469	0.000157831	0.000315625	0	0	0	0	0	0
d__Bacteria;k__unclassified_d__Bacteria;p__Planctomycetes;c__Planctomycetia;o__Planctomycetales;f__Planctomycetaceae;g__unclassified_f__Planctomycetaceae;s__Planctomycetaceae_bacterium_SCGC_AG-212-F19	0	0	2.25473e-05	1.97265e-05	0.000112621	1.46664e-05	1.69841e-05	1.17355e-05	0	0
d__Bacteria;k__unclassified_d__Bacteria;p__Firmicutes;c__Tissierellia;o__Tissierellales;f__Peptoniphilaceae;g__Anaerococcus;s__Anaerococcus_obesiensis	2.69635e-05	5.90995e-05	0.000676419	0.000920572	0.000142	2.93329e-05	3.39681e-05	0	3.3454e-05	0
d__Bacteria;k__unclassified_d__Bacteria;p__Actinobacteria;c__Actinobacteria;o__Corynebacteriales;f__Mycobacteriaceae;g__Mycobacterium;s__Mycobacterium_sp._IS-1556	1.61781e-05	0	0.000210441	0.000236718	0	0	0	0	0	0
d__Bacteria;k__unclassified_d__Bacteria;p__Proteobacteria;c__Gammaproteobacteria;o__Pasteurellales;f__Pasteurellaceae;g__Actinobacillus;s__Actinobacillus_capsulatus	1.07854e-05	0	0	0	0	0	0	0	0	0
d__Archaea;k__unclassified_d__Archaea;p__Crenarchaeota;c__Thermoprotei;o__Thermoproteales;f__Thermoproteaceae;g__Pyrobaculum;s__Pyrobaculum_oguniense	0	0	0	0	0	0	0	0	0	0
d__Bacteria;k__unclassified_d__Bacteria;p__Firmicutes;c__Bacilli;o__Bacillales;f__Bacillaceae;g__Bacillus;s__Bacillus_sp._FJAT-21945	0.000226494	0.000118199	0.00123259	0.00178196	3.91724e-05	0	0	0	0	0
d__Bacteria;k__unclassified_d__Bacteria;p__Firmicutes;c__Clostridia;o__Clostridiales;f__Lachnospiraceae;g__Oribacterium;s__Oribacterium_parvum	0.00170949	0.00222805	0.00314159	0.00326803	0.000896069	0.0023613	0.00210602	0.00010562	0.00180652	0.00011551
d__Bacteria;k__unclassified_d__Bacteria;p__Proteobacteria;c__Alphaproteobacteria;o__Sphingomonadales;f__Erythrobacteraceae;g__Erythrobacter;s__Erythrobacter_sp._NAP1	0	0	0	0	0	0	0	0	0	0
d__Bacteria;k__unclassified_d__Bacteria;p__Proteobacteria;c__Betaproteobacteria;o__Burkholderiales;f__Oxalobacteraceae;g__Massilia;s__Massilia_sp._Root335	0	0	1.50315e-05	1.97265e-05	0	0	0	0	0	0
d__Bacteria;k__unclassified_d__Bacteria;p__Bacteroidetes;c__Bacteroidia;o__Bacteroidales;f__Prevotellaceae;g__Prevotella;s__Prevotella_sp._CAG:5226	0.000183352	0.000106379	0.0050506	0.00504342	0.000499448	0.0175117	0.0183598	0.0331411	0.0173626	0.0386794
d__Bacteria;k__unclassified_d__Bacteria;p__Firmicutes;c__Bacilli;o__Lactobacillales;f__Leuconostocaceae;g__Weissella;s__Weissella_oryzae	0.000129425	1.18199e-05	7.51577e-05	0.000243294	4.89655e-06	0	8.49203e-05	1.17355e-05	0.000133816	0
d__Bacteria;k__unclassified_d__Bacteria;p__Proteobacteria;c__Alphaproteobacteria;o__Rhizobiales;f__Bradyrhizobiaceae;g__Bradyrhizobium;s__Bradyrhizobium_sp._ORS_278	0	0	0	0	0	0	0	0	0	0
d__Bacteria;k__unclassified_d__Bacteria;p__Bacteroidetes;c__Sphingobacteriia;o__Sphingobacteriales;f__Saprospiraceae;g__Phaeodactylibacter;s__Phaeodactylibacter_xiamenensis	1.07854e-05	0	0.000232989	0.00045371	4.89655e-06	0.000146664	8.49203e-05	0	0	8.25072e-06
d__Viruses;k__unclassified_d__Viruses;p__unclassified_d__Viruses;c__unclassified_d__Viruses;o__Caudovirales;f__Myoviridae;g__unclassified_f__Myoviridae;s__Bacillus_phage_Mater	0	0	0	0	0	0.000234663	0	0	0	8.25072e-06
d__Bacteria;k__unclassified_d__Bacteria;p__Firmicutes;c__Clostridia;o__Clostridiales;f__Lachnospiraceae;g__unclassified_f__Lachnospiraceae;s__Lachnospiraceae_bacterium_2_1_46FAA	0.0493864	0.0565523	0.0526705	0.0577922	0.0443334	0.0239356	0.0216037	0.0150919	0.0241538	0.00980186
d__Bacteria;k__unclassified_d__Bacteria;p__Proteobacteria;c__Gammaproteobacteria;o__Legionellales;f__Legionellaceae;g__Legionella;s__Legionella_londiniensis	0	0	7.51577e-05	2.63021e-05	0	0	0	0	0	0
d__Bacteria;k__unclassified_d__Bacteria;p__Proteobacteria;c__Betaproteobacteria;o__Burkholderiales;f__Comamonadaceae;g__Caenimonas;s__Caenimonas_sp._SL110	0	0	0	0	0	0	0	0	0	0
d__Bacteria;k__unclassified_d__Bacteria;p__Firmicutes;c__Tissierellia;o__Tissierellales;f__Peptoniphilaceae;g__Peptoniphilus;s__Peptoniphilus_rhinitidis	0.000916761	0.00155432	0.00063884	0.000532617	0.000274207	2.93329e-05	0	0	0	8.25072e-06
d__Bacteria;k__unclassified_d__Bacteria;p__unclassified_d__Bacteria;c__unclassified_d__Bacteria;o__unclassified_d__Bacteria;f__unclassified_d__Bacteria;g__unclassified_d__Bacteria;s__Parcubacteria_group_bacterium_GW2011_GWA2_38_13	0	0	0	1.97265e-05	0	0	0	0	0	0
d__Bacteria;k__unclassified_d__Bacteria;p__Firmicutes;c__Clostridia;o__Thermoanaerobacterales;f__Thermoanaerobacteraceae;g__Ammonifex;s__Ammonifex_degensii	0.000614769	0.000330957	0.00242008	0.003222	0.000166483	0.000131998	8.49203e-05	8.21487e-05	0.000133816	8.25072e-06
d__Bacteria;k__unclassified_d__Bacteria;p__Proteobacteria;c__Betaproteobacteria;o__Neisseriales;f__Neisseriaceae;g__Kingella;s__Kingella_kingae	0	5.90995e-06	1.50315e-05	1.3151e-05	0	0	0	0	0	0
d__Viruses;k__unclassified_d__Viruses;p__unclassified_d__Viruses;c__unclassified_d__Viruses;o__unclassified_d__Viruses;f__Iridoviridae;g__Iridovirus;s__Invertebrate_iridescent_virus_6	0	0	0	0	0	0	0	0	0	0
d__Bacteria;k__unclassified_d__Bacteria;p__Firmicutes;c__Bacilli;o__Lactobacillales;f__Carnobacteriaceae;g__Carnobacterium;s__Carnobacterium_sp._AT7	0	0	0.000165347	0.000170963	0	0	0	4.69421e-05	0	0
d__Bacteria;k__unclassified_d__Bacteria;p__Actinobacteria;c__Actinobacteria;o__Streptomycetales;f__Streptomycetaceae;g__Streptomyces;s__Streptomyces_acidiscabies	5.39271e-06	0	7.51577e-06	6.57551e-06	4.89655e-06	4.39993e-05	0	0	0	0
d__Bacteria;k__unclassified_d__Bacteria;p__Proteobacteria;c__Betaproteobacteria;o__Burkholderiales;f__Comamonadaceae;g__Ramlibacter;s__Ramlibacter_sp._Leaf400	0	0	0.000210441	0.000124935	0	0	0	0	0	0
d__Eukaryota;k__Metazoa;p__Mollusca;c__Gastropoda;o__unclassified_c__Gastropoda;f__Haliotidae;g__Haliotis;s__Haliotis_discus	0	0	0	0	0	0	0	0	0	0
d__Bacteria;k__unclassified_d__Bacteria;p__Proteobacteria;c__Gammaproteobacteria;o__Thiotrichales;f__Francisellaceae;g__Francisella;s__Francisella_hispaniensis	0	0	0	0	0	0	0	0	6.69081e-05	0
d__Archaea;k__unclassified_d__Archaea;p__Euryarchaeota;c__Methanobacteria;o__Methanobacteriales;f__Methanobacteriaceae;g__Methanobrevibacter;s__Methanobrevibacter_oralis	0.00135896	0.00393012	0.00777882	0.00834433	0.000186069	0.0134931	0.00310808	0.00078628	0.00317813	0.000882827
d__Bacteria;k__unclassified_d__Bacteria;p__Firmicutes;c__Clostridia;o__Clostridiales;f__Lachnospiraceae;g__Tyzzerella;s__[Clostridium]_neopropionicum	0.0147383	0.0135397	0.0461994	0.0511904	0.006816	0.00479593	0.00147761	0.00106793	0.00150543	0.000734314
d__Bacteria;k__unclassified_d__Bacteria;p__Proteobacteria;c__Alphaproteobacteria;o__Rickettsiales;f__Rickettsiaceae;g__Rickettsia;s__Rickettsia_canadensis	0	0	2.25473e-05	6.57551e-06	0	0	0	0	0	0
d__Archaea;k__unclassified_d__Archaea;p__Euryarchaeota;c__Thermococci;o__Thermococcales;f__Thermococcaceae;g__Thermococcus;s__Thermococcus_eurythermalis	0	0	3.00631e-05	6.57551e-05	0	0	0	0	0	0
d__Eukaryota;k__unclassified_d__Eukaryota;p__Bacillariophyta;c__Coscinodiscophyceae;o__Thalassiosirales;f__Thalassiosiraceae;g__Thalassiosira;s__Thalassiosira_oceanica	4.31417e-05	0.000100469	0.000240505	0.00013151	9.7931e-06	0.000263996	0.000322697	0	6.69081e-05	0
d__Bacteria;k__unclassified_d__Bacteria;p__Firmicutes;c__Bacilli;o__Lactobacillales;f__Lactobacillaceae;g__Lactobacillus;s__Lactobacillus_sp._wkB10	0.00527946	0.0111816	0.000548651	0.000473437	0.000205655	2.93329e-05	3.39681e-05	0	0	2.47522e-05
d__Bacteria;k__unclassified_d__Bacteria;p__candidate_division_CPR1;c__unclassified_p__candidate_division_CPR1;o__unclassified_p__candidate_division_CPR1;f__unclassified_p__candidate_division_CPR1;g__unclassified_p__candidate_division_CPR1;s__candidate_division_CPR1_bacterium_GW2011_GWA2_42_17	0	0	3.00631e-05	6.57551e-06	0	0	1.69841e-05	0	0	0
d__Bacteria;k__unclassified_d__Bacteria;p__Proteobacteria;c__Gammaproteobacteria;o__Pseudomonadales;f__Pseudomonadaceae;g__Pseudomonas;s__Pseudomonas_azotoformans	0	0	0	0	0	0	0	0	0	0
d__Bacteria;k__unclassified_d__Bacteria;p__Bacteroidetes;c__Bacteroidia;o__Bacteroidales;f__Prevotellaceae;g__Prevotella;s__Prevotella_marshii	0.000701052	0.000963322	0.00237498	0.00209759	0.00125841	0.0160744	0.00969789	0.00193636	0.0095344	0.00245872
d__Eukaryota;k__Metazoa;p__Chordata;c__Mammalia;o__Rodentia;f__Sciuridae;g__Marmota;s__Marmota_marmota	1.07854e-05	0	3.00631e-05	0	0	0.000645323	0.000390633	0.000880164	0.000602173	0.00132837
d__Bacteria;k__unclassified_d__Bacteria;p__Cyanobacteria;c__unclassified_p__Cyanobacteria;o__Prochlorales;f__Prochlorococcaceae;g__Prochlorococcus;s__Prochlorococcus_sp._scB243_498C16	0	0	0	0	0	0	0	0	0	0
d__Bacteria;k__unclassified_d__Bacteria;p__Proteobacteria;c__Alphaproteobacteria;o__Rhizobiales;f__Hyphomicrobiaceae;g__Devosia;s__Devosia_geojensis	0	5.90995e-06	0.000308146	0.000282747	9.7931e-06	0	0	0	0	0
d__Bacteria;k__unclassified_d__Bacteria;p__Proteobacteria;c__Betaproteobacteria;o__Neisseriales;f__Chromobacteriaceae;g__Pseudogulbenkiania;s__Pseudogulbenkiania_sp._NH8B	0	0	0	6.57551e-06	0	0	0	0	0	0
d__Bacteria;k__unclassified_d__Bacteria;p__Fusobacteria;c__Fusobacteriia;o__Fusobacteriales;f__Leptotrichiaceae;g__Sneathia;s__Sneathia_amnii	0.000113247	0.000135929	0.000135284	0.000197265	0.00029869	1.46664e-05	0	0	3.3454e-05	0
d__Eukaryota;k__Metazoa;p__Mollusca;c__Gastropoda;o__unclassified_c__Gastropoda;f__Aplysiidae;g__Aplysia;s__Aplysia_californica	0	5.90995e-06	0	0	0	0	0	0	0	0
d__Bacteria;k__unclassified_d__Bacteria;p__Proteobacteria;c__Gammaproteobacteria;o__Enterobacteriales;f__Enterobacteriaceae;g__Citrobacter;s__Citrobacter_sp._KTE151	0	0	2.25473e-05	4.60286e-05	0	0	0	0	0	0
d__Bacteria;k__unclassified_d__Bacteria;p__Actinobacteria;c__Actinobacteria;o__Bifidobacteriales;f__Bifidobacteriaceae;g__Bifidobacterium;s__Bifidobacterium_sp._MSTE12	0.000852048	0.00103424	0.000473493	0.0003222	0.000616965	0.00347595	0.00358363	0.00163124	0.00451629	0.00216994
d__Bacteria;k__unclassified_d__Bacteria;p__Actinobacteria;c__Acidimicrobiia;o__Acidimicrobiales;f__Acidimicrobiaceae;g__Acidimicrobium;s__Acidimicrobium_sp._BACL17_MAG-120823-bin42	0	0	7.51577e-06	0	0	0	0	0	0	0
d__Bacteria;k__unclassified_d__Bacteria;p__Bacteroidetes;c__Cytophagia;o__Cytophagales;f__Cytophagaceae;g__Dyadobacter;s__Dyadobacter_sp._Leaf189	0	0	0.000518588	0.00057207	9.7931e-06	2.93329e-05	3.39681e-05	1.17355e-05	0	0
d__Archaea;k__unclassified_d__Archaea;p__Euryarchaeota;c__Methanomicrobia;o__Methanomicrobiales;f__Methanomicrobiaceae;g__Methanolacinia;s__Methanolacinia_paynteri	0	0	0.000240505	0.000230143	0	0	0	0	0	0
d__Eukaryota;k__Metazoa;p__Arthropoda;c__Insecta;o__Coleoptera;f__Scarabaeidae;g__Oryctes;s__Oryctes_borbonicus	0	0	0	0	0	0	0	0	0	0
d__Bacteria;k__unclassified_d__Bacteria;p__Firmicutes;c__Negativicutes;o__Selenomonadales;f__Veillonellaceae;g__Megamonas;s__Megamonas_rupellensis	5.93198e-05	5.90995e-05	0.00114991	0.000986327	3.91724e-05	1.88594	1.87307	2.08967	1.73981	0.337611
d__Bacteria;k__unclassified_d__Bacteria;p__Planctomycetes;c__Planctomycetia;o__Planctomycetales;f__Planctomycetaceae;g__Planctomyces;s__Planctomyces_sp._SCGC_AG-212-M04	0	0	6.76419e-05	9.20572e-05	0	1.46664e-05	0	0	0	0
d__Bacteria;k__unclassified_d__Bacteria;p__Proteobacteria;c__Betaproteobacteria;o__Burkholderiales;f__Comamonadaceae;g__Acidovorax;s__Acidovorax_sp._Root568	0	0	7.51577e-06	0	0	0	0	0	0	0
d__Bacteria;k__unclassified_d__Bacteria;p__Firmicutes;c__Clostridia;o__Clostridiales;f__unclassified_o__Clostridiales;g__Intestinimonas;s__Intestinimonas_butyriciproducens	0.569831	0.476655	0.299015	0.299837	0.182813	0.0306089	0.013808	0.00918891	0.0144521	0.00716163
d__Viruses;k__unclassified_d__Viruses;p__unclassified_d__Viruses;c__unclassified_d__Viruses;o__unclassified_d__Viruses;f__Baculoviridae;g__Alphabaculovirus;s__Peridroma_alphabaculovirus	0	0	4.50946e-05	5.91796e-05	0	0	0	0	0	0
d__Bacteria;k__unclassified_d__Bacteria;p__unclassified_d__Bacteria;c__unclassified_d__Bacteria;o__unclassified_d__Bacteria;f__unclassified_d__Bacteria;g__unclassified_d__Bacteria;s__uncultured_bacterium_DCM003Kan03	5.39271e-06	0	0.000330694	0.000387955	0	0	0	0	0	0
d__Bacteria;k__unclassified_d__Bacteria;p__unclassified_d__Bacteria;c__unclassified_d__Bacteria;o__unclassified_d__Bacteria;f__unclassified_d__Bacteria;g__unclassified_d__Bacteria;s__uncultured_bacterium_413004-H17	0	0	0	0	0	0	0	0	0	0
d__Bacteria;k__unclassified_d__Bacteria;p__Bacteroidetes;c__Flavobacteriia;o__Flavobacteriales;f__Flavobacteriaceae;g__Chryseobacterium;s__Chryseobacterium_sp._Leaf180	0	0	0	0	0	0	0	0	0	0
d__Eukaryota;k__unclassified_d__Eukaryota;p__Apicomplexa;c__Aconoidasida;o__unclassified_c__Aconoidasida;f__Theileriidae;g__Theileria;s__Theileria_annulata	0	0	0	0	0	0	0	0	0	0
d__Eukaryota;k__Metazoa;p__Chaetognatha;c__Sagittoidea;o__Phragmophora;f__Spadellidae;g__Spadella;s__Spadella_cephaloptera	0	0	0	0	0	0	0	0	0	0
d__Bacteria;k__unclassified_d__Bacteria;p__Actinobacteria;c__Actinobacteria;o__Corynebacteriales;f__Corynebacteriaceae;g__Corynebacterium;s__Corynebacterium_camporealensis	0	0	8.26734e-05	0.00013151	0	0	0	0	0	0
d__Bacteria;k__unclassified_d__Bacteria;p__Actinobacteria;c__Actinobacteria;o__Streptomycetales;f__Streptomycetaceae;g__Streptomyces;s__Streptomyces_sp._NRRL_S-1831	0	0	0	0	0	0	0	0	0	0
d__Bacteria;k__unclassified_d__Bacteria;p__Bacteroidetes;c__Flavobacteriia;o__Flavobacteriales;f__Flavobacteriaceae;g__Formosa;s__Formosa_sp._AK20	0	0	6.76419e-05	1.3151e-05	6.85517e-05	1.46664e-05	5.09522e-05	0	0	0
d__Bacteria;k__unclassified_d__Bacteria;p__Proteobacteria;c__Betaproteobacteria;o__Burkholderiales;f__Comamonadaceae;g__Variovorax;s__Variovorax_boronicumulans	0	0	0	0	0	0	0	0	0	0
d__Bacteria;k__unclassified_d__Bacteria;p__Proteobacteria;c__Gammaproteobacteria;o__Alteromonadales;f__Alteromonadaceae;g__Paraglaciecola;s__Paraglaciecola_psychrophila	0	0	0	1.97265e-05	0	0	0	0	0	0
d__Eukaryota;k__Fungi;p__Ascomycota;c__Eurotiomycetes;o__Onygenales;f__Ajellomycetaceae;g__Emmonsia;s__Emmonsia_sp._CAC-2015a	0	0	0	0	0	0	0	0	0	0
d__Bacteria;k__unclassified_d__Bacteria;p__Firmicutes;c__Bacilli;o__Lactobacillales;f__Lactobacillaceae;g__Lactobacillus;s__Lactobacillus_acetotolerans	0.00102461	0.00194437	0.000420883	0.000558919	6.36551e-05	0.00137865	0.00152856	0.000927106	0.00163925	0.00142737
d__Bacteria;k__unclassified_d__Bacteria;p__Proteobacteria;c__Gammaproteobacteria;o__Xanthomonadales;f__Xanthomonadaceae;g__Stenotrophomonas;s__Stenotrophomonas_rhizophila	0	0	0	6.57551e-06	0	0	0	0	0	0
d__Archaea;k__unclassified_d__Archaea;p__Euryarchaeota;c__Methanobacteria;o__Methanobacteriales;f__Methanobacteriaceae;g__unclassified_f__Methanobacteriaceae;s__Methanobacteriaceae_archaeon_41_258	0	5.90995e-06	0	1.3151e-05	0	0	0	0	0	0
d__Bacteria;k__unclassified_d__Bacteria;p__Firmicutes;c__Clostridia;o__Clostridiales;f__Clostridiaceae;g__Clostridium;s__Clostridium_sp._C8	0.0159193	0.0141011	0.00499799	0.00651633	0.00224262	0.000219997	0.000169841	0.00149041	0.000234178	0.000247522
d__Bacteria;k__unclassified_d__Bacteria;p__Actinobacteria;c__Actinobacteria;o__Corynebacteriales;f__Nocardiaceae;g__Rhodococcus;s__Rhodococcus_kyotonensis	0	0	0	0	0	0	0	0	0	0
d__Eukaryota;k__Fungi;p__Ascomycota;c__Saccharomycetes;o__Saccharomycetales;f__Debaryomycetaceae;g__Candida;s__Candida_maltosa	0	0	0	0	0	0	0	0	0	0
d__Bacteria;k__unclassified_d__Bacteria;p__Candidatus_Magasanikbacteria;c__unclassified_p__Candidatus_Magasanikbacteria;o__unclassified_p__Candidatus_Magasanikbacteria;f__unclassified_p__Candidatus_Magasanikbacteria;g__unclassified_p__Candidatus_Magasanikbacteria;s__Candidatus_Magasanikbacteria_bacterium_GW2011_GWC2_40_17	0	0	0.000105221	1.97265e-05	0	0	0	0	0	0
d__Bacteria;k__unclassified_d__Bacteria;p__Firmicutes;c__Bacilli;o__Bacillales;f__Bacillaceae;g__Bacillus;s__Bacillus_farraginis	0.00037749	0.000130019	0.00320172	0.00343899	2.44827e-05	4.39993e-05	0	3.52066e-05	0	8.25072e-05
d__Bacteria;k__unclassified_d__Bacteria;p__Actinobacteria;c__Actinobacteria;o__Corynebacteriales;f__Gordoniaceae;g__Gordonia;s__Gordonia_shandongensis	0	0	0	0	0	0	0	0	0	0
d__Bacteria;k__unclassified_d__Bacteria;p__Cyanobacteria;c__unclassified_p__Cyanobacteria;o__Oscillatoriales;f__unclassified_o__Oscillatoriales;g__Microcoleus;s__Microcoleus_sp._PCC_7113	5.39271e-06	0	0.000450946	0.00045371	0	0	1.69841e-05	0	0	0
d__Bacteria;k__unclassified_d__Bacteria;p__Proteobacteria;c__Gammaproteobacteria;o__Pseudomonadales;f__Pseudomonadaceae;g__Pseudomonas;s__Pseudomonas_sp._GM41(2012)	0	0	0	0	0	0	0	0	0	0
d__Bacteria;k__unclassified_d__Bacteria;p__unclassified_d__Bacteria;c__unclassified_d__Bacteria;o__unclassified_d__Bacteria;f__unclassified_d__Bacteria;g__unclassified_d__Bacteria;s__uncultured_soil_bacterium	0	0	0	0	0	0	0	0	0	0
d__Bacteria;k__unclassified_d__Bacteria;p__Proteobacteria;c__Deltaproteobacteria;o__Myxococcales;f__unclassified_o__Myxococcales;g__unclassified_o__Myxococcales;s__uncultured_myxobacterium_HF0200_19H16	0	0	0	0	0	0	0	0	0	0
d__Bacteria;k__unclassified_d__Bacteria;p__Bacteroidetes;c__Flavobacteriia;o__Flavobacteriales;f__Flavobacteriaceae;g__Algibacter;s__Algibacter_sp._HZ22	1.07854e-05	5.90995e-06	0.000127768	4.60286e-05	0	0	1.69841e-05	0	0	0
d__Bacteria;k__unclassified_d__Bacteria;p__Aquificae;c__Aquificae;o__Aquificales;f__Aquificaceae;g__Hydrogenobacter;s__Hydrogenobacter_thermophilus	0	0	7.51577e-06	0	0	0	0	0	0	0
d__Bacteria;k__unclassified_d__Bacteria;p__Actinobacteria;c__Actinobacteria;o__Corynebacteriales;f__Corynebacteriaceae;g__Corynebacterium;s__Corynebacterium_doosanense	0.000161781	0.000301408	0	2.63021e-05	0	0	0	0	0	0
d__Bacteria;k__unclassified_d__Bacteria;p__Proteobacteria;c__Gammaproteobacteria;o__Xanthomonadales;f__Rhodanobacteraceae;g__Dyella;s__Dyella_ginsengisoli	0	0	1.50315e-05	2.63021e-05	0	0	0	0	0	0
d__Viruses;k__unclassified_d__Viruses;p__unclassified_d__Viruses;c__unclassified_d__Viruses;o__unclassified_d__Viruses;f__Poxviridae;g__Betaentomopoxvirus;s__Amsacta_moorei_entomopoxvirus_'L'	0	0	0	0	0	0	0	0	0	0
d__Bacteria;k__unclassified_d__Bacteria;p__Verrucomicrobia;c__Opitutae;o__Opitutales;f__Opitutaceae;g__Diplosphaera;s__Diplosphaera_colitermitum	1.61781e-05	2.36398e-05	0.00213448	0.00275514	0	5.86658e-05	0.000101904	4.69421e-05	0.000200724	4.12536e-05
d__Archaea;k__unclassified_d__Archaea;p__Euryarchaeota;c__unclassified_p__Euryarchaeota;o__unclassified_p__Euryarchaeota;f__unclassified_p__Euryarchaeota;g__Aciduliprofundum;s__Aciduliprofundum_sp._MAR08-339	5.39271e-06	0	6.76419e-05	5.26041e-05	0	0	0	0	0	0
d__Bacteria;k__unclassified_d__Bacteria;p__Proteobacteria;c__Gammaproteobacteria;o__Pseudomonadales;f__Moraxellaceae;g__Acinetobacter;s__Acinetobacter_sp._NCu2D-2	0	0	0.000428399	0.000710155	6.36551e-05	0	0	0	0	0
d__Bacteria;k__unclassified_d__Bacteria;p__Firmicutes;c__Bacilli;o__Bacillales;f__Bacillaceae;g__Bacillus;s__Bacillus_wakoensis	0	0	0.00190149	0.00205156	0.000195862	5.86658e-05	0	0	6.69081e-05	0
d__Bacteria;k__unclassified_d__Bacteria;p__Proteobacteria;c__Alphaproteobacteria;o__Rhizobiales;f__Bradyrhizobiaceae;g__Bosea;s__Bosea_sp._UNC402CLCol	0	0	0	1.97265e-05	4.89655e-06	0	0	0	0	0
d__Bacteria;k__unclassified_d__Bacteria;p__Tenericutes;c__Mollicutes;o__Mycoplasmatales;f__Mycoplasmataceae;g__Mycoplasma;s__Mycoplasma_anatis	0	0	0	0	0	0	0	0	0	0
d__Bacteria;k__unclassified_d__Bacteria;p__Tenericutes;c__Mollicutes;o__Mycoplasmatales;f__Mycoplasmataceae;g__Mycoplasma;s__Mycoplasma_elephantis	0	0	0.000496041	0.000578645	0	0	1.69841e-05	0	0	0
d__Eukaryota;k__Fungi;p__Blastocladiomycota;c__Blastocladiomycetes;o__Blastocladiales;f__Blastocladiaceae;g__Allomyces;s__Allomyces_macrogynus	0	0	7.51577e-05	0.000124935	0	0	0	0	0	0
d__Bacteria;k__unclassified_d__Bacteria;p__Actinobacteria;c__Actinobacteria;o__Frankiales;f__Frankiaceae;g__Frankia;s__Frankia_sp._ACN1ag	1.07854e-05	0	7.51577e-06	1.3151e-05	4.89655e-06	1.46664e-05	0	0	0	0
d__Bacteria;k__unclassified_d__Bacteria;p__Firmicutes;c__Tissierellia;o__Tissierellales;f__Peptoniphilaceae;g__Anaerococcus;s__Anaerococcus_prevotii	0.000134818	0.000106379	0.000556167	0.00089427	0.000871586	0.00020533	0.000186825	3.52066e-05	0.000301086	4.12536e-05
d__Bacteria;k__unclassified_d__Bacteria;p__Firmicutes;c__Negativicutes;o__Selenomonadales;f__Veillonellaceae;g__Selenomonas;s__Selenomonas_flueggei	0.000566234	0.000596905	0.000841766	0.000683853	0.000401517	2.93329e-05	0	0	0	0
d__Viruses;k__unclassified_d__Viruses;p__unclassified_d__Viruses;c__unclassified_d__Viruses;o__Caudovirales;f__Myoviridae;g__T4likevirus;s__Escherichia_phage_e11/2	0.000215708	4.13697e-05	0.000135284	0.000184114	4.89655e-06	0	0	0	0	0
d__Bacteria;k__unclassified_d__Bacteria;p__Proteobacteria;c__Gammaproteobacteria;o__Pseudomonadales;f__Moraxellaceae;g__Acinetobacter;s__Acinetobacter_sp._CIP-A165	0	1.18199e-05	0	0	0	0	0	0	3.3454e-05	0
d__Bacteria;k__unclassified_d__Bacteria;p__Proteobacteria;c__Alphaproteobacteria;o__Rhodospirillales;f__Acetobacteraceae;g__Gluconobacter;s__Gluconobacter_roseus	0	0	0	0	0	0	0	0	0	0
d__Bacteria;k__unclassified_d__Bacteria;p__Actinobacteria;c__Actinobacteria;o__Actinomycetales;f__Actinomycetaceae;g__Mobiluncus;s__Mobiluncus_mulieris	2.15708e-05	5.90995e-06	1.50315e-05	6.57551e-06	0	0.000366661	0.000475553	1.17355e-05	0.000501811	0
d__Eukaryota;k__Fungi;p__Ascomycota;c__Eurotiomycetes;o__Eurotiales;f__Trichocomaceae;g__Talaromyces;s__Talaromyces_verruculosus	0	0	0	0	0	0	0	0	0	0
d__Bacteria;k__unclassified_d__Bacteria;p__Candidatus_Peregrinibacteria;c__unclassified_p__Candidatus_Peregrinibacteria;o__unclassified_p__Candidatus_Peregrinibacteria;f__unclassified_p__Candidatus_Peregrinibacteria;g__unclassified_p__Candidatus_Peregrinibacteria;s__Candidatus_Peregrinibacteria_bacterium_GW2011_GWE2_39_6	2.69635e-05	5.90995e-06	7.51577e-06	0	0	0.000117332	0.000152856	2.3471e-05	0.000234178	5.77551e-05
d__Bacteria;k__unclassified_d__Bacteria;p__Proteobacteria;c__Alphaproteobacteria;o__Sphingomonadales;f__Sphingomonadaceae;g__Sphingobium;s__Sphingobium_japonicum	0	0	0	0	0	0	0	0	0	0
d__Bacteria;k__unclassified_d__Bacteria;p__Bacteroidetes;c__Flavobacteriia;o__Flavobacteriales;f__Flavobacteriaceae;g__Cellulophaga;s__Cellulophaga_lytica	2.15708e-05	5.31896e-05	0.00112737	0.00109811	0.000102828	0	1.69841e-05	0	3.3454e-05	0
d__Bacteria;k__unclassified_d__Bacteria;p__Firmicutes;c__Tissierellia;o__Tissierellales;f__Peptoniphilaceae;g__Anaerococcus;s__Anaerococcus_lactolyticus	4.85344e-05	6.50095e-05	0.000789156	0.000960025	0.000112621	0.00126131	0.000220793	0	0.000301086	0
d__Archaea;k__unclassified_d__Archaea;p__Euryarchaeota;c__Methanomicrobia;o__Methanomicrobiales;f__Methanomicrobiaceae;g__Methanolacinia;s__unclassified_g__Methanolacinia	0	0	0	0	0	0	0	0	0	0
d__Bacteria;k__unclassified_d__Bacteria;p__Firmicutes;c__Bacilli;o__Lactobacillales;f__Streptococcaceae;g__Streptococcus;s__Streptococcus_mutans	0.000156389	0.000248218	0.00122507	0.000992902	0.000215448	0.000821321	0.000390633	0.000129091	0.000200724	0.000288775
d__Bacteria;k__unclassified_d__Bacteria;p__Proteobacteria;c__Gammaproteobacteria;o__Alteromonadales;f__Pseudoalteromonadaceae;g__Pseudoalteromonas;s__Pseudoalteromonas_sp._BSi20480	0	0	5.26104e-05	0.000124935	0	0	0	0	0	0
d__Bacteria;k__unclassified_d__Bacteria;p__Firmicutes;c__Bacilli;o__Bacillales;f__unclassified_o__Bacillales;g__Exiguobacterium;s__Exiguobacterium_pavilionensis	0.000323563	0.000372327	0.00024802	0.000263021	7.83448e-05	0.000102665	0.000135872	7.04131e-05	3.3454e-05	8.25072e-06
d__Bacteria;k__unclassified_d__Bacteria;p__Firmicutes;c__Bacilli;o__Bacillales;f__unclassified_o__Bacillales;g__Exiguobacterium;s__Exiguobacterium_indicum	0	0	0	0	0	0	5.09522e-05	0	0.000267632	0
d__Bacteria;k__unclassified_d__Bacteria;p__Candidatus_Woesebacteria;c__unclassified_p__Candidatus_Woesebacteria;o__unclassified_p__Candidatus_Woesebacteria;f__unclassified_p__Candidatus_Woesebacteria;g__unclassified_p__Candidatus_Woesebacteria;s__Candidatus_Woesebacteria_bacterium_GW2011_GWB1_45_5	0	0	0	0	0	0	0	0	0	0
d__Eukaryota;k__Metazoa;p__Chordata;c__Mammalia;o__Primates;f__Cercopithecidae;g__Cercocebus;s__Cercocebus_atys	0	0	0	0	0	0	0	0	0	0
d__Bacteria;k__unclassified_d__Bacteria;p__Cyanobacteria;c__unclassified_p__Cyanobacteria;o__Chroococcales;f__unclassified_o__Chroococcales;g__Synechococcus;s__Synechococcus_sp._PCC_7502	0.000485344	0.000679645	0.000323178	0.000361653	7.34482e-05	0	0.000424601	0	0.00033454	0
d__Bacteria;k__unclassified_d__Bacteria;p__Candidatus_Gottesmanbacteria;c__unclassified_p__Candidatus_Gottesmanbacteria;o__unclassified_p__Candidatus_Gottesmanbacteria;f__unclassified_p__Candidatus_Gottesmanbacteria;g__unclassified_p__Candidatus_Gottesmanbacteria;s__Candidatus_Gottesmanbacteria_bacterium_GW2011_GWA1_43_11	0.000194138	5.31896e-05	5.26104e-05	5.26041e-05	3.42758e-05	0	0	0	0	0
d__Bacteria;k__unclassified_d__Bacteria;p__Spirochaetes;c__Spirochaetia;o__Spirochaetales;f__Spirochaetaceae;g__Treponema;s__Treponema_sp._JC4	0.000814299	0.000797844	0.00226225	0.00211732	0.000264414	0.00391594	0.00130777	5.86776e-05	0.00183997	7.42565e-05
d__Bacteria;k__unclassified_d__Bacteria;p__Proteobacteria;c__Gammaproteobacteria;o__Alteromonadales;f__unclassified_o__Alteromonadales;g__unclassified_o__Alteromonadales;s__gamma_proteobacterium_IMCC1989	0	0	0	0	0	0	0	0	0	0
d__Bacteria;k__unclassified_d__Bacteria;p__Firmicutes;c__Bacilli;o__Lactobacillales;f__Lactobacillaceae;g__Lactobacillus;s__Lactobacillus_ginsenosidimutans	0	5.90995e-06	3.75788e-05	0.000124935	0	0.000645323	0	0.000586776	0	0.000610553
d__Bacteria;k__unclassified_d__Bacteria;p__Firmicutes;c__Bacilli;o__Lactobacillales;f__Enterococcaceae;g__Enterococcus;s__Enterococcus_gallinarum	0.00136436	0.00201529	0.00133029	0.00162415	0.00118496	0.00501592	0.00198713	0.00288694	0.00187343	0.00481842
d__Bacteria;k__unclassified_d__Bacteria;p__Proteobacteria;c__Gammaproteobacteria;o__Xanthomonadales;f__Xanthomonadaceae;g__Lysobacter;s__Lysobacter_enzymogenes	0	1.77299e-05	0	0	0	0	1.69841e-05	0	0	0
d__Archaea;k__unclassified_d__Archaea;p__Euryarchaeota;c__Halobacteria;o__Halobacteriales;f__Halobacteriaceae;g__Halococcus;s__Halococcus_sediminicola	0	0	3.00631e-05	6.57551e-06	0	0	0	0	0	0
d__Bacteria;k__unclassified_d__Bacteria;p__Proteobacteria;c__Gammaproteobacteria;o__Enterobacteriales;f__Enterobacteriaceae;g__Citrobacter;s__Citrobacter_amalonaticus	5.93198e-05	1.77299e-05	2.25473e-05	0	1.46896e-05	0	0	0	0	0
d__Bacteria;k__unclassified_d__Bacteria;p__Firmicutes;c__Clostridia;o__Clostridiales;f__Ruminococcaceae;g__Ruminococcus;s__unclassified_g__Ruminococcus	0.000237279	0.000413697	0.000623809	0.000729882	4.89655e-06	0.000146664	6.79362e-05	0	0.00016727	8.25072e-06
d__Bacteria;k__unclassified_d__Bacteria;p__Firmicutes;c__Negativicutes;o__Selenomonadales;f__Veillonellaceae;g__Dialister;s__Dialister_sp._CAG:588	3.23563e-05	2.95498e-05	0.000225473	0.000230143	9.7931e-06	0.045422	0.0523448	0.031639	0.0641314	0.085989
d__Bacteria;k__unclassified_d__Bacteria;p__Firmicutes;c__Negativicutes;o__Selenomonadales;f__Veillonellaceae;g__Veillonella;s__Veillonella_sp._DORA_A_3_16_22	0	0	3.75788e-05	2.63021e-05	0	0.000131998	0.000968091	0.00414264	0.00110398	0.000635306
d__Viruses;k__unclassified_d__Viruses;p__unclassified_d__Viruses;c__unclassified_d__Viruses;o__Caudovirales;f__Siphoviridae;g__unclassified_f__Siphoviridae;s__Rhizobium_phage_vB_RleS_L338C	1.61781e-05	0	1.50315e-05	2.63021e-05	0	0	0	0	0	0
d__Bacteria;k__unclassified_d__Bacteria;p__Firmicutes;c__Clostridia;o__Clostridiales;f__Lachnospiraceae;g__unclassified_f__Lachnospiraceae;s__Lachnospiraceae_bacterium_AC2029	0.0132769	0.0178894	0.0218183	0.0233168	0.00474965	0.0447913	0.022402	0.00538661	0.0264287	0.00465341
d__Bacteria;k__unclassified_d__Bacteria;p__Firmicutes;c__Bacilli;o__Lactobacillales;f__Lactobacillaceae;g__Lactobacillus;s__Lactobacillus_paracasei	7.54979e-05	0.000141839	0.000285599	0.000361653	0.000107724	8.79986e-05	3.39681e-05	0	3.3454e-05	2.47522e-05
d__Eukaryota;k__unclassified_d__Eukaryota;p__unclassified_d__Eukaryota;c__Dinophyceae;o__Noctilucales;f__Noctilucaceae;g__Noctiluca;s__Noctiluca_scintillans	0	0	0	0	0	0	0	0	0	0
d__Bacteria;k__unclassified_d__Bacteria;p__Candidatus_Daviesbacteria;c__unclassified_p__Candidatus_Daviesbacteria;o__unclassified_p__Candidatus_Daviesbacteria;f__unclassified_p__Candidatus_Daviesbacteria;g__unclassified_p__Candidatus_Daviesbacteria;s__Candidatus_Daviesbacteria_bacterium_GW2011_GWB1_39_5	0	0	0	0	0	0	0	0	0	0
d__Bacteria;k__unclassified_d__Bacteria;p__unclassified_d__Bacteria;c__unclassified_d__Bacteria;o__unclassified_d__Bacteria;f__unclassified_d__Bacteria;g__unclassified_d__Bacteria;s__Parcubacteria_group_bacterium_GW2011_GWB1_43_8b	0	0	0	0	0	0	0	0	0	0
d__Bacteria;k__unclassified_d__Bacteria;p__Proteobacteria;c__Gammaproteobacteria;o__Xanthomonadales;f__Rhodanobacteraceae;g__Rhodanobacter;s__Rhodanobacter_thiooxydans	5.39271e-06	0	1.50315e-05	6.57551e-06	0	0.00413594	0.0891663	0	0.0964145	0
d__Archaea;k__unclassified_d__Archaea;p__Euryarchaeota;c__Halobacteria;o__Halobacteriales;f__Halobacteriaceae;g__Natronomonas;s__Natronomonas_pharaonis	0	0	0	0	0	0	0	0	0	0
d__Eukaryota;k__Metazoa;p__Arthropoda;c__Insecta;o__Lepidoptera;f__Noctuidae;g__Spodoptera;s__Spodoptera_frugiperda	0	0	0	1.97265e-05	0	0	0	0	0	0
d__Bacteria;k__unclassified_d__Bacteria;p__Bacteroidetes;c__Flavobacteriia;o__Flavobacteriales;f__Flavobacteriaceae;g__Flavobacterium;s__Flavobacterium_antarcticum	0	0	1.50315e-05	1.3151e-05	0	1.46664e-05	0	0	0	0
d__Bacteria;k__unclassified_d__Bacteria;p__Actinobacteria;c__Actinobacteria;o__Micrococcales;f__Cellulomonadaceae;g__Cellulomonas;s__unclassified_g__Cellulomonas	0	0	0	0	0	0	0	0	0	0
d__Bacteria;k__unclassified_d__Bacteria;p__Proteobacteria;c__Alphaproteobacteria;o__Rhodobacterales;f__Rhodobacteraceae;g__Pseudophaeobacter;s__Pseudophaeobacter_arcticus	0	0	0	0	0	0	0	0	0	0
d__Bacteria;k__unclassified_d__Bacteria;p__Proteobacteria;c__Alphaproteobacteria;o__Rhizobiales;f__Phyllobacteriaceae;g__Mesorhizobium;s__Mesorhizobium_sp._LNJC399B00	0	0	0	0	0	0	0	0	0	0
d__Bacteria;k__unclassified_d__Bacteria;p__Proteobacteria;c__Gammaproteobacteria;o__Oceanospirillales;f__Halomonadaceae;g__Halomonas;s__Halomonas_sp._HAL1	0	0	0	0	0	0	0	0	0	0
d__Bacteria;k__unclassified_d__Bacteria;p__Proteobacteria;c__Gammaproteobacteria;o__Legionellales;f__Coxiellaceae;g__unclassified_f__Coxiellaceae;s__Coxiella-like_endosymbiont	0	0	0	0	0	0	0	0	0	0
d__Eukaryota;k__Metazoa;p__Arthropoda;c__Insecta;o__Hymenoptera;f__Braconidae;g__Diachasma;s__Diachasma_alloeum	1.07854e-05	1.18199e-05	0	0	0	0	0	0	0	0
d__Eukaryota;k__Fungi;p__Basidiomycota;c__Agaricomycetes;o__Trechisporales;f__Hydnodontaceae;g__Sistotremastrum;s__Sistotremastrum_niveocremeum	0	0	0	0	0	0	0	0	0	0
d__Bacteria;k__unclassified_d__Bacteria;p__Actinobacteria;c__Actinobacteria;o__Streptomycetales;f__Streptomycetaceae;g__Streptomyces;s__Streptomyces_sp._TAA486	0	0	0	0	0	0	0	0	0	0
d__Eukaryota;k__Fungi;p__Basidiomycota;c__Agaricomycetes;o__Gloeophyllales;f__Gloeophyllaceae;g__Neolentinus;s__Neolentinus_lepideus	0	0	0	0	0	0	0	0	0	0
d__Bacteria;k__unclassified_d__Bacteria;p__Actinobacteria;c__Actinobacteria;o__Bifidobacteriales;f__Bifidobacteriaceae;g__Bifidobacterium;s__Bifidobacterium_pseudolongum	0.000431417	0.0010697	0.000653872	0.00120332	4.89655e-06	0.000777321	0.00230983	0.000222975	0.0021076	0.000214519
d__Bacteria;k__unclassified_d__Bacteria;p__Firmicutes;c__Clostridia;o__Clostridiales;f__Ruminococcaceae;g__Ruminococcus;s__Ruminococcus_sp._CAG:108	0.111527	0.151454	0.0891295	0.0884735	0.0840493	0.0846547	0.0460947	0.000211239	0.0594478	0.000330029
d__Bacteria;k__unclassified_d__Bacteria;p__Proteobacteria;c__Betaproteobacteria;o__Burkholderiales;f__Burkholderiaceae;g__Ralstonia;s__unclassified_g__Ralstonia	0	5.90995e-06	2.25473e-05	2.63021e-05	0	0	1.69841e-05	0	3.3454e-05	0
d__Viruses;k__unclassified_d__Viruses;p__unclassified_d__Viruses;c__unclassified_d__Viruses;o__Caudovirales;f__Siphoviridae;g__unclassified_f__Siphoviridae;s__Listeria_phage_2389	0	0	0	0	0	0	0	0	0	0
d__Bacteria;k__unclassified_d__Bacteria;p__Bacteroidetes;c__unclassified_p__Bacteroidetes;o__Bacteroidetes_Order_II._Incertae_sedis;f__Rhodothermaceae;g__unclassified_f__Rhodothermaceae;s__Rhodothermaceae_bacterium_RA	0	0	0.00286351	0.00243952	3.91724e-05	1.46664e-05	5.09522e-05	0	6.69081e-05	0
d__Bacteria;k__unclassified_d__Bacteria;p__Deinococcus-Thermus;c__Deinococci;o__Deinococcales;f__Deinococcaceae;g__Deinococcus;s__Deinococcus_murrayi	0	0	0	1.97265e-05	0	0	0	0	0	0
d__Bacteria;k__unclassified_d__Bacteria;p__Thermotogae;c__Thermotogae;o__Thermotogales;f__Fervidobacteriaceae;g__Fervidobacterium;s__Fervidobacterium_gondwanense	0	0	0	0	0	0	0	0	0	0
d__Bacteria;k__unclassified_d__Bacteria;p__Proteobacteria;c__Epsilonproteobacteria;o__Campylobacterales;f__Helicobacteraceae;g__Helicobacter;s__Helicobacter_muridarum	0	5.90995e-06	0.000744061	0.000401106	0.000244827	0	0	0	0	0
d__Bacteria;k__unclassified_d__Bacteria;p__Firmicutes;c__Erysipelotrichia;o__Erysipelotrichales;f__Erysipelotrichaceae;g__Erysipelatoclostridium;s__Erysipelatoclostridium_ramosum	0.00337584	0.00374691	0.00310401	0.00329433	0.00197331	0.00020533	0.0014946	0.000129091	0.00180652	0.000214519
d__Bacteria;k__unclassified_d__Bacteria;p__Actinobacteria;c__Actinobacteria;o__Streptomycetales;f__Streptomycetaceae;g__Streptacidiphilus;s__unclassified_g__Streptacidiphilus	0	0	4.50946e-05	0.000138086	0	0	0	0	0	0
d__Archaea;k__unclassified_d__Archaea;p__Euryarchaeota;c__Methanomicrobia;o__Methanomicrobiales;f__Methanocorpusculaceae;g__Methanocorpusculum;s__Methanocorpusculum_labreanum	6.47125e-05	8.86493e-05	0.0106949	0.00940956	0.000572896	7.33322e-05	5.09522e-05	1.17355e-05	6.69081e-05	2.47522e-05
d__Bacteria;k__unclassified_d__Bacteria;p__Proteobacteria;c__Alphaproteobacteria;o__Rhizobiales;f__Phyllobacteriaceae;g__Mesorhizobium;s__Mesorhizobium_sp._L103C119B0	0	1.18199e-05	2.25473e-05	1.97265e-05	5.87586e-05	0	0	0	0	0
d__Bacteria;k__unclassified_d__Bacteria;p__Actinobacteria;c__Actinobacteria;o__Micrococcales;f__Micrococcaceae;g__Arthrobacter;s__Arthrobacter_sp._9MFCol3.1	0	0	0	6.57551e-06	0	0	0	0	0	0
d__Bacteria;k__unclassified_d__Bacteria;p__unclassified_d__Bacteria;c__unclassified_d__Bacteria;o__unclassified_d__Bacteria;f__unclassified_d__Bacteria;g__unclassified_d__Bacteria;s__uncultured_bacterium_92	0	0	0	0	0	0	0	0	0	0
d__Bacteria;k__unclassified_d__Bacteria;p__Firmicutes;c__Bacilli;o__Bacillales;f__Sporolactobacillaceae;g__Tuberibacillus;s__Tuberibacillus_calidus	0.000630947	0.000236398	0.00202926	0.00241321	0.000646345	2.93329e-05	1.69841e-05	2.3471e-05	0	0
d__Bacteria;k__unclassified_d__Bacteria;p__unclassified_d__Bacteria;c__unclassified_d__Bacteria;o__unclassified_d__Bacteria;f__unclassified_d__Bacteria;g__unclassified_d__Bacteria;s__Microgenomates_group_bacterium_GW2011_GWB1_44_8	2.15708e-05	1.18199e-05	7.51577e-06	1.97265e-05	0	1.46664e-05	0	0	0	0
d__Bacteria;k__unclassified_d__Bacteria;p__unclassified_d__Bacteria;c__unclassified_d__Bacteria;o__unclassified_d__Bacteria;f__unclassified_d__Bacteria;g__unclassified_d__Bacteria;s__uncultured_bacterium_98	0	0	0	0	0	0	0	0	0	0
d__Eukaryota;k__unclassified_d__Eukaryota;p__unclassified_d__Eukaryota;c__unclassified_d__Eukaryota;o__Kinetoplastida;f__Trypanosomatidae;g__Leishmania;s__Leishmania_infantum	0	0	0	0	0	0	0	0	0	0
d__Bacteria;k__unclassified_d__Bacteria;p__Planctomycetes;c__Phycisphaerae;o__unclassified_c__Phycisphaerae;f__unclassified_c__Phycisphaerae;g__unclassified_c__Phycisphaerae;s__Phycisphaerae_bacterium_SG8_4	0	5.90995e-06	0.00289357	0.00318912	7.34482e-05	0.000175997	0.000101904	0	6.69081e-05	0
d__Bacteria;k__unclassified_d__Bacteria;p__Candidatus_Moranbacteria;c__unclassified_p__Candidatus_Moranbacteria;o__unclassified_p__Candidatus_Moranbacteria;f__unclassified_p__Candidatus_Moranbacteria;g__unclassified_p__Candidatus_Moranbacteria;s__Candidatus_Moranbacteria_bacterium_GW2011_GWE2_35_2-	3.23563e-05	2.36398e-05	0.000210441	0.000368229	0.000166483	0	0	0	0	0
d__Archaea;k__unclassified_d__Archaea;p__Euryarchaeota;c__Halobacteria;o__Halobacteriales;f__Halobacteriaceae;g__Haloarcula;s__unclassified_g__Haloarcula	0	0	0	6.57551e-06	0	0	0	0	0	0
d__Bacteria;k__unclassified_d__Bacteria;p__Firmicutes;c__Bacilli;o__Lactobacillales;f__Lactobacillaceae;g__Lactobacillus;s__Lactobacillus_farraginis	1.07854e-05	5.31896e-05	0.000135284	0.000118359	4.89655e-06	0.000102665	0.000101904	0.000140826	0	0.000148513
d__Bacteria;k__unclassified_d__Bacteria;p__Chlorobi;c__Chlorobia;o__Chlorobiales;f__Chlorobiaceae;g__Chloroherpeton;s__Chloroherpeton_thalassium	0	0	0.000894376	0.00136771	0.000690413	0	0	0	0	8.25072e-06
d__Bacteria;k__unclassified_d__Bacteria;p__Planctomycetes;c__Planctomycetia;o__Planctomycetales;f__Planctomycetaceae;g__Blastopirellula;s__Blastopirellula_marina	0.00152614	0.00101651	0.000187894	0.000269596	0.000190965	0.000117332	5.09522e-05	0	3.3454e-05	0
d__Bacteria;k__unclassified_d__Bacteria;p__Firmicutes;c__Bacilli;o__Lactobacillales;f__Carnobacteriaceae;g__Carnobacterium;s__unclassified_g__Carnobacterium	2.15708e-05	3.54597e-05	6.76419e-05	7.23306e-05	0	4.39993e-05	0	0	0	0
d__Bacteria;k__unclassified_d__Bacteria;p__Actinobacteria;c__Actinobacteria;o__Micrococcales;f__Micrococcaceae;g__Arthrobacter;s__Arthrobacter_sp._SPG23	0	0	0	0	0	0	0	0	0	0
d__Bacteria;k__unclassified_d__Bacteria;p__Proteobacteria;c__Gammaproteobacteria;o__Oceanospirillales;f__Oceanospirillaceae;g__Marinobacterium;s__Marinobacterium_jannaschii	2.15708e-05	2.36398e-05	0	0	0	0	0	0	0	0
d__Bacteria;k__unclassified_d__Bacteria;p__Proteobacteria;c__Betaproteobacteria;o__Burkholderiales;f__Burkholderiaceae;g__Paraburkholderia;s__Paraburkholderia_phymatum	0	0	0	0	0	0	0	0	0	0
d__Bacteria;k__unclassified_d__Bacteria;p__Actinobacteria;c__Actinobacteria;o__Pseudonocardiales;f__Pseudonocardiaceae;g__Saccharomonospora;s__Saccharomonospora_glauca	0	0	0	6.57551e-06	0	0	0	0	0	0
d__Bacteria;k__unclassified_d__Bacteria;p__Firmicutes;c__Bacilli;o__Bacillales;f__Staphylococcaceae;g__Staphylococcus;s__Staphylococcus_haemolyticus	0.00117022	0.000478706	0.00107475	0.00114414	1.95862e-05	4.39993e-05	0	8.21487e-05	0.000133816	9.90087e-05
d__Eukaryota;k__Viridiplantae;p__Streptophyta;c__unclassified_p__Streptophyta;o__Fabales;f__Fabaceae;g__Cicer;s__Cicer_arietinum	0	0	3.00631e-05	0	0	0	0	0	0	0
d__Bacteria;k__unclassified_d__Bacteria;p__Proteobacteria;c__Deltaproteobacteria;o__Myxococcales;f__Polyangiaceae;g__Chondromyces;s__Chondromyces_crocatus	0	0	0.000120252	8.54817e-05	0	0.00020533	3.39681e-05	0	0	0
d__Bacteria;k__unclassified_d__Bacteria;p__Actinobacteria;c__Actinobacteria;o__Actinomycetales;f__Actinomycetaceae;g__Actinomyces;s__Actinomyces_sp._oral_taxon_849	3.23563e-05	4.13697e-05	0	0	0	1.46664e-05	0.000186825	0	0.000267632	8.25072e-06
d__Bacteria;k__unclassified_d__Bacteria;p__Actinobacteria;c__Actinobacteria;o__Actinomycetales;f__Actinomycetaceae;g__Actinomyces;s__Actinomyces_sp._oral_taxon_848	0	0	8.26734e-05	9.20572e-05	0	0	0	0	0	0
d__Bacteria;k__unclassified_d__Bacteria;p__Proteobacteria;c__Deltaproteobacteria;o__Myxococcales;f__Sandaracinaceae;g__Sandaracinus;s__Sandaracinus_amylolyticus	0	5.90995e-06	9.01892e-05	0.000170963	4.89655e-06	0	6.79362e-05	0	0.000100362	0
d__Bacteria;k__unclassified_d__Bacteria;p__Proteobacteria;c__Betaproteobacteria;o__Gallionellales;f__Gallionellaceae;g__Gallionella;s__Gallionella_capsiferriformans	0	0	4.50946e-05	0.000170963	0	0	0	0	0	0
d__Bacteria;k__unclassified_d__Bacteria;p__Proteobacteria;c__Alphaproteobacteria;o__Sphingomonadales;f__Sphingomonadaceae;g__Citromicrobium;s__Citromicrobium_sp._JLT1363	0	0	2.25473e-05	3.28776e-05	0	0	3.39681e-05	0	0	0
d__Bacteria;k__unclassified_d__Bacteria;p__Actinobacteria;c__Actinobacteria;o__Micrococcales;f__Microbacteriaceae;g__Microbacterium;s__Microbacterium_sp._Leaf436	0	0	0	0	0	0	0	0	0	0
d__Bacteria;k__unclassified_d__Bacteria;p__Firmicutes;c__Clostridia;o__Clostridiales;f__Peptostreptococcaceae;g__unclassified_f__Peptostreptococcaceae;s__Peptostreptococcaceae_bacterium_ACC19a	0.00230808	0.00312046	0.00273574	0.0031694	0.00185579	0.000117332	0	2.3471e-05	0	0
d__Bacteria;k__unclassified_d__Bacteria;p__Proteobacteria;c__Gammaproteobacteria;o__Oceanospirillales;f__Halomonadaceae;g__Halomonas;s__Halomonas_sp._BC04	0	0	0	0	0	0	0	0	0	0
d__Bacteria;k__unclassified_d__Bacteria;p__Firmicutes;c__Bacilli;o__Lactobacillales;f__Streptococcaceae;g__Streptococcus;s__Streptococcus_sinensis	0.0014776	0.00196801	0.000706482	0.00089427	0.00221814	4.39993e-05	1.69841e-05	0	3.3454e-05	0
d__Eukaryota;k__Metazoa;p__Arthropoda;c__Insecta;o__Hemiptera;f__Aphididae;g__Acyrthosiphon;s__Acyrthosiphon_pisum	0	0	0.000127768	0.00019069	0	0	0	0	0	0
d__Bacteria;k__unclassified_d__Bacteria;p__Firmicutes;c__Bacilli;o__Lactobacillales;f__Lactobacillaceae;g__Lactobacillus;s__Lactobacillus_futsaii	2.15708e-05	4.13697e-05	2.25473e-05	2.63021e-05	0	0.000219997	0.000220793	0	0.000200724	0
d__Bacteria;k__unclassified_d__Bacteria;p__Proteobacteria;c__Gammaproteobacteria;o__Enterobacteriales;f__Enterobacteriaceae;g__Providencia;s__Providencia_stuartii	0	0	0.00137539	0.00146634	0.000122414	0	0	0.000269917	0	0.00033828
d__Eukaryota;k__Viridiplantae;p__Chlorophyta;c__Trebouxiophyceae;o__unclassified_c__Trebouxiophyceae;f__Coccomyxaceae;g__Coccomyxa;s__Coccomyxa_subellipsoidea	0	0	8.26734e-05	0.000151237	0	0	0	0	0	0
d__Bacteria;k__unclassified_d__Bacteria;p__Cyanobacteria;c__unclassified_p__Cyanobacteria;o__Stigonematales;f__unclassified_o__Stigonematales;g__Fischerella;s__Fischerella_muscicola	5.39271e-06	0	0.000150315	3.94531e-05	0	0	0	0	0	0
d__Bacteria;k__unclassified_d__Bacteria;p__Actinobacteria;c__Actinobacteria;o__Streptomycetales;f__Streptomycetaceae;g__Streptomyces;s__Streptomyces_regalis	0	0	0	0	0	0	0	0	0	0
d__Bacteria;k__unclassified_d__Bacteria;p__Actinobacteria;c__Actinobacteria;o__Corynebacteriales;f__Nocardiaceae;g__Rhodococcus;s__Rhodococcus_sp._UNC23MFCrub1.1	0.00293903	0.0022576	0	0	0.000328069	0	0	0	0	0
d__Bacteria;k__unclassified_d__Bacteria;p__Proteobacteria;c__Alphaproteobacteria;o__Rhizobiales;f__Brucellaceae;g__Brucella;s__Brucella_sp._BO2	0	0	0	0	0	0	1.69841e-05	0	0	0
d__Eukaryota;k__unclassified_d__Eukaryota;p__Apicomplexa;c__Coccidia;o__Eucoccidiorida;f__Eimeriidae;g__Eimeria;s__Eimeria_mitis	5.39271e-06	0	0	0	0	0	0	0	0	0
d__Bacteria;k__unclassified_d__Bacteria;p__Chlorobi;c__Chlorobia;o__Chlorobiales;f__Chlorobiaceae;g__Pelodictyon;s__Pelodictyon_phaeoclathratiforme	0.000156389	0.000130019	4.50946e-05	1.97265e-05	0.000528827	1.46664e-05	1.69841e-05	0	0	0
d__Bacteria;k__unclassified_d__Bacteria;p__Firmicutes;c__Clostridia;o__Clostridiales;f__Eubacteriaceae;g__Eubacterium;s__Eubacterium_sp._CAG:248	0.00063634	0.000815573	0.00490028	0.00508945	0.000729586	0.00199464	0.00139269	0.00458859	0.00187343	0.000973585
d__Bacteria;k__unclassified_d__Bacteria;p__Firmicutes;c__Bacilli;o__Lactobacillales;f__Lactobacillaceae;g__Lactobacillus;s__Lactobacillus_senmaizukei	0	0	9.7705e-05	5.26041e-05	0	0	0	0	0	0
d__Bacteria;k__unclassified_d__Bacteria;p__Proteobacteria;c__Deltaproteobacteria;o__Desulfovibrionales;f__Desulfovibrionaceae;g__Desulfovibrio;s__Desulfovibrio_magneticus	5.39271e-06	5.90995e-06	0.000300631	0.000361653	1.95862e-05	0.000190664	0	0	0.000133816	0
d__Bacteria;k__unclassified_d__Bacteria;p__Actinobacteria;c__Actinobacteria;o__Glycomycetales;f__Glycomycetaceae;g__Haloglycomyces;s__Haloglycomyces_albus	0	0	7.51577e-06	1.3151e-05	0	0	0	0	0	0
d__Bacteria;k__unclassified_d__Bacteria;p__Firmicutes;c__Bacilli;o__Bacillales;f__Bacillaceae;g__Bacillus;s__Bacillus_sp._FJAT-25496	0.00117022	0.0015425	0.000300631	0.000466861	0.000607172	0	0	0	0	0
d__Bacteria;k__unclassified_d__Bacteria;p__Proteobacteria;c__Gammaproteobacteria;o__Xanthomonadales;f__Xanthomonadaceae;g__Xanthomonas;s__unclassified_g__Xanthomonas	0	0	1.50315e-05	1.97265e-05	0	0	0	0	0	0
d__Bacteria;k__unclassified_d__Bacteria;p__Proteobacteria;c__Betaproteobacteria;o__Burkholderiales;f__unclassified_o__Burkholderiales;g__Methylibium;s__Methylibium_sp._T29-B	0	0	0	0	0	0	0	0	0	0
d__Bacteria;k__unclassified_d__Bacteria;p__Thermotogae;c__Thermotogae;o__Thermotogales;f__Fervidobacteriaceae;g__Fervidobacterium;s__Fervidobacterium_pennivorans	6.47125e-05	3.54597e-05	0.000383304	0.000578645	2.93793e-05	5.86658e-05	3.39681e-05	0	0.000133816	0
d__Eukaryota;k__Viridiplantae;p__Streptophyta;c__Liliopsida;o__Poales;f__Poaceae;g__Brachypodium;s__Brachypodium_distachyon	0	0	0	0	0	0	0	0	0	0
d__Bacteria;k__unclassified_d__Bacteria;p__Actinobacteria;c__Actinobacteria;o__Streptomycetales;f__Streptomycetaceae;g__Streptomyces;s__Streptomyces_sp._NRRL_S-350	0	0	0	2.63021e-05	0	0	0	0	0	0
d__Bacteria;k__unclassified_d__Bacteria;p__Firmicutes;c__Bacilli;o__Bacillales;f__Paenibacillaceae;g__Thermobacillus;s__Thermobacillus_composti	0.00811063	0.00876446	0.00465978	0.00543795	0.00692862	0.000821321	0.000424601	0.000140826	0.000535265	4.12536e-05
d__Bacteria;k__unclassified_d__Bacteria;p__Proteobacteria;c__Gammaproteobacteria;o__Legionellales;f__Legionellaceae;g__Legionella;s__Legionella_wadsworthii	0	0	0.000150315	0.000184114	0	0	0	0	0	0
d__Archaea;k__unclassified_d__Archaea;p__Euryarchaeota;c__unclassified_p__Euryarchaeota;o__unclassified_p__Euryarchaeota;f__unclassified_p__Euryarchaeota;g__unclassified_p__Euryarchaeota;s__candidate_divison_MSBL1_archaeon_SCGC-AAA382F02	0	0	7.51577e-06	0	0	0	0	0	0	0
d__Bacteria;k__unclassified_d__Bacteria;p__Proteobacteria;c__Betaproteobacteria;o__Burkholderiales;f__Alcaligenaceae;g__Achromobacter;s__Achromobacter_xylosoxidans	0.000183352	9.45592e-05	0.000263052	0.0003222	4.89655e-06	0	8.49203e-05	0	3.3454e-05	0
d__Viruses;k__unclassified_d__Viruses;p__unclassified_d__Viruses;c__unclassified_d__Viruses;o__Caudovirales;f__Podoviridae;g__N4likevirus;s__Enterobacter_phage_EcP1	0	0	0	0	0	0	0	0	0	0
d__Bacteria;k__unclassified_d__Bacteria;p__Spirochaetes;c__Spirochaetia;o__Spirochaetales;f__Spirochaetaceae;g__Treponema;s__Treponema_succinifaciens	0.000188745	8.86493e-05	0.00389317	0.0038664	0.000661034	0.000718656	0.000509522	2.3471e-05	0.000267632	3.30029e-05
d__Bacteria;k__unclassified_d__Bacteria;p__Actinobacteria;c__Actinobacteria;o__Corynebacteriales;f__Gordoniaceae;g__Gordonia;s__Gordonia_sp._QH-11	0	0	0	0	0	0	0	0	0	0
d__Bacteria;k__unclassified_d__Bacteria;p__Proteobacteria;c__Alphaproteobacteria;o__Sphingomonadales;f__Sphingomonadaceae;g__Sphingomonas;s__Sphingomonas_sanxanigenens	0	0	0	6.57551e-06	0	0	0	0	0	0
d__Archaea;k__unclassified_d__Archaea;p__Euryarchaeota;c__Thermoplasmata;o__Thermoplasmatales;f__Ferroplasmaceae;g__Ferroplasma;s__Ferroplasma_sp._Type_II	0	0	3.00631e-05	1.97265e-05	0	0	0	0	0	0
d__Bacteria;k__unclassified_d__Bacteria;p__Actinobacteria;c__Actinobacteria;o__Micrococcales;f__Dermabacteraceae;g__Brachybacterium;s__Brachybacterium_sp._SW0106-09	0	0	0	0	0	0	0	0	0	0
d__Bacteria;k__unclassified_d__Bacteria;p__Firmicutes;c__Bacilli;o__Lactobacillales;f__Lactobacillaceae;g__Lactobacillus;s__Lactobacillus_crispatus	0.0527407	0.119351	0.00119501	0.00114414	0.00322193	0.00687856	0.00708235	0.00536313	0.00812933	0.00722763
d__Bacteria;k__unclassified_d__Bacteria;p__Proteobacteria;c__Gammaproteobacteria;o__Orbales;f__Orbaceae;g__Candidatus_Schmidhempelia;s__Candidatus_Schmidhempelia_bombi	0	0	8.26734e-05	7.89062e-05	0	0	0	0	0	0
d__Bacteria;k__unclassified_d__Bacteria;p__Proteobacteria;c__Alphaproteobacteria;o__Rhodobacterales;f__Hyphomonadaceae;g__Hirschia;s__Hirschia_baltica	3.7749e-05	5.90995e-06	3.75788e-05	3.94531e-05	0	0	0	0	0	0
d__Bacteria;k__unclassified_d__Bacteria;p__Proteobacteria;c__Gammaproteobacteria;o__Pseudomonadales;f__Moraxellaceae;g__Psychrobacter;s__Psychrobacter_alimentarius	0	0	3.75788e-05	1.97265e-05	0	0	0	0	0	0
d__Bacteria;k__unclassified_d__Bacteria;p__Candidatus_Collierbacteria;c__unclassified_p__Candidatus_Collierbacteria;o__unclassified_p__Candidatus_Collierbacteria;f__unclassified_p__Candidatus_Collierbacteria;g__unclassified_p__Candidatus_Collierbacteria;s__Candidatus_Collierbacteria_bacterium_GW2011_GWA2_44_99	0	0	0	0	0	0	0	0	0	0
d__Bacteria;k__unclassified_d__Bacteria;p__Proteobacteria;c__Alphaproteobacteria;o__Sphingomonadales;f__Sphingomonadaceae;g__Novosphingobium;s__Novosphingobium_subterraneum	0	0	0	0	0	0	0	0	0	0
d__Bacteria;k__unclassified_d__Bacteria;p__Proteobacteria;c__Alphaproteobacteria;o__Rhizobiales;f__Rhizobiaceae;g__Rhizobium;s__Rhizobium_sp._YR528	0	0	0	0	0	0	0	0	0	0
d__Bacteria;k__unclassified_d__Bacteria;p__Firmicutes;c__Bacilli;o__Lactobacillales;f__Aerococcaceae;g__Aerococcus;s__Aerococcus_viridans	0.000129425	0.000106379	0.000202926	0.000335351	0	1.46664e-05	0.000169841	7.04131e-05	0.000133816	0
d__Bacteria;k__unclassified_d__Bacteria;p__Proteobacteria;c__Epsilonproteobacteria;o__Campylobacterales;f__Helicobacteraceae;g__Wolinella;s__Wolinella_succinogenes	1.61781e-05	5.90995e-06	0.000819219	0.000743033	0.000205655	0	0	0	0	0
d__Bacteria;k__unclassified_d__Bacteria;p__Tenericutes;c__Mollicutes;o__Mycoplasmatales;f__Mycoplasmataceae;g__Mycoplasma;s__Mycoplasma_pulmonis	0	0	0	0	0	0	0	0	0	0
d__Bacteria;k__unclassified_d__Bacteria;p__candidate_division_WWE3;c__unclassified_p__candidate_division_WWE3;o__unclassified_p__candidate_division_WWE3;f__unclassified_p__candidate_division_WWE3;g__unclassified_p__candidate_division_WWE3;s__candidate_division_WWE3_bacterium_GW2011_GWF2_41_45	0	0	0	0	0	0	0	0	0	0
d__Eukaryota;k__Fungi;p__Basidiomycota;c__Agaricomycetes;o__Agaricales;f__Tricholomataceae;g__Laccaria;s__Laccaria_bicolor	5.39271e-06	1.18199e-05	0	0	0	0	0	0	0	0
d__Bacteria;k__unclassified_d__Bacteria;p__Firmicutes;c__Bacilli;o__Bacillales;f__Paenibacillaceae;g__Paenibacillus;s__Paenibacillus_terrae	0.00278264	0.00228715	0.00272071	0.00324173	0.00123393	0.000102665	3.39681e-05	3.52066e-05	0	2.47522e-05
d__Bacteria;k__unclassified_d__Bacteria;p__Firmicutes;c__Clostridia;o__Clostridiales;f__Lachnospiraceae;g__Robinsoniella;s__unclassified_g__Robinsoniella	0.0106129	0.0114417	0.0969309	0.11327	0.0251095	0.00737722	0.00551982	0.00136132	0.00675772	0.00188116
d__Bacteria;k__unclassified_d__Bacteria;p__Actinobacteria;c__Actinobacteria;o__Micrococcales;f__Microbacteriaceae;g__Clavibacter;s__Clavibacter_michiganensis	5.39271e-06	5.90995e-06	7.51577e-06	1.97265e-05	0	1.46664e-05	0.000101904	0	0.000100362	8.25072e-06
d__Archaea;k__unclassified_d__Archaea;p__unclassified_d__Archaea;c__unclassified_d__Archaea;o__unclassified_d__Archaea;f__unclassified_d__Archaea;g__unclassified_d__Archaea;s__uncultured_archaeon_A07HR67	5.93198e-05	5.90995e-05	0	1.3151e-05	0	0	0	0	0	0
d__Bacteria;k__unclassified_d__Bacteria;p__Bacteroidetes;c__Sphingobacteriia;o__Sphingobacteriales;f__Sphingobacteriaceae;g__Pedobacter;s__Pedobacter_heparinus	1.07854e-05	2.36398e-05	0.00634331	0.00589823	0.0011409	1.46664e-05	0.000101904	1.17355e-05	0.00016727	5.77551e-05
d__Bacteria;k__unclassified_d__Bacteria;p__Proteobacteria;c__Alphaproteobacteria;o__Sphingomonadales;f__Sphingomonadaceae;g__Sphingomonas;s__Sphingomonas_sp._Leaf343	0	0	9.01892e-05	0.000256445	0	0	0	0	0	0
d__Bacteria;k__unclassified_d__Bacteria;p__Actinobacteria;c__Actinobacteria;o__Corynebacteriales;f__Nocardiaceae;g__Rhodococcus;s__Rhodococcus_wratislaviensis	0	0	0	0	0	4.39993e-05	0	0	0	0
d__Bacteria;k__unclassified_d__Bacteria;p__Actinobacteria;c__Actinobacteria;o__Actinomycetales;f__Actinomycetaceae;g__Actinomyces;s__Actinomyces_timonensis	0	2.36398e-05	0.000105221	0.000164388	0	0	0	1.17355e-05	0	0
d__Viruses;k__unclassified_d__Viruses;p__unclassified_d__Viruses;c__unclassified_d__Viruses;o__Caudovirales;f__Siphoviridae;g__unclassified_f__Siphoviridae;s__Cellulophaga_phage_phi18:1	3.23563e-05	5.90995e-06	0.00024802	0.000407682	2.44827e-05	0	1.69841e-05	0	0	0
d__Bacteria;k__unclassified_d__Bacteria;p__Actinobacteria;c__Actinobacteria;o__Micrococcales;f__Microbacteriaceae;g__Leifsonia;s__Leifsonia_aquatica	0	0	0.000278083	0.000341927	0	0	0	0	0	0
d__Bacteria;k__unclassified_d__Bacteria;p__Proteobacteria;c__Gammaproteobacteria;o__Legionellales;f__Legionellaceae;g__Fluoribacter;s__Fluoribacter_bozemanae	0	0	0	0	0	0	0	0	0	0
d__Bacteria;k__unclassified_d__Bacteria;p__unclassified_d__Bacteria;c__unclassified_d__Bacteria;o__unclassified_d__Bacteria;f__unclassified_d__Bacteria;g__unclassified_d__Bacteria;s__Parcubacteria_group_bacterium_GW2011_GWC2_32_10	0	0	0	0	0	0	0	0	0	0
d__Bacteria;k__unclassified_d__Bacteria;p__Proteobacteria;c__Gammaproteobacteria;o__Alteromonadales;f__Shewanellaceae;g__Shewanella;s__unclassified_g__Shewanella	2.69635e-05	1.18199e-05	2.25473e-05	2.63021e-05	0	0	0	0	0	0
d__Bacteria;k__unclassified_d__Bacteria;p__Proteobacteria;c__Epsilonproteobacteria;o__Campylobacterales;f__Helicobacteraceae;g__Sulfuricurvum;s__Sulfuricurvum_sp._MLSB	0.00014021	0.000130019	7.51577e-05	9.20572e-05	0	0	0	0	0	0
d__Bacteria;k__unclassified_d__Bacteria;p__Firmicutes;c__Clostridia;o__Clostridiales;f__Proteinivoraceae;g__Anaerobranca;s__Anaerobranca_horikoshii	0	0	0	0	0	0	0	0	0	0
d__Bacteria;k__unclassified_d__Bacteria;p__Proteobacteria;c__Gammaproteobacteria;o__Enterobacteriales;f__Enterobacteriaceae;g__Erwinia;s__Erwinia_sp._Ejp617	0	0	0	0	0	0	0	0	0	0
d__Bacteria;k__unclassified_d__Bacteria;p__Proteobacteria;c__Deltaproteobacteria;o__Myxococcales;f__Anaeromyxobacteraceae;g__Anaeromyxobacter;s__Anaeromyxobacter_sp._Fw109-5	0.000145603	2.95498e-05	0.000901892	0.00103236	0	0	0	2.3471e-05	0	8.25072e-06
d__Bacteria;k__unclassified_d__Bacteria;p__Actinobacteria;c__Actinobacteria;o__Streptosporangiales;f__Thermomonosporaceae;g__Actinomadura;s__Actinomadura_oligospora	1.61781e-05	1.18199e-05	3.75788e-05	2.63021e-05	0	0	0	0	0	0
d__Viruses;k__unclassified_d__Viruses;p__unclassified_d__Viruses;c__unclassified_d__Viruses;o__Caudovirales;f__Siphoviridae;g__Xp10likevirus;s__Xanthomonas_phage_Xp10	0	0	0	0	0	0	0	0	0	0
d__Bacteria;k__unclassified_d__Bacteria;p__Bacteroidetes;c__Flavobacteriia;o__Flavobacteriales;f__Flavobacteriaceae;g__Capnocytophaga;s__uncultured_Capnocytophaga_sp.	0	0	0	0	0	0	0	0	0	0
d__Bacteria;k__unclassified_d__Bacteria;p__Proteobacteria;c__Betaproteobacteria;o__Rhodocyclales;f__Rhodocyclaceae;g__Uliginosibacterium;s__Uliginosibacterium_gangwonense	5.39271e-06	0	8.26734e-05	0.000197265	7.34482e-05	1.46664e-05	3.39681e-05	1.17355e-05	0	0
d__Bacteria;k__unclassified_d__Bacteria;p__Spirochaetes;c__Spirochaetia;o__Spirochaetales;f__Borreliaceae;g__Borrelia;s__Borrelia_persica	0	0	0	0	0	0	0	0	0	0
d__Bacteria;k__unclassified_d__Bacteria;p__Proteobacteria;c__Alphaproteobacteria;o__Sphingomonadales;f__Sphingomonadaceae;g__Sphingomonas;s__Sphingomonas_sp._Leaf412	0	0	0	0	0	0	0	0	0	0
d__Viruses;k__unclassified_d__Viruses;p__unclassified_d__Viruses;c__unclassified_d__Viruses;o__Caudovirales;f__Myoviridae;g__Cp220likevirus;s__Campylobacter_phage_IBB35	0	0	0	0	0	1.46664e-05	1.69841e-05	0	0	0
d__Bacteria;k__unclassified_d__Bacteria;p__Proteobacteria;c__Betaproteobacteria;o__Neisseriales;f__Neisseriaceae;g__Snodgrassella;s__Snodgrassella_alvi	0.000237279	8.27393e-05	0.000511072	0.000506314	4.40689e-05	4.39993e-05	0.000611426	0	0.000602173	0
d__Bacteria;k__unclassified_d__Bacteria;p__Actinobacteria;c__Actinobacteria;o__Streptomycetales;f__Streptomycetaceae;g__Streptomyces;s__Streptomyces_cattleya	0	0	0.000112737	9.20572e-05	0	0	0	0	0	0
d__Eukaryota;k__Fungi;p__Ascomycota;c__Saccharomycetes;o__Saccharomycetales;f__Saccharomycetaceae;g__unclassified_f__Saccharomycetaceae;s__Saccharomycetaceae_sp._'Ashbya_aceri'	0	0	0	0	0	0	0	0	0	0
d__Archaea;k__unclassified_d__Archaea;p__Euryarchaeota;c__Thermoplasmata;o__Thermoplasmatales;f__unclassified_o__Thermoplasmatales;g__unclassified_o__Thermoplasmatales;s__Thermoplasmatales_archaeon_DG-70	0	5.90995e-06	0.000225473	0.000263021	9.7931e-06	1.46664e-05	1.69841e-05	0	0	0
d__Eukaryota;k__Metazoa;p__Arthropoda;c__Insecta;o__Diptera;f__Drosophilidae;g__Drosophila;s__Drosophila_willistoni	0	0	0	0	0	0	0	0	3.3454e-05	0
d__Viruses;k__unclassified_d__Viruses;p__unclassified_d__Viruses;c__unclassified_d__Viruses;o__Caudovirales;f__Myoviridae;g__unclassified_f__Myoviridae;s__Lactobacillus_phage_LBR48	0	0	0.000255536	0.000203841	0	0	0	0	0	0
d__Bacteria;k__unclassified_d__Bacteria;p__Actinobacteria;c__Actinobacteria;o__Frankiales;f__Frankiaceae;g__Frankia;s__Frankia_sp._EI5c	5.39271e-06	0	0	0	0	0	0	0	0	0
d__Bacteria;k__unclassified_d__Bacteria;p__Bacteroidetes;c__Flavobacteriia;o__Flavobacteriales;f__Flavobacteriaceae;g__Vitellibacter;s__Vitellibacter_sp._D-24	0	0	0	0	4.89655e-06	0.000175997	5.09522e-05	1.17355e-05	6.69081e-05	2.47522e-05
d__Bacteria;k__unclassified_d__Bacteria;p__Firmicutes;c__Bacilli;o__Bacillales;f__Paenibacillaceae;g__Paenibacillus;s__Paenibacillus_curdlanolyticus	2.69635e-05	4.72796e-05	0.00148812	0.00219622	8.32413e-05	0.000469326	0.000815234	0.000539834	0.000970167	0.000140262
d__Bacteria;k__unclassified_d__Bacteria;p__Proteobacteria;c__Gammaproteobacteria;o__Vibrionales;f__Vibrionaceae;g__Photobacterium;s__Photobacterium_damselae	5.39271e-05	4.72796e-05	0.000120252	7.23306e-05	0	4.39993e-05	3.39681e-05	0	3.3454e-05	0
d__Bacteria;k__unclassified_d__Bacteria;p__Cyanobacteria;c__unclassified_p__Cyanobacteria;o__Chroococcales;f__unclassified_o__Chroococcales;g__Synechococcus;s__unclassified_g__Synechococcus	0	0	2.25473e-05	2.63021e-05	0	0	0	0	0	0
d__Bacteria;k__unclassified_d__Bacteria;p__Actinobacteria;c__Actinobacteria;o__Corynebacteriales;f__Nocardiaceae;g__Rhodococcus;s__Rhodococcus_opacus	0.000204923	6.50095e-05	6.76419e-05	9.86327e-05	0	0	0	0	0	0
d__Bacteria;k__unclassified_d__Bacteria;p__Proteobacteria;c__Alphaproteobacteria;o__Rhizobiales;f__Aurantimonadaceae;g__Aureimonas;s__Aureimonas_sp._AU20	0	0	3.75788e-05	2.63021e-05	0	0	0	0	0	0
d__Eukaryota;k__unclassified_d__Eukaryota;p__unclassified_d__Eukaryota;c__unclassified_d__Eukaryota;o__Dictyosteliida;f__unclassified_o__Dictyosteliida;g__Dictyostelium;s__Dictyostelium_discoideum	0	0	0	6.57551e-06	0	0	0	0	0	0
d__Bacteria;k__unclassified_d__Bacteria;p__Actinobacteria;c__Actinobacteria;o__Streptomycetales;f__Streptomycetaceae;g__Streptomyces;s__Streptomyces_purpurogeneiscleroticus	0	0	0	0	0	0	0	0	0	0
d__Bacteria;k__unclassified_d__Bacteria;p__Actinobacteria;c__Actinobacteria;o__Corynebacteriales;f__Corynebacteriaceae;g__Corynebacterium;s__Corynebacterium_freiburgense	2.15708e-05	1.18199e-05	0	0	0	0	0	0	0	0
d__Bacteria;k__unclassified_d__Bacteria;p__Firmicutes;c__Bacilli;o__Lactobacillales;f__Carnobacteriaceae;g__Trichococcus;s__Trichococcus_flocculiformis	8.08906e-05	8.27393e-05	0.00133029	0.00117044	1.95862e-05	0.000645323	0.000203809	3.52066e-05	0.000267632	8.25072e-06
d__Bacteria;k__unclassified_d__Bacteria;p__Proteobacteria;c__Gammaproteobacteria;o__Alteromonadales;f__Shewanellaceae;g__Shewanella;s__Shewanella_sp._ECSMB14102	0	0	3.00631e-05	1.97265e-05	0	0	6.79362e-05	0	0.000234178	0
d__Bacteria;k__unclassified_d__Bacteria;p__Proteobacteria;c__Deltaproteobacteria;o__Desulfobacterales;f__Desulfobulbaceae;g__Desulfobulbus;s__Desulfobulbus_mediterraneus	0	0	0.0001428	0.00013151	0	0	0	0	0	0
d__Bacteria;k__unclassified_d__Bacteria;p__Proteobacteria;c__Betaproteobacteria;o__Burkholderiales;f__Sutterellaceae;g__Sutterella;s__unclassified_g__Sutterella	0	0	0.000255536	0.000355078	9.7931e-06	0	0	0	3.3454e-05	0
d__Bacteria;k__unclassified_d__Bacteria;p__Firmicutes;c__Bacilli;o__Lactobacillales;f__Streptococcaceae;g__Streptococcus;s__Streptococcus_phocae	0.000285814	0.000153659	0.000217957	0.000289323	2.44827e-05	0	0	0	0	0
d__Bacteria;k__unclassified_d__Bacteria;p__Proteobacteria;c__Alphaproteobacteria;o__Rhizobiales;f__Phyllobacteriaceae;g__Mesorhizobium;s__Mesorhizobium_sp._L103C131B0	0	0	0	0	0	0	0	0	0	0
d__Bacteria;k__unclassified_d__Bacteria;p__Proteobacteria;c__Alphaproteobacteria;o__Rhizobiales;f__Bradyrhizobiaceae;g__Bradyrhizobium;s__Bradyrhizobium_viridifuturi	0	0	0	0	0	0	0	0	0	0
d__Archaea;k__unclassified_d__Archaea;p__Euryarchaeota;c__Halobacteria;o__Halobacteriales;f__Halobacteriaceae;g__Haloarcula;s__Haloarcula_californiae	0	0	0	0	0	0	0	0	0	0
d__Viruses;k__unclassified_d__Viruses;p__unclassified_d__Viruses;c__unclassified_d__Viruses;o__Caudovirales;f__Podoviridae;g__unclassified_f__Podoviridae;s__Rhodoferax_phage_P26218	0	0	0	0	0	0	0	0	0	0
d__Eukaryota;k__Metazoa;p__Platyhelminthes;c__Trematoda;o__Opisthorchiida;f__Opisthorchiidae;g__Opisthorchis;s__Opisthorchis_viverrini	0	0	0	0	0	0	0	0	0	0
d__Bacteria;k__unclassified_d__Bacteria;p__candidate_division_WWE3;c__unclassified_p__candidate_division_WWE3;o__unclassified_p__candidate_division_WWE3;f__unclassified_p__candidate_division_WWE3;g__unclassified_p__candidate_division_WWE3;s__candidate_division_WWE3_bacterium_GW2011_GWA1_42_12	0	0	3.00631e-05	6.57551e-06	0	0	0	0	0	0
d__Bacteria;k__unclassified_d__Bacteria;p__Proteobacteria;c__Alphaproteobacteria;o__Caulobacterales;f__Caulobacteraceae;g__Caulobacter;s__Caulobacter_sp._CCH5-E12	0	0	7.51577e-06	6.57551e-06	0	0	0	0	0	0
d__Bacteria;k__unclassified_d__Bacteria;p__Proteobacteria;c__Alphaproteobacteria;o__Caulobacterales;f__Caulobacteraceae;g__Brevundimonas;s__Brevundimonas_sp._AAP58	0	0	0	0	0	0	0	0	0	0
d__Eukaryota;k__Metazoa;p__Chordata;c__Aves;o__Pelecaniformes;f__Pelecanidae;g__Pelecanus;s__Pelecanus_crispus	0	0	0	0	0	0	0	0	0	0
d__Bacteria;k__unclassified_d__Bacteria;p__Firmicutes;c__Bacilli;o__Bacillales;f__Listeriaceae;g__Listeria;s__Listeria_weihenstephanensis	8.08906e-05	1.77299e-05	0.000150315	0.000184114	1.95862e-05	0	0	0	0	0
d__Viruses;k__unclassified_d__Viruses;p__unclassified_d__Viruses;c__unclassified_d__Viruses;o__unclassified_d__Viruses;f__unclassified_d__Viruses;g__unclassified_d__Viruses;s__Rhizobium_phage_RHEph10	0	0	0	0	0	0	0	0	0	0
d__Bacteria;k__unclassified_d__Bacteria;p__Tenericutes;c__Mollicutes;o__Entomoplasmatales;f__Entomoplasmataceae;g__Mesoplasma;s__Mesoplasma_florum	0	0	0.000135284	0.000236718	0	0	0	0	0	0
d__Bacteria;k__unclassified_d__Bacteria;p__Proteobacteria;c__Gammaproteobacteria;o__Enterobacteriales;f__Enterobacteriaceae;g__Yersinia;s__Yersinia_mollaretii	2.69635e-05	1.77299e-05	0	0	0	0	0	0	0	0
d__Eukaryota;k__Metazoa;p__Arthropoda;c__Insecta;o__Diptera;f__Drosophilidae;g__Drosophila;s__Drosophila_simulans	0	0	0	0	0	0	0	0	0	0
d__Bacteria;k__unclassified_d__Bacteria;p__Actinobacteria;c__Actinobacteria;o__unclassified_c__Actinobacteria;f__unclassified_c__Actinobacteria;g__unclassified_c__Actinobacteria;s__uncultured_actinobacterium_HF0070_17F14	0	0	6.01261e-05	7.89062e-05	4.89655e-06	1.46664e-05	0	2.3471e-05	0	0
d__Eukaryota;k__Metazoa;p__Chordata;c__unclassified_p__Chordata;o__Crocodylia;f__Alligatoridae;g__Alligator;s__Alligator_sinensis	0	0	0	0	0	0	0	0	0	0
d__Bacteria;k__unclassified_d__Bacteria;p__Proteobacteria;c__Alphaproteobacteria;o__Rhodobacterales;f__Rhodobacteraceae;g__Roseovarius;s__Roseovarius_sp._TM1035	0	0	3.75788e-05	6.57551e-06	0	0	0	0	0	0
d__Viruses;k__unclassified_d__Viruses;p__unclassified_d__Viruses;c__unclassified_d__Viruses;o__Caudovirales;f__Myoviridae;g__T4likevirus;s__Aeromonas_phage_Aes509	0	0	0	0	0	0	0	0	0	0
d__Bacteria;k__unclassified_d__Bacteria;p__Actinobacteria;c__Actinobacteria;o__Bifidobacteriales;f__Bifidobacteriaceae;g__Bifidobacterium;s__Bifidobacterium_longum	0.0253134	0.0224105	0.015009	0.0148212	0.00869627	4.57291	2.30373	2.56696	2.86785	3.53634
d__Bacteria;k__unclassified_d__Bacteria;p__Proteobacteria;c__Gammaproteobacteria;o__Alteromonadales;f__Alteromonadaceae;g__Glaciecola;s__Glaciecola_sp._4H-3-7+YE-5	0	0	4.50946e-05	6.57551e-05	0	0	0	0	0	0
d__Viruses;k__unclassified_d__Viruses;p__unclassified_d__Viruses;c__unclassified_d__Viruses;o__Caudovirales;f__Podoviridae;g__unclassified_f__Podoviridae;s__Cellulophaga_phage_phi18:3	0.000296599	7.09194e-05	1.50315e-05	3.94531e-05	0	0	0	0	0	0
d__Bacteria;k__unclassified_d__Bacteria;p__Proteobacteria;c__Gammaproteobacteria;o__Enterobacteriales;f__Enterobacteriaceae;g__Dickeya;s__Dickeya_dadantii	0	0	0	0	0	0	0	0	0	0
d__Viruses;k__unclassified_d__Viruses;p__unclassified_d__Viruses;c__unclassified_d__Viruses;o__unclassified_d__Viruses;f__unclassified_d__Viruses;g__unclassified_d__Viruses;s__uncultured_phage	0	0	0	0	4.40689e-05	0	0	0	0	0
d__Bacteria;k__unclassified_d__Bacteria;p__Fusobacteria;c__Fusobacteriia;o__Fusobacteriales;f__Leptotrichiaceae;g__Leptotrichia;s__Leptotrichia_sp._oral_taxon_879	0.000102461	5.90995e-05	7.51577e-05	5.91796e-05	0	0	0	0	0	0
d__Archaea;k__unclassified_d__Archaea;p__Euryarchaeota;c__Methanobacteria;o__Methanobacteriales;f__Methanobacteriaceae;g__Methanobrevibacter;s__Methanobrevibacter_cuticularis	9.16761e-05	0.000378237	0.000954502	0.00110469	0.000264414	0.000527992	0.000526506	0	0.000635627	2.47522e-05
d__Bacteria;k__unclassified_d__Bacteria;p__Actinobacteria;c__Actinobacteria;o__Streptomycetales;f__Streptomycetaceae;g__Streptomyces;s__Streptomyces_niveiscabiei	0	0	0	0	0	0.000146664	3.39681e-05	0	0.000133816	0
d__Bacteria;k__unclassified_d__Bacteria;p__unclassified_d__Bacteria;c__unclassified_d__Bacteria;o__unclassified_d__Bacteria;f__unclassified_d__Bacteria;g__unclassified_d__Bacteria;s__Parcubacteria_group_bacterium_GW2011_GWD2_42_14	0	0	0	0	0	0	0	0	0	0
d__Viruses;k__unclassified_d__Viruses;p__unclassified_d__Viruses;c__unclassified_d__Viruses;o__Caudovirales;f__Myoviridae;g__unclassified_f__Myoviridae;s__Synechococcus_phage_S-ShM2	0	0	0	0	0	0	0	0	0	0
d__Bacteria;k__unclassified_d__Bacteria;p__Proteobacteria;c__Gammaproteobacteria;o__Pseudomonadales;f__Moraxellaceae;g__Acinetobacter;s__Acinetobacter_radioresistens	0.000334348	0.000124109	0.000330694	0.000355078	2.44827e-05	0	0	0	0	0
d__Bacteria;k__unclassified_d__Bacteria;p__Actinobacteria;c__Actinobacteria;o__Actinomycetales;f__Actinomycetaceae;g__Actinomyces;s__Actinomyces_coleocanis	5.93198e-05	0.000141839	0	0	0	0	6.79362e-05	0	0	0
d__Bacteria;k__unclassified_d__Bacteria;p__Proteobacteria;c__Betaproteobacteria;o__Burkholderiales;f__Burkholderiaceae;g__Ralstonia;s__Ralstonia_pickettii	0	5.90995e-06	1.50315e-05	7.89062e-05	1.95862e-05	2.93329e-05	8.49203e-05	1.17355e-05	3.3454e-05	8.25072e-06
d__Bacteria;k__unclassified_d__Bacteria;p__Firmicutes;c__Erysipelotrichia;o__Erysipelotrichales;f__Erysipelotrichaceae;g__Coprobacillus;s__Coprobacillus_sp._CAG:235	0.000911368	0.00156023	0.00801181	0.00724621	0.00146407	0.000366661	0.00137571	9.38842e-05	0.00147198	6.60058e-05
d__Bacteria;k__unclassified_d__Bacteria;p__Actinobacteria;c__Actinobacteria;o__Corynebacteriales;f__Mycobacteriaceae;g__Mycobacterium;s__Mycobacterium_obuense	0	1.77299e-05	0	6.57551e-06	0	0	0	2.3471e-05	0	0
d__Bacteria;k__unclassified_d__Bacteria;p__Actinobacteria;c__Actinobacteria;o__Micromonosporales;f__Micromonosporaceae;g__Micromonospora;s__Micromonospora_sp._RV43	0	0	0	0	0	0	0	0	0	0
d__Bacteria;k__unclassified_d__Bacteria;p__Bacteroidetes;c__Flavobacteriia;o__Flavobacteriales;f__Cryomorphaceae;g__unclassified_f__Cryomorphaceae;s__Cryomorphaceae_bacterium_BACL22_MAG-120619-bin32	0.000485344	0.000260038	0.000623809	0.000795637	3.91724e-05	8.79986e-05	1.69841e-05	1.17355e-05	3.3454e-05	1.65014e-05
d__Bacteria;k__unclassified_d__Bacteria;p__Actinobacteria;c__Actinobacteria;o__Catenulisporales;f__Catenulisporaceae;g__Catenulispora;s__Catenulispora_acidiphila	5.93198e-05	3.54597e-05	0.000300631	0.000184114	0	0	0.000118888	0	6.69081e-05	0
d__Bacteria;k__unclassified_d__Bacteria;p__Actinobacteria;c__Actinobacteria;o__Pseudonocardiales;f__Pseudonocardiaceae;g__Pseudonocardia;s__Pseudonocardia_sp.	0	0	0	0	0	0	0	0	0	0
d__Bacteria;k__unclassified_d__Bacteria;p__Actinobacteria;c__Actinobacteria;o__Streptomycetales;f__Streptomycetaceae;g__Streptomyces;s__Streptomyces_sp._NRRL_F-5193	0	0	1.50315e-05	6.57551e-06	0	0	0	0	0	0
d__Eukaryota;k__Metazoa;p__Nemertea;c__Anopla;o__Heteronemertea;f__Cerebratulidae;g__Cerebratulus;s__Cerebratulus_lacteus	0	0	0	0	0	0	0	0	0	0
d__Bacteria;k__unclassified_d__Bacteria;p__Actinobacteria;c__Actinobacteria;o__Corynebacteriales;f__Nocardiaceae;g__Rhodococcus;s__Rhodococcus_sp._EsD8	0	0	0	0	0	0	0	0	0	0
d__Eukaryota;k__Metazoa;p__Chordata;c__Mammalia;o__unclassified_c__Mammalia;f__Camelidae;g__Camelus;s__Camelus_ferus	5.39271e-06	0	0	0	0	8.79986e-05	0	2.3471e-05	6.69081e-05	8.25072e-06
d__Eukaryota;k__unclassified_d__Eukaryota;p__Bacillariophyta;c__Bacillariophyceae;o__Bacillariales;f__Bacillariaceae;g__Nitzschia;s__Nitzschia_sp._IriIs04	0	0	0	0	0	0	0	0	0	0
d__Archaea;k__unclassified_d__Archaea;p__Euryarchaeota;c__Halobacteria;o__Haloferacales;f__Haloferacaceae;g__Haloferax;s__Haloferax_elongans	0	0	0.000232989	0.000105208	1.46896e-05	0	0	0	0	0
d__Bacteria;k__unclassified_d__Bacteria;p__Proteobacteria;c__Alphaproteobacteria;o__Rhizobiales;f__Rhizobiaceae;g__Candidatus_Liberibacter;s__Candidatus_Liberibacter_solanacearum	5.39271e-06	5.90995e-06	2.25473e-05	1.97265e-05	0	0	0	0	0	0
d__Eukaryota;k__Fungi;p__unclassified_k__Fungi;c__unclassified_k__Fungi;o__Mucorales;f__Lichtheimiaceae;g__Lichtheimia;s__Lichtheimia_ramosa	0	0	1.50315e-05	0	4.89655e-06	0	0	0	0	0
d__Bacteria;k__unclassified_d__Bacteria;p__Proteobacteria;c__Gammaproteobacteria;o__Alteromonadales;f__Psychromonadaceae;g__Psychromonas;s__Psychromonas_ingrahamii	0	0	1.50315e-05	2.63021e-05	0	0	0	0.000129091	0	8.25072e-06
d__Bacteria;k__unclassified_d__Bacteria;p__Actinobacteria;c__Actinobacteria;o__Micrococcales;f__Micrococcaceae;g__Micrococcus;s__unclassified_g__Micrococcus	0	0	0	0	0	0	0	0	6.69081e-05	0
d__Bacteria;k__unclassified_d__Bacteria;p__Bacteroidetes;c__Bacteroidia;o__Bacteroidales;f__Prevotellaceae;g__Prevotella;s__Prevotella_ruminicola	0.00193059	0.00158978	0.00471239	0.00169648	0.00124372	0.0176437	0.0112774	0.0216755	0.00993585	0.0266746
d__Bacteria;k__unclassified_d__Bacteria;p__Proteobacteria;c__Gammaproteobacteria;o__Enterobacteriales;f__Enterobacteriaceae;g__Enterobacter;s__Enterobacter_cancerogenus	0	0	0	0	0	0	0	0	0	0
d__Bacteria;k__unclassified_d__Bacteria;p__Actinobacteria;c__Actinobacteria;o__Streptosporangiales;f__Thermomonosporaceae;g__Actinomadura;s__Actinomadura_madurae	0	0	3.00631e-05	5.26041e-05	0	2.93329e-05	0.000101904	0	3.3454e-05	0
d__Viruses;k__unclassified_d__Viruses;p__unclassified_d__Viruses;c__unclassified_d__Viruses;o__unclassified_d__Viruses;f__unclassified_d__Viruses;g__unclassified_d__Viruses;s__Persicivirga_phage_P12024S	0	0	0	0	0	0	0	0	0	0
d__Bacteria;k__unclassified_d__Bacteria;p__Firmicutes;c__Clostridia;o__Clostridiales;f__Clostridiaceae;g__Clostridium;s__Clostridium_argentinense	0.00566234	0.00216304	0.00707985	0.00944244	0.00236993	0.000630657	0.000271745	0.00110314	0.000468356	0.000181516
d__Bacteria;k__unclassified_d__Bacteria;p__Proteobacteria;c__Deltaproteobacteria;o__Desulfobacterales;f__Desulfobulbaceae;g__Desulfofustis;s__uncultured_Desulfofustis_sp._PB-SRB1	5.39271e-06	0	9.01892e-05	0.000124935	0	0	0	1.17355e-05	0	0
d__Bacteria;k__unclassified_d__Bacteria;p__Proteobacteria;c__Gammaproteobacteria;o__Pseudomonadales;f__Moraxellaceae;g__Acinetobacter;s__Acinetobacter_lwoffii	0	0	7.51577e-06	1.97265e-05	0.00143959	0	0	0	0	0
d__Viruses;k__unclassified_d__Viruses;p__unclassified_d__Viruses;c__unclassified_d__Viruses;o__Caudovirales;f__Siphoviridae;g__unclassified_f__Siphoviridae;s__Shigella_phage_pSf-1	0	0	0	0	0	0.000322662	0	0.000117355	0	0
d__Eukaryota;k__Metazoa;p__Chordata;c__Mammalia;o__Rodentia;f__Cricetidae;g__Peromyscus;s__Peromyscus_maniculatus	0	0	0	0	0	0	0	0	0	8.25072e-06
d__Viruses;k__unclassified_d__Viruses;p__unclassified_d__Viruses;c__unclassified_d__Viruses;o__Caudovirales;f__Siphoviridae;g__unclassified_f__Siphoviridae;s__Shigella_phage_pSf-2	0	0	0	0	0	2.93329e-05	0	4.69421e-05	0	8.25072e-06
d__Archaea;k__unclassified_d__Archaea;p__Euryarchaeota;c__Methanobacteria;o__Methanobacteriales;f__Methanobacteriaceae;g__Methanobacterium;s__Methanobacterium_lacus	5.93198e-05	2.36398e-05	0.000330694	0.000269596	4.89655e-05	4.39993e-05	5.09522e-05	0	6.69081e-05	0
d__Bacteria;k__unclassified_d__Bacteria;p__Firmicutes;c__Erysipelotrichia;o__Erysipelotrichales;f__Erysipelotrichaceae;g__Erysipelatoclostridium;s__[Clostridium]_innocuum	0.0329333	0.0393012	0.0265231	0.028255	0.0184355	0.0116598	0.0176464	0.00389619	0.0199052	0.00474417
d__Bacteria;k__unclassified_d__Bacteria;p__Proteobacteria;c__Deltaproteobacteria;o__Desulfovibrionales;f__Desulfovibrionaceae;g__Desulfovibrio;s__Desulfovibrio_putealis	1.07854e-05	5.90995e-06	0.000135284	0.000197265	4.89655e-06	0.000102665	0.000118888	0	3.3454e-05	8.25072e-06
d__Bacteria;k__unclassified_d__Bacteria;p__Bacteroidetes;c__Bacteroidia;o__Bacteroidales;f__Porphyromonadaceae;g__Fermentimonas;s__Fermentimonas_caenicola	8.62833e-05	7.09194e-05	0.00784646	0.00689114	0.00557717	0.00158398	0.000237777	0.00160777	6.69081e-05	0.00189767
d__Bacteria;k__unclassified_d__Bacteria;p__unclassified_d__Bacteria;c__unclassified_d__Bacteria;o__unclassified_d__Bacteria;f__unclassified_d__Bacteria;g__unclassified_d__Bacteria;s__uncultured_bacterium_Contigcl_1748	5.39271e-06	0	3.00631e-05	6.57551e-06	4.89655e-06	0	0	0	0	2.47522e-05
d__Eukaryota;k__Fungi;p__Ascomycota;c__Dothideomycetes;o__Botryosphaeriales;f__Botryosphaeriaceae;g__Diplodia;s__Diplodia_seriata	0	0	0	0	0	1.46664e-05	0	0	0	0
d__Bacteria;k__unclassified_d__Bacteria;p__Firmicutes;c__Bacilli;o__Bacillales;f__Paenibacillaceae;g__Paenibacillus;s__Paenibacillus_sp._FF9	0.000156389	0.000135929	0.00752328	0.0080024	0.000494551	0.000131998	0.000356665	4.69421e-05	0.000401448	6.60058e-05
d__Bacteria;k__unclassified_d__Bacteria;p__Firmicutes;c__Bacilli;o__Bacillales;f__Paenibacillaceae;g__Brevibacillus;s__Brevibacillus_centrosporus	0	0	0	0	0	0	0	0	0	0
d__Bacteria;k__unclassified_d__Bacteria;p__Proteobacteria;c__Gammaproteobacteria;o__Oceanospirillales;f__Halomonadaceae;g__Halomonas;s__Halomonas_sp._HL-48	0	0	0.000127768	9.86327e-05	0	0	0	0	0	0
d__Bacteria;k__unclassified_d__Bacteria;p__Bacteroidetes;c__Bacteroidia;o__Bacteroidales;f__Prevotellaceae;g__Prevotella;s__Prevotella_sp._P4-65	0.000301992	0.000502346	0.0001428	9.86327e-05	1.46896e-05	0.000249329	0.00297221	0.000152562	0.00284359	0.000107259
d__Bacteria;k__unclassified_d__Bacteria;p__Actinobacteria;c__Actinobacteria;o__Propionibacteriales;f__Nocardioidaceae;g__Nocardioides;s__Nocardioides_sp._Leaf285	0	0	0	0	0	0	0	0	0	0
d__Bacteria;k__unclassified_d__Bacteria;p__Proteobacteria;c__Alphaproteobacteria;o__Rhodobacterales;f__Rhodobacteraceae;g__Roseibacterium;s__Roseibacterium_elongatum	0	0	0	0	0	0	0	0	0	0
d__Bacteria;k__unclassified_d__Bacteria;p__Actinobacteria;c__Actinobacteria;o__Streptomycetales;f__Streptomycetaceae;g__Streptomyces;s__Streptomyces_baarnensis	0	0	0	0	0	0	0	0	0	0
d__Bacteria;k__unclassified_d__Bacteria;p__Firmicutes;c__Bacilli;o__Lactobacillales;f__Streptococcaceae;g__Streptococcus;s__Streptococcus_gallolyticus	0.00129964	0.00175526	0.0057195	0.00587193	0.00177745	0.00234663	0.00275142	0.000152562	0.00250905	8.25072e-05
d__Viruses;k__unclassified_d__Viruses;p__unclassified_d__Viruses;c__unclassified_d__Viruses;o__Caudovirales;f__Siphoviridae;g__unclassified_f__Siphoviridae;s__Lactobacillus_phage_Ld25A	0.00163399	0.00244081	0.00487022	0.00601002	0.000107724	0.000557325	0.000305713	0.00124397	3.3454e-05	0.000511545
d__Archaea;k__unclassified_d__Archaea;p__Crenarchaeota;c__Thermoprotei;o__Thermoproteales;f__Thermoproteaceae;g__Thermoproteus;s__Thermoproteus_sp._JCHS_4	0	0	2.25473e-05	6.57551e-06	0	0	0	0	0	0
d__Bacteria;k__unclassified_d__Bacteria;p__Proteobacteria;c__Gammaproteobacteria;o__Pseudomonadales;f__Pseudomonadaceae;g__Pseudomonas;s__Pseudomonas_sp._CBZ-4	0	0	0	0	0	0	0	0	0	0
d__Bacteria;k__unclassified_d__Bacteria;p__Proteobacteria;c__Betaproteobacteria;o__Rhodocyclales;f__Rhodocyclaceae;g__Thauera;s__Thauera_sp._SWB20	0	0	0	1.3151e-05	0	0	0	0	0	0
d__Bacteria;k__unclassified_d__Bacteria;p__Proteobacteria;c__Betaproteobacteria;o__Burkholderiales;f__Comamonadaceae;g__Polaromonas;s__Polaromonas_naphthalenivorans	0	0	0	6.57551e-06	0	0	0	0	0	0
d__Bacteria;k__unclassified_d__Bacteria;p__Firmicutes;c__Clostridia;o__Clostridiales;f__Peptostreptococcaceae;g__Terrisporobacter;s__Terrisporobacter_othiniensis	0.0684874	0.0274813	0.0317015	0.0516112	0.00987634	0.0023613	0.000730314	0.00557437	0.000602173	0.000792069
d__Bacteria;k__unclassified_d__Bacteria;p__Proteobacteria;c__Alphaproteobacteria;o__Sphingomonadales;f__Erythrobacteraceae;g__Erythrobacter;s__Erythrobacter_sp._s21-N3	0	0	2.25473e-05	3.28776e-05	0	0	0	0	0	0
d__Bacteria;k__unclassified_d__Bacteria;p__Candidatus_Berkelbacteria;c__unclassified_p__Candidatus_Berkelbacteria;o__unclassified_p__Candidatus_Berkelbacteria;f__unclassified_p__Candidatus_Berkelbacteria;g__unclassified_p__Candidatus_Berkelbacteria;s__Berkelbacteria_bacterium_GW2011_GWB1_38_5	0	0	3.00631e-05	7.23306e-05	0	0	0	0	0	0
d__Eukaryota;k__Fungi;p__Ascomycota;c__Eurotiomycetes;o__Onygenales;f__Ajellomycetaceae;g__Histoplasma;s__Histoplasma_capsulatum	0	0	5.26104e-05	9.86327e-05	9.7931e-06	0	0	0	0	0
d__Bacteria;k__unclassified_d__Bacteria;p__Proteobacteria;c__Gammaproteobacteria;o__Oceanospirillales;f__Oceanospirillaceae;g__Oceanospirillum;s__Oceanospirillum_maris	0	0	3.00631e-05	3.28776e-05	0	0	0	0	0	0
d__Bacteria;k__unclassified_d__Bacteria;p__Firmicutes;c__Clostridia;o__Clostridiales;f__Clostridiaceae;g__Clostridium;s__Clostridium_sp._CAG:230	0.00179038	0.00274222	0.014062	0.0138152	0.00304565	0.00319728	0.00156253	0.000575041	0.00200724	0.000701311
d__Bacteria;k__unclassified_d__Bacteria;p__Cyanobacteria;c__unclassified_p__Cyanobacteria;o__Nostocales;f__Microchaetaceae;g__Microchaete;s__Microchaete_sp._PCC_7126	0	0	0	1.97265e-05	0	4.39993e-05	3.39681e-05	0	6.69081e-05	0
d__Archaea;k__unclassified_d__Archaea;p__Euryarchaeota;c__Halobacteria;o__Natrialbales;f__Natrialbaceae;g__Halovivax;s__Halovivax_asiaticus	0	1.77299e-05	6.01261e-05	9.20572e-05	0	0	0	0	0	0
d__Bacteria;k__unclassified_d__Bacteria;p__Bacteroidetes;c__Bacteroidia;o__Bacteroidales;f__Prevotellaceae;g__Prevotella;s__Prevotella_loescheii	1.61781e-05	5.90995e-06	0.00024802	0.000256445	9.7931e-05	0.000630657	0.00354967	0.0137188	0.00287705	0.0143728
d__Bacteria;k__unclassified_d__Bacteria;p__Actinobacteria;c__Coriobacteriia;o__Coriobacteriales;f__Coriobacteriaceae;g__Collinsella;s__Collinsella_stercoris	0.00530103	0.0105493	0.00196913	0.00295241	0.000308483	0.00511859	0.00971488	4.69421e-05	0.0140172	0.000445539
d__Bacteria;k__unclassified_d__Bacteria;p__Proteobacteria;c__Gammaproteobacteria;o__Pseudomonadales;f__Pseudomonadaceae;g__Pseudomonas;s__Pseudomonas_resinovorans	0	0	7.51577e-06	0	0	0	0	0	0	0
d__Bacteria;k__unclassified_d__Bacteria;p__Firmicutes;c__Clostridia;o__Thermoanaerobacterales;f__Thermoanaerobacteraceae;g__Tepidanaerobacter;s__unclassified_g__Tepidanaerobacter	0	0	0	0	0	0	0	0	0	0
d__Bacteria;k__unclassified_d__Bacteria;p__Proteobacteria;c__Gammaproteobacteria;o__Pseudomonadales;f__Pseudomonadaceae;g__Pseudomonas;s__Pseudomonas_sp._C5pp	0	0	0	0	0	0	0	0	0	0
d__Bacteria;k__unclassified_d__Bacteria;p__Proteobacteria;c__Alphaproteobacteria;o__Rhizobiales;f__Bradyrhizobiaceae;g__Bradyrhizobium;s__Bradyrhizobium_sp._URHA0013	0	0	0	0	0	0	0	0	0	0
d__Bacteria;k__unclassified_d__Bacteria;p__Proteobacteria;c__Gammaproteobacteria;o__Chromatiales;f__Chromatiaceae;g__Thiorhodococcus;s__Thiorhodococcus_drewsii	0.000102461	9.45592e-05	0.000721514	0.000710155	0.000337862	2.93329e-05	0	0	0	0
d__Bacteria;k__unclassified_d__Bacteria;p__Proteobacteria;c__Alphaproteobacteria;o__Rhodobacterales;f__Hyphomonadaceae;g__Hyphomonas;s__Hyphomonas_sp._T16B2	0	0	0	0	0	0	0	0	0	0
d__Bacteria;k__unclassified_d__Bacteria;p__Candidatus_Falkowbacteria;c__unclassified_p__Candidatus_Falkowbacteria;o__unclassified_p__Candidatus_Falkowbacteria;f__unclassified_p__Candidatus_Falkowbacteria;g__unclassified_p__Candidatus_Falkowbacteria;s__Candidatus_Falkowbacteria_bacterium_GW2011_GWF2_38_1205	0	0	0	0	0	0	0	0	0	0
d__Bacteria;k__unclassified_d__Bacteria;p__Bacteroidetes;c__Flavobacteriia;o__Flavobacteriales;f__Cryomorphaceae;g__unclassified_f__Cryomorphaceae;s__Cryomorphaceae_bacterium_BACL7_MAG-121220-bin83	0	0	0	0	0	0	0	0	0	0
d__Bacteria;k__unclassified_d__Bacteria;p__Firmicutes;c__Clostridia;o__Clostridiales;f__Lachnospiraceae;g__Roseburia;s__Roseburia_intestinalis_CAG:13	0.00297138	0.00321501	0.00780888	0.00887037	0.0140286	0.00137865	0.000662378	7.04131e-05	0.00103708	9.07579e-05
d__Viruses;k__unclassified_d__Viruses;p__unclassified_d__Viruses;c__unclassified_d__Viruses;o__Caudovirales;f__Siphoviridae;g__unclassified_f__Siphoviridae;s__Pseudomonas_phage_PaMx25	0.000296599	0.000135929	7.51577e-06	0	0	0	0	0	0	0
d__Bacteria;k__unclassified_d__Bacteria;p__Proteobacteria;c__Alphaproteobacteria;o__Rhizobiales;f__Bradyrhizobiaceae;g__Bradyrhizobium;s__Bradyrhizobium_sp._CCH10-C7	0	0	0	0	0	0	0	0	0	0
d__Bacteria;k__unclassified_d__Bacteria;p__Actinobacteria;c__Actinobacteria;o__Corynebacteriales;f__Gordoniaceae;g__Gordonia;s__Gordonia_amarae	0	0	0	0	0	0	0	0	0	0
d__Bacteria;k__unclassified_d__Bacteria;p__Actinobacteria;c__Actinobacteria;o__Propionibacteriales;f__Nocardioidaceae;g__Nocardioides;s__Nocardioides_sp._CF8	0	0	1.50315e-05	2.63021e-05	0	0	0	0	0	0
d__Bacteria;k__unclassified_d__Bacteria;p__Bacteroidetes;c__Bacteroidia;o__Bacteroidales;f__Marinilabiliaceae;g__Anaerophaga;s__Anaerophaga_thermohalophila	0.000167174	0.000135929	0.000909408	0.000769335	2.44827e-05	0.00385727	0.00105301	0.00044595	0.00127125	0.000330029
d__Bacteria;k__unclassified_d__Bacteria;p__Firmicutes;c__Bacilli;o__Lactobacillales;f__Streptococcaceae;g__Streptococcus;s__Streptococcus_urinalis	0	0	0	0	0	2.93329e-05	0	0	0	0
d__Bacteria;k__unclassified_d__Bacteria;p__Bacteroidetes;c__Flavobacteriia;o__Flavobacteriales;f__Flavobacteriaceae;g__Tenacibaculum;s__Tenacibaculum_ovolyticum	0.000264243	4.72796e-05	7.51577e-06	0	0	0	0	0	0	0
d__Bacteria;k__unclassified_d__Bacteria;p__Firmicutes;c__Erysipelotrichia;o__Erysipelotrichales;f__Erysipelotrichaceae;g__Coprobacillus;s__Coprobacillus_sp._CAG:183	0.00430338	0.00324456	0.00177372	0.0015584	0.000852	0.00158398	0.000203809	0.000129091	0.000468356	9.90087e-05
d__Viruses;k__unclassified_d__Viruses;p__unclassified_d__Viruses;c__unclassified_d__Viruses;o__Caudovirales;f__Myoviridae;g__Phikzlikevirus;s__Pseudomonas_phage_PhiPA3	0	0	0	6.57551e-06	0	0	0	0	0	0
d__Bacteria;k__unclassified_d__Bacteria;p__Proteobacteria;c__Gammaproteobacteria;o__Legionellales;f__Legionellaceae;g__Legionella;s__Legionella_gratiana	0	0	0	0	0	0	0	0	0	0
d__Archaea;k__unclassified_d__Archaea;p__Euryarchaeota;c__Halobacteria;o__Haloferacales;f__Haloferacaceae;g__Haloplanus;s__Haloplanus_natans	0	0	3.75788e-05	1.97265e-05	4.89655e-06	0	0	0	0	0
d__Eukaryota;k__Fungi;p__Ascomycota;c__Dothideomycetes;o__Pleosporales;f__Pleosporaceae;g__Bipolaris;s__Bipolaris_sorokiniana	0	0	0	0	0	0	0	0	0	0
d__Bacteria;k__unclassified_d__Bacteria;p__Verrucomicrobia;c__unclassified_p__Verrucomicrobia;o__unclassified_p__Verrucomicrobia;f__unclassified_p__Verrucomicrobia;g__unclassified_p__Verrucomicrobia;s__Verrucomicrobia_bacterium_LP2A	0	0	3.00631e-05	3.94531e-05	0	0	1.69841e-05	0	0	0
d__Bacteria;k__unclassified_d__Bacteria;p__unclassified_d__Bacteria;c__unclassified_d__Bacteria;o__unclassified_d__Bacteria;f__unclassified_d__Bacteria;g__unclassified_d__Bacteria;s__uncultured_bacterium_F39-01	0	0	0	0	0	0	0	0	0	0
d__Eukaryota;k__Metazoa;p__Arthropoda;c__Insecta;o__Lepidoptera;f__Bombycidae;g__Bombyx;s__Bombyx_mori	0	0	2.25473e-05	5.91796e-05	0	0	1.69841e-05	0	0	0
d__Bacteria;k__unclassified_d__Bacteria;p__Bacteroidetes;c__Cytophagia;o__Cytophagales;f__Flammeovirgaceae;g__Flammeovirga;s__Flammeovirga_pacifica	1.07854e-05	5.90995e-06	7.51577e-05	7.23306e-05	0	2.93329e-05	0	3.52066e-05	3.3454e-05	0
d__Bacteria;k__unclassified_d__Bacteria;p__Actinobacteria;c__Actinobacteria;o__Pseudonocardiales;f__Pseudonocardiaceae;g__Amycolatopsis;s__Amycolatopsis_benzoatilytica	0	0	6.76419e-05	3.94531e-05	0	0	0	0	0	8.25072e-06
d__Bacteria;k__unclassified_d__Bacteria;p__Aquificae;c__Aquificae;o__Aquificales;f__Hydrogenothermaceae;g__Persephonella;s__unclassified_g__Persephonella	0	0	0	0	0	0	3.39681e-05	0	0	0
d__Bacteria;k__unclassified_d__Bacteria;p__Proteobacteria;c__Gammaproteobacteria;o__Enterobacteriales;f__Enterobacteriaceae;g__Serratia;s__Serratia_sp._Leaf50	0	0	0	0	0	0	0	0	0	0
d__Bacteria;k__unclassified_d__Bacteria;p__Proteobacteria;c__Gammaproteobacteria;o__Enterobacteriales;f__Enterobacteriaceae;g__Serratia;s__Serratia_sp._Leaf51	0	0	0	0	0	0	0	0	0	0
d__Bacteria;k__unclassified_d__Bacteria;p__Actinobacteria;c__Actinobacteria;o__Streptomycetales;f__Streptomycetaceae;g__Streptomyces;s__Streptomyces_collinus	0	0	3.75788e-05	3.28776e-05	0	0	0	0	0	0
d__Bacteria;k__unclassified_d__Bacteria;p__Deferribacteres;c__Deferribacteres;o__Deferribacterales;f__Deferribacteraceae;g__Calditerrivibrio;s__Calditerrivibrio_nitroreducens	0	0	0.000796671	0.000907421	0.000107724	0	0	0	0	0
d__Bacteria;k__unclassified_d__Bacteria;p__Bacteroidetes;c__Bacteroidia;o__Bacteroidales;f__Prevotellaceae;g__Prevotella;s__Prevotella_sp._oral_taxon_317	7.54979e-05	5.90995e-06	0.0013829	0.00147291	0.000332965	0.000146664	0.00144364	3.52066e-05	0.00183997	4.12536e-05
d__Bacteria;k__unclassified_d__Bacteria;p__Proteobacteria;c__Gammaproteobacteria;o__Xanthomonadales;f__Xanthomonadaceae;g__Xanthomonas;s__Xanthomonas_sp._Nyagatare	0	0	2.25473e-05	6.57551e-06	9.7931e-06	0	0	0	0	0
d__Bacteria;k__unclassified_d__Bacteria;p__Bacteroidetes;c__Cytophagia;o__Cytophagales;f__Cytophagaceae;g__Fibrella;s__Fibrella_aestuarina	3.7749e-05	0.000124109	5.26104e-05	6.57551e-05	0	0.000351995	0.000203809	0	0.000234178	0
d__Bacteria;k__unclassified_d__Bacteria;p__Bacteroidetes;c__Sphingobacteriia;o__Sphingobacteriales;f__Chitinophagaceae;g__Sediminibacterium;s__Sediminibacterium_salmoneum	0	0	0	0	0	0	0	0	0	0
d__Bacteria;k__unclassified_d__Bacteria;p__Actinobacteria;c__Actinobacteria;o__Micrococcales;f__Micrococcaceae;g__Arthrobacter;s__Arthrobacter_sp._PAMC_25486	0	0	0	3.28776e-05	0	0	0	0	0	0
d__Archaea;k__unclassified_d__Archaea;p__Euryarchaeota;c__Thermococci;o__Thermococcales;f__Thermococcaceae;g__Pyrococcus;s__Pyrococcus_sp._NCB100	0	0	0	6.57551e-06	4.89655e-06	0	0	0	0	0
d__Bacteria;k__unclassified_d__Bacteria;p__Firmicutes;c__Bacilli;o__Bacillales;f__Bacillaceae;g__Geobacillus;s__Geobacillus_sp._G11MC16	5.39271e-06	1.77299e-05	0.000713998	0.000578645	0	0.000219997	5.09522e-05	1.17355e-05	0.000100362	8.25072e-06
d__Bacteria;k__unclassified_d__Bacteria;p__Firmicutes;c__Bacilli;o__Bacillales;f__Paenibacillaceae;g__Paenibacillus;s__Paenibacillus_wulumuqiensis	0	0	0.000571198	0.000545768	0.00029869	0	1.69841e-05	0	0	0
d__Viruses;k__unclassified_d__Viruses;p__unclassified_d__Viruses;c__unclassified_d__Viruses;o__Caudovirales;f__Myoviridae;g__Twortlikevirus;s__Staphylococcus_phage_GH15	0	0	0	0	0	0	0	0	0	0
d__Bacteria;k__unclassified_d__Bacteria;p__Cyanobacteria;c__unclassified_p__Cyanobacteria;o__Prochlorales;f__Prochlorococcaceae;g__Prochlorococcus;s__Prochlorococcus_sp._scB243_495N4	0	0	0	0	0	0	0	0	0	0
d__Bacteria;k__unclassified_d__Bacteria;p__Cyanobacteria;c__unclassified_p__Cyanobacteria;o__Prochlorales;f__Prochlorococcaceae;g__Prochlorococcus;s__Prochlorococcus_sp._scB243_495N3	0	0	0	0	0	0	0	0	0	0
d__Bacteria;k__unclassified_d__Bacteria;p__Firmicutes;c__unclassified_p__Firmicutes;o__unclassified_p__Firmicutes;f__unclassified_p__Firmicutes;g__unclassified_p__Firmicutes;s__Firmicutes_bacterium_CAG:240	0.0173969	0.022381	0.180416	0.195543	0.0149688	0.00837454	0.00421204	0.00181901	0.00361304	0.00153463
d__Bacteria;k__unclassified_d__Bacteria;p__Actinobacteria;c__Actinobacteria;o__Micrococcales;f__Microbacteriaceae;g__Frigoribacterium;s__Frigoribacterium_sp._Leaf263	0	0	0	0	0	0	0	0	0	0
d__Bacteria;k__unclassified_d__Bacteria;p__Proteobacteria;c__Betaproteobacteria;o__Rhodocyclales;f__Rhodocyclaceae;g__Thauera;s__Thauera_sp._28	0	5.90995e-06	0	0	4.89655e-06	0	3.39681e-05	0	0	0
d__Eukaryota;k__Fungi;p__Ascomycota;c__Eurotiomycetes;o__Chaetothyriales;f__Herpotrichiellaceae;g__Exophiala;s__Exophiala_sideris	0	0	7.51577e-06	3.94531e-05	0	0	0	0	0	0
d__Bacteria;k__unclassified_d__Bacteria;p__Fibrobacteres;c__Chitinivibrionia;o__unclassified_c__Chitinivibrionia;f__unclassified_c__Chitinivibrionia;g__unclassified_c__Chitinivibrionia;s__haloalkaliphilic_bacterium_ACht6-1	4.85344e-05	6.50095e-05	0.000563683	0.000716731	2.93793e-05	2.93329e-05	0	0	3.3454e-05	8.25072e-06
d__Bacteria;k__unclassified_d__Bacteria;p__unclassified_d__Bacteria;c__unclassified_d__Bacteria;o__unclassified_d__Bacteria;f__unclassified_d__Bacteria;g__unclassified_d__Bacteria;s__uncultured_bacterium_15d03	0	0	0	0	0	0	0	0	0	0
d__Bacteria;k__unclassified_d__Bacteria;p__Actinobacteria;c__Actinobacteria;o__Corynebacteriales;f__Corynebacteriaceae;g__Corynebacterium;s__Corynebacterium_sp._JCB	0	0	7.51577e-06	3.94531e-05	0	0	0	0	0	0
d__Bacteria;k__unclassified_d__Bacteria;p__Proteobacteria;c__Betaproteobacteria;o__Rhodocyclales;f__Rhodocyclaceae;g__Thauera;s__Thauera_sp._27	0	0	1.50315e-05	0	1.46896e-05	1.46664e-05	1.69841e-05	0	0	0
d__Bacteria;k__unclassified_d__Bacteria;p__Actinobacteria;c__Actinobacteria;o__Pseudonocardiales;f__Pseudonocardiaceae;g__Kibdelosporangium;s__Kibdelosporangium_aridum	0	1.18199e-05	4.50946e-05	3.28776e-05	0	0	0	0	0	0
d__Viruses;k__unclassified_d__Viruses;p__unclassified_d__Viruses;c__unclassified_d__Viruses;o__unclassified_d__Viruses;f__Marseilleviridae;g__unclassified_f__Marseilleviridae;s__Melbournevirus	0	0	0	0	0	0	0	0	0	0
d__Bacteria;k__unclassified_d__Bacteria;p__Synergistetes;c__Synergistia;o__Synergistales;f__Synergistaceae;g__Pyramidobacter;s__Pyramidobacter_piscolens	0.00181195	0.00236989	0.0294393	0.0293794	0.00160607	0.0042386	0.00917139	0.000434214	0.0101366	0.00034653
d__Bacteria;k__unclassified_d__Bacteria;p__Proteobacteria;c__Gammaproteobacteria;o__Enterobacteriales;f__Enterobacteriaceae;g__Escherichia;s__Escherichia_sp._TW09231	0	0	0	0	0	0	0	0	0	0
d__Bacteria;k__unclassified_d__Bacteria;p__Proteobacteria;c__Alphaproteobacteria;o__Rhizobiales;f__Hyphomicrobiaceae;g__Devosia;s__unclassified_g__Devosia	0	0	0	0	0	1.46664e-05	0	0	0	0
d__Bacteria;k__unclassified_d__Bacteria;p__Proteobacteria;c__Gammaproteobacteria;o__Enterobacteriales;f__Enterobacteriaceae;g__Morganella;s__unclassified_g__Morganella	0	0	1.50315e-05	1.3151e-05	0	0	0	0	0	0
d__Bacteria;k__unclassified_d__Bacteria;p__Candidatus_Peregrinibacteria;c__Candidatus_Peribacteria;o__unclassified_c__Candidatus_Peribacteria;f__unclassified_c__Candidatus_Peribacteria;g__unclassified_c__Candidatus_Peribacteria;s__Candidatus_Peribacteria_bacterium_GW2011_GWC2_54_8	0	0	0	0	0	0	0	0	0	0
d__Bacteria;k__unclassified_d__Bacteria;p__Firmicutes;c__Clostridia;o__Clostridiales;f__Lachnospiraceae;g__Lachnoclostridium;s__[Clostridium]_asparagiforme	0.0506861	0.0519367	0.130752	0.125586	0.063802	0.0066879	0.0144364	0.00147868	0.0164259	0.00106434
d__Bacteria;k__unclassified_d__Bacteria;p__Actinobacteria;c__Rubrobacteria;o__Rubrobacterales;f__Rubrobacteraceae;g__Rubrobacter;s__Rubrobacter_radiotolerans	0	0	2.25473e-05	4.60286e-05	0	0	0	0	0	0
d__Eukaryota;k__unclassified_d__Eukaryota;p__Apicomplexa;c__Coccidia;o__Eucoccidiorida;f__Sarcocystidae;g__Toxoplasma;s__Toxoplasma_gondii	0	0	0	0	0	0	0	0	0	0
d__Bacteria;k__unclassified_d__Bacteria;p__Chloroflexi;c__Anaerolineae;o__unclassified_c__Anaerolineae;f__unclassified_c__Anaerolineae;g__unclassified_c__Anaerolineae;s__Anaerolineae_bacterium_49_20	1.61781e-05	1.18199e-05	0.000556167	0.000670702	4.89655e-06	0	0	0	0	0
d__Bacteria;k__unclassified_d__Bacteria;p__Proteobacteria;c__Betaproteobacteria;o__Burkholderiales;f__Burkholderiaceae;g__Paraburkholderia;s__Paraburkholderia_heleia	0	0	0	0	0	0	0	0	0	0
d__Bacteria;k__unclassified_d__Bacteria;p__Proteobacteria;c__Alphaproteobacteria;o__Rhizobiales;f__Bartonellaceae;g__Bartonella;s__Bartonella_australis	0	0	7.51577e-06	1.3151e-05	0	0	0	0	0	0
d__Bacteria;k__unclassified_d__Bacteria;p__unclassified_d__Bacteria;c__unclassified_d__Bacteria;o__unclassified_d__Bacteria;f__unclassified_d__Bacteria;g__unclassified_d__Bacteria;s__uncultured_bacterium_31i10a	0.000463773	0.000514166	1.50315e-05	0	4.89655e-06	5.86658e-05	0.000781266	0	0.000936713	0
d__Bacteria;k__unclassified_d__Bacteria;p__Proteobacteria;c__Betaproteobacteria;o__Burkholderiales;f__Comamonadaceae;g__Alicycliphilus;s__unclassified_g__Alicycliphilus	0	0	7.51577e-06	1.97265e-05	4.89655e-06	0	0	0	0	0
d__Bacteria;k__unclassified_d__Bacteria;p__Candidatus_Nomurabacteria;c__unclassified_p__Candidatus_Nomurabacteria;o__unclassified_p__Candidatus_Nomurabacteria;f__unclassified_p__Candidatus_Nomurabacteria;g__unclassified_p__Candidatus_Nomurabacteria;s__Candidatus_Nomurabacteria_bacterium_GW2011_GWA1_46_11	0	0	0	0	0	0	0	0	0	0
d__Bacteria;k__unclassified_d__Bacteria;p__Proteobacteria;c__Betaproteobacteria;o__Burkholderiales;f__Burkholderiaceae;g__Pandoraea;s__Pandoraea_apista	0	0	0	0	0	0	0	0	0	0
d__Eukaryota;k__Metazoa;p__Arthropoda;c__Insecta;o__Hymenoptera;f__Apidae;g__Habropoda;s__Habropoda_laboriosa	9.16761e-05	4.72796e-05	2.25473e-05	1.3151e-05	4.89655e-06	0	0	0	0	0
d__Archaea;k__unclassified_d__Archaea;p__Euryarchaeota;c__unclassified_p__Euryarchaeota;o__unclassified_p__Euryarchaeota;f__unclassified_p__Euryarchaeota;g__unclassified_p__Euryarchaeota;s__candidate_divison_MSBL1_archaeon_SCGC-AAA261O19	0	0	0	0	0	0	0	0	0	0
d__Bacteria;k__unclassified_d__Bacteria;p__candidate_division_WOR-3;c__unclassified_p__candidate_division_WOR-3;o__unclassified_p__candidate_division_WOR-3;f__unclassified_p__candidate_division_WOR-3;g__unclassified_p__candidate_division_WOR-3;s__candidate_division_WOR_3_bacterium_SM23_42	0	0	7.51577e-06	1.3151e-05	0	0	3.39681e-05	1.17355e-05	0	0
d__Bacteria;k__unclassified_d__Bacteria;p__Spirochaetes;c__Spirochaetia;o__unclassified_c__Spirochaetia;f__Leptospiraceae;g__Leptospira;s__Leptospira_borgpetersenii	0	0	0	0	0	0	0	0	0	0
d__Bacteria;k__unclassified_d__Bacteria;p__unclassified_d__Bacteria;c__unclassified_d__Bacteria;o__unclassified_d__Bacteria;f__unclassified_d__Bacteria;g__unclassified_d__Bacteria;s__uncultured_bacterium_5H7	0	0	0	0	0	0	0	0	0	0
d__Bacteria;k__unclassified_d__Bacteria;p__Actinobacteria;c__Actinobacteria;o__Streptomycetales;f__Streptomycetaceae;g__Streptomyces;s__Streptomyces_sp._CNT318	0	0	0	0	0	0	0	0	0	0
d__Bacteria;k__unclassified_d__Bacteria;p__Bacteroidetes;c__Bacteroidia;o__Bacteroidales;f__Bacteroidaceae;g__Bacteroides;s__Bacteroides_sp._CAG:927	3.7749e-05	5.90995e-06	0.00189397	0.00167676	0.000690413	0.044278	0.0155064	0.0351362	0.0148536	0.042879
d__Bacteria;k__unclassified_d__Bacteria;p__Actinobacteria;c__Actinobacteria;o__Pseudonocardiales;f__Pseudonocardiaceae;g__Actinoalloteichus;s__Actinoalloteichus_spitiensis	0	0	0	0	0	0	0	0	0	0
d__Bacteria;k__unclassified_d__Bacteria;p__Firmicutes;c__Clostridia;o__Clostridiales;f__Ruminococcaceae;g__Ruminococcus;s__uncultured_Ruminococcus_sp.	0	0	0	0	0	0	0	0	0	0
d__Bacteria;k__unclassified_d__Bacteria;p__Firmicutes;c__Negativicutes;o__Selenomonadales;f__Veillonellaceae;g__Veillonella;s__Veillonella_sp._CAG:933	0.00368322	0.00456248	0.00462971	0.0048067	0.0110613	0.0180544	0.0019192	0.0160659	0.00240869	0.014711
d__Bacteria;k__unclassified_d__Bacteria;p__Firmicutes;c__Clostridia;o__Clostridiales;f__Lachnospiraceae;g__Blautia;s__Blautia_hydrogenotrophica_CAG:147	0.00386657	0.00425517	0.0115593	0.0125987	0.00285469	0.00243463	0.00293824	0.00187768	0.00361304	0.00196367
d__Bacteria;k__unclassified_d__Bacteria;p__Tenericutes;c__Mollicutes;o__Acholeplasmatales;f__Acholeplasmataceae;g__Acholeplasma;s__Acholeplasma_hippikon	0.000280421	0.000195028	0.00858301	0.0104682	0.000347655	1.46664e-05	0	0	0	8.25072e-06
d__Bacteria;k__unclassified_d__Bacteria;p__Firmicutes;c__Bacilli;o__Bacillales;f__Bacillaceae;g__Bacillus;s__Bacillus_acidiproducens	0.000204923	9.45592e-05	0.000278083	0.000197265	0.00012731	0.000263996	0	0	0	0
d__Bacteria;k__unclassified_d__Bacteria;p__Actinobacteria;c__Actinobacteria;o__Micrococcales;f__Cellulomonadaceae;g__Oerskovia;s__Oerskovia_sp._Root22	0	0	0.000240505	0.000526041	2.44827e-05	0	0	0	0	0
d__Eukaryota;k__unclassified_d__Eukaryota;p__unclassified_d__Eukaryota;c__Oomycetes;o__Albuginales;f__Albuginaceae;g__Albugo;s__Albugo_candida	0	0	3.00631e-05	3.94531e-05	0	0	0	0	0	0
d__Bacteria;k__unclassified_d__Bacteria;p__Actinobacteria;c__Actinobacteria;o__Corynebacteriales;f__Corynebacteriaceae;g__Corynebacterium;s__Corynebacterium_striatum	0	0	0	0	0	0.00525059	0.00682759	0.00702958	0.00940058	0.00926556
d__Bacteria;k__unclassified_d__Bacteria;p__Proteobacteria;c__Deltaproteobacteria;o__Desulfobacterales;f__Desulfobulbaceae;g__Desulfotalea;s__Desulfotalea_psychrophila	0.000728016	0.000614635	0.00161589	0.00156497	0.00117517	0.000557325	1.69841e-05	1.17355e-05	0	1.65014e-05
d__Bacteria;k__unclassified_d__Bacteria;p__Proteobacteria;c__Alphaproteobacteria;o__Rhizobiales;f__Phyllobacteriaceae;g__Mesorhizobium;s__Mesorhizobium_sp._WSM1293	0	0	0.000135284	0.000138086	0	0	0	0	0	0
d__Bacteria;k__unclassified_d__Bacteria;p__Cyanobacteria;c__unclassified_p__Cyanobacteria;o__Oscillatoriales;f__unclassified_o__Oscillatoriales;g__Pseudanabaena;s__Pseudanabaena_sp._PCC_6802	0	0	8.26734e-05	7.89062e-05	0	0	1.69841e-05	0	0	0
d__Bacteria;k__unclassified_d__Bacteria;p__Actinobacteria;c__Actinobacteria;o__Streptomycetales;f__Streptomycetaceae;g__Streptomyces;s__Streptomyces_sp._MMG1533	5.39271e-06	0	6.01261e-05	1.97265e-05	0	0	1.69841e-05	2.3471e-05	0	8.25072e-06
d__Bacteria;k__unclassified_d__Bacteria;p__Actinobacteria;c__Actinobacteria;o__Micrococcales;f__Micrococcaceae;g__Nesterenkonia;s__Nesterenkonia_sp._NP1	0	0	6.76419e-05	1.97265e-05	0	0	0	0	0	0
d__Viruses;k__unclassified_d__Viruses;p__unclassified_d__Viruses;c__unclassified_d__Viruses;o__Caudovirales;f__Podoviridae;g__unclassified_f__Podoviridae;s__Pseudomonas_phage_tf	0	0	0	0	0	0	0	0	0	0
d__Bacteria;k__unclassified_d__Bacteria;p__unclassified_d__Bacteria;c__unclassified_d__Bacteria;o__unclassified_d__Bacteria;f__unclassified_d__Bacteria;g__unclassified_d__Bacteria;s__uncultured_bacterium_Contig1477	1.61781e-05	4.13697e-05	0.000300631	0.000328776	4.89655e-06	0.00041066	0.000135872	2.3471e-05	0.000200724	4.95043e-05
d__Bacteria;k__unclassified_d__Bacteria;p__Actinobacteria;c__Actinobacteria;o__Streptomycetales;f__Streptomycetaceae;g__Streptomyces;s__Streptomyces_puniciscabiei	0	0	4.50946e-05	0	0	0	0	0	0	0
d__Bacteria;k__unclassified_d__Bacteria;p__Actinobacteria;c__Actinobacteria;o__Bifidobacteriales;f__Bifidobacteriaceae;g__Bifidobacterium;s__Bifidobacterium_longum_CAG:69	0	0	3.00631e-05	1.97265e-05	4.89655e-06	0.040978	0.0189032	0.0211239	0.0233175	0.0298099
d__Bacteria;k__unclassified_d__Bacteria;p__Proteobacteria;c__Epsilonproteobacteria;o__Campylobacterales;f__Campylobacteraceae;g__Arcobacter;s__unclassified_g__Arcobacter	0	0	0	0	0	0	0	0	0	0
d__Bacteria;k__unclassified_d__Bacteria;p__Actinobacteria;c__Actinobacteria;o__Propionibacteriales;f__Nocardioidaceae;g__Nocardioides;s__Nocardioides_sp._Root190	0	0	6.76419e-05	7.23306e-05	0	0	0	0	0	0
d__Bacteria;k__unclassified_d__Bacteria;p__Proteobacteria;c__Gammaproteobacteria;o__Aeromonadales;f__Aeromonadaceae;g__Aeromonas;s__Aeromonas_encheleia	0	0	0	0	0	0	0	0	0	0
d__Bacteria;k__unclassified_d__Bacteria;p__Proteobacteria;c__Alphaproteobacteria;o__Caulobacterales;f__Caulobacteraceae;g__Brevundimonas;s__Brevundimonas_sp._EAKA	0	0	0	0	0	0	1.69841e-05	0	0	0
d__Bacteria;k__unclassified_d__Bacteria;p__Firmicutes;c__Bacilli;o__Lactobacillales;f__Streptococcaceae;g__Streptococcus;s__Streptococcus_sp._VT_162	0	0	0	0	0	0	0	0	0	0
d__Bacteria;k__unclassified_d__Bacteria;p__Firmicutes;c__Bacilli;o__Bacillales;f__Staphylococcaceae;g__Salinicoccus;s__Salinicoccus_roseus	0.000113247	3.54597e-05	1.50315e-05	9.20572e-05	0	0	0	0	3.3454e-05	0
d__Bacteria;k__unclassified_d__Bacteria;p__Firmicutes;c__Negativicutes;o__unclassified_c__Negativicutes;f__unclassified_c__Negativicutes;g__unclassified_c__Negativicutes;s__unclassified_c__Negativicutes	3.23563e-05	3.54597e-05	0.000157831	9.86327e-05	0	0.000131998	0.00186825	0.000410743	0.00341231	0.00033828
d__Bacteria;k__unclassified_d__Bacteria;p__Proteobacteria;c__Deltaproteobacteria;o__Desulfobacterales;f__Desulfobacteraceae;g__Candidatus_Magnetomorum;s__Candidatus_Magnetomorum_sp._HK-1	3.23563e-05	5.90995e-05	0.00214199	0.00241321	0.00188517	0.000102665	3.39681e-05	0	0	0
d__Eukaryota;k__Metazoa;p__Arthropoda;c__Insecta;o__Diptera;f__Tephritidae;g__Bactrocera;s__Bactrocera_oleae	0	0	0	0	0	0	0	0	0	0
d__Bacteria;k__unclassified_d__Bacteria;p__Firmicutes;c__Bacilli;o__Lactobacillales;f__Lactobacillaceae;g__Lactobacillus;s__Lactobacillus_brantae	0.000291206	0.000159569	0.000413367	0.00038138	1.46896e-05	0	0.000169841	1.17355e-05	3.3454e-05	3.30029e-05
d__Eukaryota;k__Fungi;p__Basidiomycota;c__Agaricomycetes;o__Polyporales;f__Coriolaceae;g__Gelatoporia;s__Gelatoporia_subvermispora	0	0	0	0	0	0	0	0	0	0
d__Bacteria;k__unclassified_d__Bacteria;p__Proteobacteria;c__Alphaproteobacteria;o__Sneathiellales;f__Sneathiellaceae;g__Sneathiella;s__Sneathiella_glossodoripedis	0	0	0	0	0	0	0	0	0	0
d__Bacteria;k__unclassified_d__Bacteria;p__Proteobacteria;c__Gammaproteobacteria;o__Alteromonadales;f__Shewanellaceae;g__Shewanella;s__Shewanella_benthica	1.07854e-05	0	2.25473e-05	0.000105208	0	0	3.39681e-05	0	0	0
d__Bacteria;k__unclassified_d__Bacteria;p__Bacteroidetes;c__Bacteroidia;o__Bacteroidales;f__Bacteroidaceae;g__Bacteroides;s__Bacteroides_stercoris	0.128789	0.104683	0.0310176	0.0300172	0.148742	0.202529	0.16894	0.179671	0.148134	0.210641
d__Bacteria;k__unclassified_d__Bacteria;p__Proteobacteria;c__Betaproteobacteria;o__Burkholderiales;f__Comamonadaceae;g__Ottowia;s__Ottowia_sp._oral_taxon_894	0	0	0	0	0	0	3.39681e-05	1.17355e-05	0	8.25072e-06
d__Eukaryota;k__Metazoa;p__Arthropoda;c__Arachnida;o__Astigmata;f__Echimyopodidae;g__Blomia;s__Blomia_tropicalis	0	0	0	0	0	0	0	0	0	0
d__Bacteria;k__unclassified_d__Bacteria;p__Actinobacteria;c__Actinobacteria;o__Streptomycetales;f__Streptomycetaceae;g__Streptomyces;s__Streptomyces_vitaminophilus	0	5.90995e-06	0	0	0	0	0.000118888	0	6.69081e-05	0
d__Eukaryota;k__Fungi;p__Ascomycota;c__Saccharomycetes;o__Saccharomycetales;f__Debaryomycetaceae;g__Candida;s__Candida_dubliniensis	0	0	0	0	4.89655e-06	0	0	0	0	0
d__Bacteria;k__unclassified_d__Bacteria;p__Firmicutes;c__Clostridia;o__Clostridiales;f__unclassified_o__Clostridiales;g__unclassified_o__Clostridiales;s__Clostridiales_bacterium_KLE1615	0.0349825	0.0354774	0.0649437	0.0690363	0.0236993	0.0118945	0.00861091	0.00410743	0.00940058	0.00418312
d__Bacteria;k__unclassified_d__Bacteria;p__Bacteroidetes;c__Bacteroidia;o__Bacteroidales;f__unclassified_o__Bacteroidales;g__unclassified_o__Bacteroidales;s__Bacteroidales_bacterium_CF	8.62833e-05	3.54597e-05	0.000856797	0.000677278	7.34482e-05	0.000131998	0.00100206	7.04131e-05	0.000133816	2.47522e-05
d__Viruses;k__unclassified_d__Viruses;p__unclassified_d__Viruses;c__unclassified_d__Viruses;o__Caudovirales;f__Myoviridae;g__unclassified_f__Myoviridae;s__Lactobacillus_phage_Lb338-1	0	0	1.50315e-05	1.97265e-05	0	0	0	0	0	0
d__Bacteria;k__unclassified_d__Bacteria;p__Proteobacteria;c__Betaproteobacteria;o__Burkholderiales;f__unclassified_o__Burkholderiales;g__unclassified_o__Burkholderiales;s__unclassified_o__Burkholderiales	0	0	0	0	0	0	0	0	0	0
d__Bacteria;k__unclassified_d__Bacteria;p__Proteobacteria;c__Betaproteobacteria;o__Burkholderiales;f__Comamonadaceae;g__Acidovorax;s__Acidovorax_sp._Leaf191	0	0	0	0	0	0	0	0	0	0
d__Bacteria;k__unclassified_d__Bacteria;p__Proteobacteria;c__Gammaproteobacteria;o__Enterobacteriales;f__Enterobacteriaceae;g__Pantoea;s__Pantoea_sp._IMH	0	0	0	0	0	0	0	0	0	0
d__Bacteria;k__unclassified_d__Bacteria;p__Firmicutes;c__Bacilli;o__Bacillales;f__Bacillaceae;g__Lysinibacillus;s__Lysinibacillus_contaminans	0.000728016	0.000880583	0.00185639	0.00216334	0.000930344	0	1.69841e-05	1.17355e-05	3.3454e-05	8.25072e-06
d__Bacteria;k__unclassified_d__Bacteria;p__Proteobacteria;c__Deltaproteobacteria;o__Bdellovibrionales;f__Bacteriovoracaceae;g__Bacteriovorax;s__Bacteriovorax_sp._BAL6_X	0.000161781	0.000165479	4.50946e-05	2.63021e-05	0	7.33322e-05	0	0	0	0
d__Bacteria;k__unclassified_d__Bacteria;p__unclassified_d__Bacteria;c__unclassified_d__Bacteria;o__unclassified_d__Bacteria;f__unclassified_d__Bacteria;g__unclassified_d__Bacteria;s__uncultured_bacterium_Contig1532b	0.000539271	0.000620545	0.00121004	0.00137428	0	0.00178931	0.000849203	0	0.000769443	8.25072e-06
d__Bacteria;k__unclassified_d__Bacteria;p__Proteobacteria;c__Gammaproteobacteria;o__Aeromonadales;f__Aeromonadaceae;g__Aeromonas;s__Aeromonas_bivalvium	0	0	0	0	0	0	0	0	0	0
d__Bacteria;k__unclassified_d__Bacteria;p__unclassified_d__Bacteria;c__unclassified_d__Bacteria;o__unclassified_d__Bacteria;f__unclassified_d__Bacteria;g__unclassified_d__Bacteria;s__Parcubacteria_group_bacterium_GW2011_GWF2_43_11	0	0	0.000172863	0.00019069	0	0	0	0	0	0
d__Archaea;k__unclassified_d__Archaea;p__Euryarchaeota;c__Methanomicrobia;o__Methanosarcinales;f__Methanosarcinaceae;g__Methanolobus;s__Methanolobus_sp._T82-4	0	0	0.000511072	0.000591796	0.000102828	1.46664e-05	0	0	0	0
d__Bacteria;k__unclassified_d__Bacteria;p__Fusobacteria;c__Fusobacteriia;o__Fusobacteriales;f__Fusobacteriaceae;g__Fusobacterium;s__Fusobacterium_sp._OBRC1	5.39271e-05	5.90995e-06	0.000120252	0.000170963	0.000421103	0	5.09522e-05	0	0.000100362	0
d__Bacteria;k__unclassified_d__Bacteria;p__Proteobacteria;c__Gammaproteobacteria;o__Enterobacteriales;f__Enterobacteriaceae;g__Photorhabdus;s__Photorhabdus_heterorhabditis	0	0	0	0	0	0	0	0	0	0
d__Bacteria;k__unclassified_d__Bacteria;p__Proteobacteria;c__Gammaproteobacteria;o__Aeromonadales;f__Aeromonadaceae;g__Aeromonas;s__Aeromonas_enteropelogenes	1.61781e-05	5.90995e-06	6.76419e-05	0.000151237	0	0	1.69841e-05	0	0	0
d__Bacteria;k__unclassified_d__Bacteria;p__Firmicutes;c__Tissierellia;o__Tissierellales;f__Peptoniphilaceae;g__Parvimonas;s__Parvimonas_sp._oral_taxon_393	0.000280421	0.000271858	0.00205932	0.00189375	7.83448e-05	1.46664e-05	0.000424601	1.17355e-05	0.000367994	0
d__Bacteria;k__unclassified_d__Bacteria;p__Proteobacteria;c__Alphaproteobacteria;o__Sphingomonadales;f__Erythrobacteraceae;g__Altererythrobacter;s__Altererythrobacter_sp._Root672	0	0	0	6.57551e-06	0	0	0	0	0	0
d__Bacteria;k__unclassified_d__Bacteria;p__Bacteroidetes;c__Flavobacteriia;o__Flavobacteriales;f__Flavobacteriaceae;g__Flavobacterium;s__Flavobacterium_sp._ACAM_123	1.61781e-05	1.77299e-05	2.25473e-05	0	0	0	0	0	0	0
d__Viruses;k__unclassified_d__Viruses;p__unclassified_d__Viruses;c__unclassified_d__Viruses;o__Caudovirales;f__Podoviridae;g__F116likevirus;s__Pseudomonas_phage_F116	0	0	0	0	0	0	0	0	0	0
d__Viruses;k__unclassified_d__Viruses;p__unclassified_d__Viruses;c__unclassified_d__Viruses;o__Caudovirales;f__Podoviridae;g__unclassified_f__Podoviridae;s__Clostridium_phage_phiCP7R	0.00232965	0.000602815	0.000511072	0.000690429	8.32413e-05	0	0	0	0	0
d__Bacteria;k__unclassified_d__Bacteria;p__Firmicutes;c__Clostridia;o__Clostridiales;f__Lachnospiraceae;g__Butyrivibrio;s__Butyrivibrio_sp._NC3005	0.00755519	0.00936728	0.00798926	0.00885064	0.00728607	0.0120705	0.00786362	0.000739338	0.0099693	0.000891078
d__Bacteria;k__unclassified_d__Bacteria;p__Actinobacteria;c__Actinobacteria;o__Streptomycetales;f__Streptomycetaceae;g__Streptomyces;s__Streptomyces_alboniger	0.000194138	7.68294e-05	0.000105221	0.000289323	0	5.86658e-05	1.69841e-05	0	3.3454e-05	0
d__Bacteria;k__unclassified_d__Bacteria;p__Firmicutes;c__Bacilli;o__Lactobacillales;f__Lactobacillaceae;g__Lactobacillus;s__Lactobacillus_animalis	2.15708e-05	2.95498e-05	0.000105221	5.26041e-05	0	0	1.69841e-05	0	0	8.25072e-06
d__Bacteria;k__unclassified_d__Bacteria;p__Actinobacteria;c__Actinobacteria;o__Micrococcales;f__Microbacteriaceae;g__Rathayibacter;s__Rathayibacter_toxicus	0	0	0	0	0	0	0	0	0	0
d__Bacteria;k__unclassified_d__Bacteria;p__Actinobacteria;c__Actinobacteria;o__Corynebacteriales;f__Corynebacteriaceae;g__Corynebacterium;s__Corynebacterium_nuruki	0	0	0	0	0	0	0	0	0	0
d__Bacteria;k__unclassified_d__Bacteria;p__unclassified_d__Bacteria;c__unclassified_d__Bacteria;o__unclassified_d__Bacteria;f__unclassified_d__Bacteria;g__unclassified_d__Bacteria;s__uncultured_bacterium_Rifle_16ft_4_minimus_4226	0	0	0	0	0	0	0	0	0	0
d__Bacteria;k__unclassified_d__Bacteria;p__Proteobacteria;c__Gammaproteobacteria;o__Methylococcales;f__Methylococcaceae;g__Methylosarcina;s__Methylosarcina_lacus	8.08906e-05	2.36398e-05	0.000300631	0.000315625	0	0	0	0	0	0
d__Bacteria;k__unclassified_d__Bacteria;p__candidate_division_WWE3;c__unclassified_p__candidate_division_WWE3;o__unclassified_p__candidate_division_WWE3;f__unclassified_p__candidate_division_WWE3;g__unclassified_p__candidate_division_WWE3;s__candidate_division_WWE3_bacterium_GW2011_GWA2_42_9	0	0	0	0	0	0	0	0	0	0
d__Bacteria;k__unclassified_d__Bacteria;p__Actinobacteria;c__Actinobacteria;o__Micrococcales;f__Microbacteriaceae;g__Microbacterium;s__Microbacterium_sp._Root1433D1	0	0	0	0	0	0	0	0	0	0
d__Bacteria;k__unclassified_d__Bacteria;p__Bacteroidetes;c__Bacteroidia;o__Bacteroidales;f__Rikenellaceae;g__Alistipes;s__Alistipes_timonensis	4.31417e-05	5.90995e-05	0.0296798	0.0259272	0.0168001	2.93329e-05	0.000169841	0	0.000100362	6.60058e-05
d__Bacteria;k__unclassified_d__Bacteria;p__Cyanobacteria;c__unclassified_p__Cyanobacteria;o__Nostocales;f__Nostocaceae;g__Nostoc;s__Nostoc_piscinale	1.07854e-05	5.90995e-06	0.000150315	0.000184114	0	0	0	0	0	8.25072e-06
d__Bacteria;k__unclassified_d__Bacteria;p__Firmicutes;c__Clostridia;o__Clostridiales;f__Lachnospiraceae;g__unclassified_f__Lachnospiraceae;s__Lachnospiraceae_bacterium_oral_taxon_082	0.0051069	0.00674917	0.00360757	0.00363626	0.00164524	0.00041066	0.00120587	0	0.00130471	3.30029e-05
d__Bacteria;k__unclassified_d__Bacteria;p__Proteobacteria;c__Alphaproteobacteria;o__unclassified_c__Alphaproteobacteria;f__unclassified_c__Alphaproteobacteria;g__Geminicoccus;s__Geminicoccus_roseus	0	0	0	0	9.7931e-06	0	8.49203e-05	1.17355e-05	6.69081e-05	0
d__Eukaryota;k__Fungi;p__Ascomycota;c__Saccharomycetes;o__Saccharomycetales;f__Saccharomycetaceae;g__Zygosaccharomyces;s__Zygosaccharomyces_bailii	0	0	0	0	0	0	0	0	0	0
d__Eukaryota;k__Metazoa;p__Arthropoda;c__Insecta;o__Hymenoptera;f__Formicidae;g__Solenopsis;s__Solenopsis_invicta	0	0	0	0	0	0	0	0	0	0
d__Bacteria;k__unclassified_d__Bacteria;p__Proteobacteria;c__Gammaproteobacteria;o__Xanthomonadales;f__Xanthomonadaceae;g__Lysobacter;s__Lysobacter_defluvii	0	0	8.26734e-05	7.23306e-05	0	0	1.69841e-05	0	0	0
d__Bacteria;k__unclassified_d__Bacteria;p__Proteobacteria;c__Betaproteobacteria;o__Neisseriales;f__Neisseriaceae;g__Neisseria;s__Neisseria_sp._oral_taxon_014	1.07854e-05	0	0.00024802	0.00038138	4.89655e-06	0	1.69841e-05	0	0	0
d__Bacteria;k__unclassified_d__Bacteria;p__Proteobacteria;c__Gammaproteobacteria;o__Nevskiales;f__Sinobacteraceae;g__Solimonas;s__Solimonas_soli	0	0	0	0	0	0	0	0	0	0
d__Eukaryota;k__unclassified_d__Eukaryota;p__Apicomplexa;c__Coccidia;o__Eucoccidiorida;f__Eimeriidae;g__Eimeria;s__Eimeria_praecox	0	0	0	0	0	0	0	0	0	0
d__Bacteria;k__unclassified_d__Bacteria;p__Proteobacteria;c__Gammaproteobacteria;o__Enterobacteriales;f__Enterobacteriaceae;g__Escherichia;s__Escherichia_fergusonii	0.0030361	0.00414288	0.0015708	0.00116387	0.0181711	0.00444393	0.00222491	0.00597338	0.00160579	0.00441414
d__Bacteria;k__unclassified_d__Bacteria;p__Cyanobacteria;c__unclassified_p__Cyanobacteria;o__Prochlorales;f__Prochlorococcaceae;g__Prochlorococcus;s__Prochlorococcus_sp._W8	0	0	0	0	0	0	0	0	0	0
d__Eukaryota;k__Metazoa;p__Chordata;c__Mammalia;o__Chiroptera;f__Pteropodidae;g__Rousettus;s__Rousettus_aegyptiacus	0	0	0	0	0	0	0	0	0	0
d__Bacteria;k__unclassified_d__Bacteria;p__Proteobacteria;c__Gammaproteobacteria;o__Alteromonadales;f__Pseudoalteromonadaceae;g__Pseudoalteromonas;s__Pseudoalteromonas_sp._NJ631	0	0	0	0	0	0	0	0	0	0
d__Bacteria;k__unclassified_d__Bacteria;p__unclassified_d__Bacteria;c__unclassified_d__Bacteria;o__unclassified_d__Bacteria;f__unclassified_d__Bacteria;g__unclassified_d__Bacteria;s__candidate_division_WS6_bacterium_34_10	0.000269635	0.000200938	3.00631e-05	3.28776e-05	3.42758e-05	0.000234663	0	0	0	0
d__Bacteria;k__unclassified_d__Bacteria;p__Proteobacteria;c__Alphaproteobacteria;o__Rhodobacterales;f__Hyphomonadaceae;g__Hyphomonas;s__Hyphomonas_sp._L-53-1-40	0	0	0	0	0	0	0	0	0	0
d__Bacteria;k__unclassified_d__Bacteria;p__Cyanobacteria;c__unclassified_p__Cyanobacteria;o__Prochlorales;f__Prochlorococcaceae;g__Prochlorococcus;s__Prochlorococcus_sp._W2	0	0	0	0	0	0	0	0	0	0
d__Bacteria;k__unclassified_d__Bacteria;p__Proteobacteria;c__Zetaproteobacteria;o__unclassified_c__Zetaproteobacteria;f__unclassified_c__Zetaproteobacteria;g__unclassified_c__Zetaproteobacteria;s__Zetaproteobacteria_bacterium_TAG-1	0	0	6.01261e-05	0.000111784	0	0	1.69841e-05	0	0	0
d__Bacteria;k__unclassified_d__Bacteria;p__Actinobacteria;c__Coriobacteriia;o__Eggerthellales;f__Eggerthellaceae;g__Eggerthella;s__Eggerthella_sp._CAG:1427	0.00673549	0.00699738	0.0185339	0.0195753	0.00494062	0.00290396	0.00174936	0.000117355	0.0020407	0.000206268
d__Bacteria;k__unclassified_d__Bacteria;p__Proteobacteria;c__Alphaproteobacteria;o__Rhizobiales;f__Hyphomicrobiaceae;g__Devosia;s__Devosia_sp._A16	0	5.90995e-06	6.01261e-05	0.00013151	2.93793e-05	1.46664e-05	0.000254761	3.52066e-05	0.000267632	1.65014e-05
d__Bacteria;k__unclassified_d__Bacteria;p__Firmicutes;c__Bacilli;o__Bacillales;f__Bacillaceae;g__Bacillus;s__Bacillus_sp._FJAT-26652	0.000798121	0.000236398	0.000383304	0.000473437	5.3862e-05	0	1.69841e-05	0.00078628	0	0.000181516
d__Bacteria;k__unclassified_d__Bacteria;p__Proteobacteria;c__Alphaproteobacteria;o__Sphingomonadales;f__Sphingomonadaceae;g__Novosphingobium;s__Novosphingobium_resinovorum	1.07854e-05	0	0	0	0	1.46664e-05	0	0	0	0
d__Bacteria;k__unclassified_d__Bacteria;p__Firmicutes;c__Bacilli;o__Bacillales;f__Paenibacillaceae;g__Brevibacillus;s__Brevibacillus_sp._SKDU10	5.39271e-06	0	0.000405851	0.000460286	0	0	0	0	0	8.25072e-06
d__Bacteria;k__unclassified_d__Bacteria;p__Firmicutes;c__Bacilli;o__Bacillales;f__Bacillaceae;g__Bacillus;s__Bacillus_sp._MSP5.4	0.000420631	0.000514166	3.75788e-05	6.57551e-05	0.000102828	0	0	0	0	0
d__Archaea;k__unclassified_d__Archaea;p__Euryarchaeota;c__Halobacteria;o__Natrialbales;f__Natrialbaceae;g__Natrialba;s__Natrialba_magadii	0	0	0	0	0	0	0	0	0	0
d__Bacteria;k__unclassified_d__Bacteria;p__Proteobacteria;c__Alphaproteobacteria;o__Rickettsiales;f__Holosporaceae;g__unclassified_f__Holosporaceae;s__endosymbiont_of_Acanthamoeba_sp._UWC8	0	0	0	0	0	0	0	0	0	0
d__Bacteria;k__unclassified_d__Bacteria;p__Proteobacteria;c__Alphaproteobacteria;o__Rhizobiales;f__Phyllobacteriaceae;g__Mesorhizobium;s__Mesorhizobium_australicum	0	0	0	0	0	0	1.69841e-05	0	0	0
d__Bacteria;k__unclassified_d__Bacteria;p__Firmicutes;c__Clostridia;o__Clostridiales;f__Lachnospiraceae;g__Pseudobutyrivibrio;s__unclassified_g__Pseudobutyrivibrio	0	0	7.51577e-06	1.3151e-05	4.89655e-06	1.46664e-05	1.69841e-05	0	0	8.25072e-06
d__Bacteria;k__unclassified_d__Bacteria;p__Proteobacteria;c__Gammaproteobacteria;o__Legionellales;f__Legionellaceae;g__Legionella;s__Legionella_worsleiensis	0	0	0	0	0	0	0	0	0	0
d__Bacteria;k__unclassified_d__Bacteria;p__Proteobacteria;c__Alphaproteobacteria;o__Rhizobiales;f__Phyllobacteriaceae;g__Mesorhizobium;s__Mesorhizobium_sp._L2C066B000	0	0	0	0	0	0	0	0	0	0
d__Bacteria;k__unclassified_d__Bacteria;p__Bacteroidetes;c__Bacteroidia;o__Bacteroidales;f__Prevotellaceae;g__Prevotella;s__Prevotella_sp._RM4	0.000372097	0.000254128	0.00272071	0.0018806	0.00138083	0.00611591	0.00551982	0.00813272	0.00649008	0.0106517
d__Bacteria;k__unclassified_d__Bacteria;p__Spirochaetes;c__Spirochaetia;o__unclassified_c__Spirochaetia;f__Leptospiraceae;g__Leptospira;s__Leptospira_sp._Fiocruz_LV3954	0	0	0	0	0	0	0	0	0	0
d__Eukaryota;k__Fungi;p__Ascomycota;c__Saccharomycetes;o__Saccharomycetales;f__Saccharomycetaceae;g__Vanderwaltozyma;s__Vanderwaltozyma_polyspora	0	0	0	0	0	0	0	0	0	0
d__Bacteria;k__unclassified_d__Bacteria;p__Caldiserica;c__Caldisericia;o__Caldisericales;f__Caldisericaceae;g__Caldisericum;s__Caldisericum_exile	1.07854e-05	0	0.000428399	0.000624674	0.000102828	0	0	0	0	0
d__Bacteria;k__unclassified_d__Bacteria;p__Deferribacteres;c__Deferribacteres;o__Deferribacterales;f__Deferribacteraceae;g__Flexistipes;s__Flexistipes_sinusarabici	0	5.90995e-06	0.000315662	0.000407682	0	0	0	0	0	0
d__Bacteria;k__unclassified_d__Bacteria;p__Firmicutes;c__Clostridia;o__Clostridiales;f__Eubacteriaceae;g__Eubacterium;s__Eubacterium_sp._CAG:38	0.00726398	0.00899495	0.0192103	0.0207852	0.0127751	0.00313862	0.00181729	0.00078628	0.00297741	0.000717813
d__Bacteria;k__unclassified_d__Bacteria;p__Chloroflexi;c__Dehalococcoidia;o__unclassified_c__Dehalococcoidia;f__unclassified_c__Dehalococcoidia;g__unclassified_c__Dehalococcoidia;s__Dehalococcoidia_bacterium_DG_18	0	0	9.7705e-05	1.97265e-05	4.89655e-06	0	0	0	0	0
d__Bacteria;k__unclassified_d__Bacteria;p__Bacteroidetes;c__Flavobacteriia;o__unclassified_c__Flavobacteriia;f__unclassified_c__Flavobacteriia;g__unclassified_c__Flavobacteriia;s__uncultured_Flavobacteriia_bacterium	0	0	0	0	0	0	0	0	0	0
d__Bacteria;k__unclassified_d__Bacteria;p__Planctomycetes;c__Planctomycetia;o__Planctomycetales;f__Planctomycetaceae;g__Gemmata;s__Gemmata_sp._Wa1-1	0	0	0	0	0	0	0	0	0	0
d__Bacteria;k__unclassified_d__Bacteria;p__Proteobacteria;c__Gammaproteobacteria;o__Alteromonadales;f__Shewanellaceae;g__Shewanella;s__Shewanella_loihica	0	0	0	0	0	0	0	0	0	0
d__unclassified;k__unclassified_d__unclassified;p__unclassified_d__unclassified;c__unclassified_d__unclassified;o__unclassified_d__unclassified;f__unclassified_d__unclassified;g__unclassified_d__unclassified;s__synthetic_construct	0.000361312	0.000425517	0.000293115	0.000243294	0.00268821	0.000733322	0.000407617	0.000563305	0.000434902	0.000511545
d__Eukaryota;k__Fungi;p__Ascomycota;c__Dothideomycetes;o__Pleosporales;f__Cucurbitariaceae;g__Pyrenochaeta;s__Pyrenochaeta_sp._DS3sAY3a	0	0	0	0	0	0	0	0	0	0
d__Bacteria;k__unclassified_d__Bacteria;p__Actinobacteria;c__Actinobacteria;o__Micrococcales;f__Microbacteriaceae;g__Leifsonia;s__Leifsonia_xyli	0	0	0.000631324	0.000591796	0	0	0	0	0	8.25072e-06
d__Bacteria;k__unclassified_d__Bacteria;p__Actinobacteria;c__Actinobacteria;o__Micrococcales;f__Microbacteriaceae;g__Microbacterium;s__Microbacterium_sp._Cr-K32	0	0	3.00631e-05	5.26041e-05	0	0	0	0	0	0
d__Bacteria;k__unclassified_d__Bacteria;p__Bacteroidetes;c__Bacteroidia;o__Bacteroidales;f__Prevotellaceae;g__Prevotella;s__Prevotella_oralis	6.47125e-05	4.72796e-05	0.000375788	0.000210416	3.42758e-05	0.00561725	0.0078806	0.0165471	0.00642317	0.0219387
d__Bacteria;k__unclassified_d__Bacteria;p__Actinobacteria;c__Actinobacteria;o__Corynebacteriales;f__Mycobacteriaceae;g__Mycobacterium;s__Mycobacterium_chelonae	0	0	0	0	0	0	0	0	0	0
d__Bacteria;k__unclassified_d__Bacteria;p__Proteobacteria;c__Gammaproteobacteria;o__Pasteurellales;f__Pasteurellaceae;g__Pasteurella;s__[Pasteurella]_pneumotropica	3.23563e-05	0	0.000353241	0.000348502	0	0	0	0	0	0
d__Bacteria;k__unclassified_d__Bacteria;p__Spirochaetes;c__Spirochaetia;o__Spirochaetales;f__Spirochaetaceae;g__Sphaerochaeta;s__Sphaerochaeta_globosa	0.00153153	0.00140657	0.00995088	0.0109154	0.000514138	0.00114398	0.00169841	0.000222975	0.000936713	9.90087e-05
d__Eukaryota;k__Metazoa;p__Ctenophora;c__unclassified_p__Ctenophora;o__Cydippida;f__Mertensiidae;g__Charistephane;s__Charistephane_fugiens	0	0	0	0	0	0	0	0	0	0
d__Bacteria;k__unclassified_d__Bacteria;p__Cyanobacteria;c__unclassified_p__Cyanobacteria;o__Chroococcales;f__unclassified_o__Chroococcales;g__Synechococcus;s__Synechococcus_sp._PCC_7336	0	0	0.00033821	0.000348502	8.81379e-05	0	1.69841e-05	0	0	0
d__Bacteria;k__unclassified_d__Bacteria;p__Firmicutes;c__Bacilli;o__Bacillales;f__Paenibacillaceae;g__Saccharibacillus;s__Saccharibacillus_kuerlensis	1.07854e-05	3.54597e-05	0.000713998	0.000992902	2.93793e-05	0	0	2.3471e-05	3.3454e-05	0
d__Bacteria;k__unclassified_d__Bacteria;p__Actinobacteria;c__Actinobacteria;o__Bifidobacteriales;f__Bifidobacteriaceae;g__Bifidobacterium;s__Bifidobacterium_saeculare	0.000366704	0.000602815	0.00341216	0.00330091	0.000631655	0.00503059	0.00867885	0.00431867	0.0102035	0.00650157
d__Bacteria;k__unclassified_d__Bacteria;p__Firmicutes;c__Clostridia;o__Clostridiales;f__Peptococcaceae;g__Thermincola;s__Thermincola_potens	0.00427642	0.00503528	0.00417125	0.00493821	0.00543517	0.000146664	0.000101904	8.21487e-05	6.69081e-05	4.12536e-05
d__Bacteria;k__unclassified_d__Bacteria;p__unclassified_d__Bacteria;c__unclassified_d__Bacteria;o__unclassified_d__Bacteria;f__unclassified_d__Bacteria;g__unclassified_d__Bacteria;s__candidate_division_Kazan_bacterium_GW2011_GWA1_44_22	0	0	0	0	0	0	0	0	0	0
d__Bacteria;k__unclassified_d__Bacteria;p__Candidatus_Collierbacteria;c__unclassified_p__Candidatus_Collierbacteria;o__unclassified_p__Candidatus_Collierbacteria;f__unclassified_p__Candidatus_Collierbacteria;g__unclassified_p__Candidatus_Collierbacteria;s__Candidatus_Collierbacteria_bacterium_GW2011_GWA1_44_12	0	0	0	0	0	0	0	0	0	0
d__Bacteria;k__unclassified_d__Bacteria;p__Proteobacteria;c__Alphaproteobacteria;o__Sphingomonadales;f__Sphingomonadaceae;g__Sphingomonas;s__Sphingomonas_endophytica	0	0	7.51577e-06	6.57551e-06	0	0	0	0	0	0
d__Bacteria;k__unclassified_d__Bacteria;p__Firmicutes;c__Bacilli;o__Lactobacillales;f__Streptococcaceae;g__Streptococcus;s__Streptococcus_lutetiensis	0	0	0	0	0	0.00247863	0.00704838	0.0037319	0.00562028	0.00579201
d__Bacteria;k__unclassified_d__Bacteria;p__Proteobacteria;c__Alphaproteobacteria;o__Sphingomonadales;f__Sphingomonadaceae;g__Sphingomonas;s__Sphingomonas_elodea	0	0	1.50315e-05	6.57551e-06	0	0	0	0	0	0
d__Viruses;k__unclassified_d__Viruses;p__unclassified_d__Viruses;c__unclassified_d__Viruses;o__Caudovirales;f__Siphoviridae;g__unclassified_f__Siphoviridae;s__Thermoanaerobacterium_phage_THSA-485A	0	0	0	0	0	0	5.09522e-05	0	6.69081e-05	0
d__Archaea;k__unclassified_d__Archaea;p__Euryarchaeota;c__unclassified_p__Euryarchaeota;o__unclassified_p__Euryarchaeota;f__unclassified_p__Euryarchaeota;g__unclassified_p__Euryarchaeota;s__uncultured_marine_group_II/III_euryarchaeote_KM3_202_G05	0	0	0	0	0	0	0	0	0	0
d__Bacteria;k__unclassified_d__Bacteria;p__Proteobacteria;c__Gammaproteobacteria;o__Pseudomonadales;f__Moraxellaceae;g__Acinetobacter;s__Acinetobacter_sp._ANC_3862	0	0	0	0	0	0	0	0	0	0
d__Eukaryota;k__unclassified_d__Eukaryota;p__unclassified_d__Eukaryota;c__unclassified_d__Eukaryota;o__Kinetoplastida;f__Trypanosomatidae;g__Strigomonas;s__Strigomonas_galati	0	0	1.50315e-05	0	0	0	0	0	0	0
d__Bacteria;k__unclassified_d__Bacteria;p__Actinobacteria;c__Actinobacteria;o__Streptomycetales;f__Streptomycetaceae;g__Streptomyces;s__Streptomyces_purpureus	0	0	4.50946e-05	1.97265e-05	0	0	0	0	0	0
d__Viruses;k__unclassified_d__Viruses;p__unclassified_d__Viruses;c__unclassified_d__Viruses;o__unclassified_d__Viruses;f__unclassified_d__Viruses;g__unclassified_d__Viruses;s__Emiliania_huxleyi_virus_PS401	0	0	0	0	0	0	0	0	0	0
d__Bacteria;k__unclassified_d__Bacteria;p__Candidatus_Azambacteria;c__unclassified_p__Candidatus_Azambacteria;o__unclassified_p__Candidatus_Azambacteria;f__unclassified_p__Candidatus_Azambacteria;g__unclassified_p__Candidatus_Azambacteria;s__Candidatus_Azambacteria_bacterium_GW2011_GWA2_39_10	0	0	6.01261e-05	7.23306e-05	0	0	0	0	0	0
d__Bacteria;k__unclassified_d__Bacteria;p__Proteobacteria;c__Betaproteobacteria;o__Burkholderiales;f__Oxalobacteraceae;g__Massilia;s__Massilia_sp._Root351	0	0	0.000300631	0.000309049	0	0	0	0	0	0
d__Bacteria;k__unclassified_d__Bacteria;p__Actinobacteria;c__Actinobacteria;o__Streptomycetales;f__Streptomycetaceae;g__Streptomyces;s__Streptomyces_ciscaucasicus	0	0	0	0	0	0	0	0	0	0
d__Bacteria;k__unclassified_d__Bacteria;p__Proteobacteria;c__Gammaproteobacteria;o__Thiotrichales;f__Thiotrichaceae;g__Thiothrix;s__Thiothrix_lacustris	5.39271e-06	0	3.75788e-05	2.63021e-05	4.89655e-06	0	0	0	0	8.25072e-06
d__Bacteria;k__unclassified_d__Bacteria;p__Proteobacteria;c__Alphaproteobacteria;o__Rhodobacterales;f__Rhodobacteraceae;g__Roseovarius;s__Roseovarius_sp._BRH_c41	0	0	1.50315e-05	0	0	0	0	0	0	0
d__Bacteria;k__unclassified_d__Bacteria;p__Proteobacteria;c__Gammaproteobacteria;o__Pseudomonadales;f__Pseudomonadaceae;g__Pseudomonas;s__Pseudomonas_thivervalensis	0	0	7.51577e-05	5.26041e-05	9.7931e-06	0	0	0	0	0
d__Bacteria;k__unclassified_d__Bacteria;p__Tenericutes;c__Mollicutes;o__Mycoplasmatales;f__Mycoplasmataceae;g__Mycoplasma;s__Mycoplasma_capricolum	0	0	0	0	0	0	0	0	0	0
d__Bacteria;k__unclassified_d__Bacteria;p__Tenericutes;c__Mollicutes;o__Acholeplasmatales;f__Acholeplasmataceae;g__Acholeplasma;s__Acholeplasma_granularum	0.00155849	0.000904223	0.00887612	0.0108496	0.00041131	0	1.69841e-05	1.17355e-05	0	1.65014e-05
d__Bacteria;k__unclassified_d__Bacteria;p__Actinobacteria;c__Actinobacteria;o__Streptomycetales;f__Streptomycetaceae;g__Streptacidiphilus;s__Streptacidiphilus_neutrinimicus	0	5.90995e-06	7.51577e-06	0	0	0	0	0	0	0
d__Bacteria;k__unclassified_d__Bacteria;p__Chlamydiae;c__Chlamydiia;o__Chlamydiales;f__Chlamydiaceae;g__Chlamydia;s__Chlamydia_caviae	0	0	0	0	0	0	0	0	0	0
d__Bacteria;k__unclassified_d__Bacteria;p__unclassified_d__Bacteria;c__unclassified_d__Bacteria;o__unclassified_d__Bacteria;f__unclassified_d__Bacteria;g__unclassified_d__Bacteria;s__Parcubacteria_group_bacterium_GW2011_GWD1_40_9	0	0	0	0	0	0	0	0	0	0
d__Bacteria;k__unclassified_d__Bacteria;p__Chloroflexi;c__Anaerolineae;o__Anaerolineales;f__Anaerolineaceae;g__Anaerolinea;s__Anaerolinea_thermophila	0.000501522	0.000419607	0.000458462	0.000591796	4.40689e-05	2.93329e-05	0.000101904	2.3471e-05	3.3454e-05	8.25072e-06
d__Bacteria;k__unclassified_d__Bacteria;p__Actinobacteria;c__Actinobacteria;o__Micrococcales;f__Demequinaceae;g__Demequina;s__Demequina_sediminicola	0	0	7.51577e-06	4.60286e-05	0	0	0	0	0	0
d__Bacteria;k__unclassified_d__Bacteria;p__Proteobacteria;c__Gammaproteobacteria;o__Oceanospirillales;f__Alcanivoracaceae;g__Alcanivorax;s__Alcanivorax_sp._HI0044	0	0	0	0	0	0	0	0	0	0
d__Bacteria;k__unclassified_d__Bacteria;p__Candidatus_Yanofskybacteria;c__unclassified_p__Candidatus_Yanofskybacteria;o__unclassified_p__Candidatus_Yanofskybacteria;f__unclassified_p__Candidatus_Yanofskybacteria;g__unclassified_p__Candidatus_Yanofskybacteria;s__Candidatus_Yanofskybacteria_bacterium_GW2011_GWD1_39_16	8.08906e-05	0.000212758	0	0	0	0	0	2.3471e-05	3.3454e-05	3.30029e-05
d__Bacteria;k__unclassified_d__Bacteria;p__Proteobacteria;c__Alphaproteobacteria;o__Rhizobiales;f__Methylobacteriaceae;g__Methylobacterium;s__Methylobacterium_sp._Leaf123	0	0	0	6.57551e-06	0	0	0	0	0	0
d__Bacteria;k__unclassified_d__Bacteria;p__Firmicutes;c__Bacilli;o__Lactobacillales;f__Lactobacillaceae;g__Pediococcus;s__Pediococcus_acidilactici	4.85344e-05	0.000112289	0.000180378	0.000289323	0	0.000718656	0.000288729	0.000328595	0.000301086	0.000528046
d__Bacteria;k__unclassified_d__Bacteria;p__Firmicutes;c__Bacilli;o__Bacillales;f__Bacillaceae;g__Bacillus;s__Bacillus_bombysepticus	0	0	0	0	0	0	0	0	0	0
d__Bacteria;k__unclassified_d__Bacteria;p__Firmicutes;c__Negativicutes;o__Selenomonadales;f__Veillonellaceae;g__Veillonella;s__Veillonella_sp._3_1_44	0	0	0.000150315	0.000230143	0	0	0	0	0	0
d__Bacteria;k__unclassified_d__Bacteria;p__Firmicutes;c__Bacilli;o__Bacillales;f__Bacillaceae;g__Bacillus;s__Bacillus_sp._ZYK	7.54979e-05	4.72796e-05	0.000751577	0.000979751	9.7931e-05	2.93329e-05	3.39681e-05	0	0	1.65014e-05
d__Bacteria;k__unclassified_d__Bacteria;p__Firmicutes;c__Bacilli;o__Bacillales;f__Staphylococcaceae;g__Staphylococcus;s__Staphylococcus_aureus	0.000684874	0.000390057	0.000886861	0.00122305	0.00327089	0.00161331	0.00575759	0.00745206	0.0053861	0.00268974
d__Bacteria;k__unclassified_d__Bacteria;p__Proteobacteria;c__Alphaproteobacteria;o__Rhodobacterales;f__Rhodobacteraceae;g__Leisingera;s__Leisingera_sp._ANG-M1	0	0	7.51577e-06	1.3151e-05	0	0	0	0	0	0
d__Bacteria;k__unclassified_d__Bacteria;p__Bacteroidetes;c__Cytophagia;o__Cytophagales;f__Cytophagaceae;g__Cytophaga;s__Cytophaga_aurantiaca	0	0	0.000450946	0.000420833	0	1.46664e-05	5.09522e-05	0	0	8.25072e-06
d__Bacteria;k__unclassified_d__Bacteria;p__Firmicutes;c__Bacilli;o__Bacillales;f__Planococcaceae;g__Kurthia;s__Kurthia_massiliensis	0	1.18199e-05	0.000435915	0.000683853	1.95862e-05	0	1.69841e-05	0	0	0
d__Bacteria;k__unclassified_d__Bacteria;p__Proteobacteria;c__Deltaproteobacteria;o__Myxococcales;f__unclassified_o__Myxococcales;g__unclassified_o__Myxococcales;s__Myxococcales_bacterium_SG8_38	0	5.90995e-06	6.01261e-05	0.000105208	0	0	0	0	0	0
d__Bacteria;k__unclassified_d__Bacteria;p__Bacteroidetes;c__Sphingobacteriia;o__Sphingobacteriales;f__Chitinophagaceae;g__unclassified_f__Chitinophagaceae;s__Chitinophagaceae_bacterium_PMP191F	3.23563e-05	4.13697e-05	0.00314159	0.00254472	0.00071	0.00130531	0.000288729	0	0.000100362	0
d__Archaea;k__unclassified_d__Archaea;p__Crenarchaeota;c__Thermoprotei;o__Desulfurococcales;f__Desulfurococcaceae;g__Thermogladius;s__Thermogladius_cellulolyticus	0	0	9.7705e-05	0.000157812	0	0	0	0	0	0
d__Bacteria;k__unclassified_d__Bacteria;p__Chlorobi;c__unclassified_p__Chlorobi;o__unclassified_p__Chlorobi;f__unclassified_p__Chlorobi;g__unclassified_p__Chlorobi;s__Chlorobi_bacterium_NICIL-2	0	0	2.25473e-05	6.57551e-06	0	0	0	0	0	0
d__Bacteria;k__unclassified_d__Bacteria;p__Candidatus_Woesebacteria;c__unclassified_p__Candidatus_Woesebacteria;o__unclassified_p__Candidatus_Woesebacteria;f__unclassified_p__Candidatus_Woesebacteria;g__unclassified_p__Candidatus_Woesebacteria;s__Candidatus_Woesebacteria_bacterium_GW2011_GWB1_43_14	0	0	0	0	0	0	0	0	0	0
d__Bacteria;k__unclassified_d__Bacteria;p__Proteobacteria;c__Betaproteobacteria;o__Burkholderiales;f__Burkholderiaceae;g__Paraburkholderia;s__Paraburkholderia_xenovorans	0	0	0	3.28776e-05	0	0	0	0	0	0
d__Bacteria;k__unclassified_d__Bacteria;p__Actinobacteria;c__Actinobacteria;o__Streptomycetales;f__Streptomycetaceae;g__Streptomyces;s__Streptomyces_sp._SolWspMP-sol2th	0	0	0	0	0	0	0	0	0	0
d__Viruses;k__unclassified_d__Viruses;p__unclassified_d__Viruses;c__unclassified_d__Viruses;o__Caudovirales;f__Podoviridae;g__unclassified_f__Podoviridae;s__Streptococcus_phage_Cp-1	5.39271e-06	0	0.000886861	0.00140716	0	0	0.000101904	0	0.00016727	0
d__Bacteria;k__unclassified_d__Bacteria;p__Firmicutes;c__Bacilli;o__Bacillales;f__Paenibacillaceae;g__Paenibacillus;s__Paenibacillus_sp._Dex40-8	0	0	0	0	0	0	0	0	0	0
d__Viruses;k__unclassified_d__Viruses;p__unclassified_d__Viruses;c__unclassified_d__Viruses;o__unclassified_d__Viruses;f__unclassified_d__Viruses;g__unclassified_d__Viruses;s__Pseudomonas_phage_NP3	0	0	0	0	0	0	0	0	0	0
d__Bacteria;k__unclassified_d__Bacteria;p__Spirochaetes;c__Spirochaetia;o__Spirochaetales;f__Spirochaetaceae;g__Spirochaeta;s__Spirochaeta_lutea	1.61781e-05	1.77299e-05	0.00078164	0.00124935	2.93793e-05	0	3.39681e-05	2.3471e-05	0	1.65014e-05
d__Bacteria;k__unclassified_d__Bacteria;p__Actinobacteria;c__Actinobacteria;o__Streptomycetales;f__Streptomycetaceae;g__Streptomyces;s__Streptomyces_sp._NRRL_S-1314	0	0	0	0	0	0	0	0	0	0
d__Bacteria;k__unclassified_d__Bacteria;p__Firmicutes;c__Bacilli;o__Bacillales;f__Bacillaceae;g__Bacillus;s__Bacillus_sp._MB2021	0.000512307	0.000632365	0.000383304	0.000427408	0.000200759	7.33322e-05	0.000237777	0	0.000100362	2.47522e-05
d__Bacteria;k__unclassified_d__Bacteria;p__Firmicutes;c__Bacilli;o__Bacillales;f__Staphylococcaceae;g__Staphylococcus;s__Staphylococcus_vitulinus	0	0	6.01261e-05	3.28776e-05	4.89655e-06	0	0	0	0	0
d__Archaea;k__unclassified_d__Archaea;p__Euryarchaeota;c__Thermoplasmata;o__Thermoplasmatales;f__Thermoplasmataceae;g__Thermoplasma;s__Thermoplasma_volcanium	0	0	0	0	0	0	0	0	0	0
d__Bacteria;k__unclassified_d__Bacteria;p__Candidatus_Yanofskybacteria;c__unclassified_p__Candidatus_Yanofskybacteria;o__unclassified_p__Candidatus_Yanofskybacteria;f__unclassified_p__Candidatus_Yanofskybacteria;g__unclassified_p__Candidatus_Yanofskybacteria;s__Candidatus_Yanofskybacteria_bacterium_GW2011_GWA2_41_22	0	0	0	6.57551e-06	0	0	0	0	0	0
d__Bacteria;k__unclassified_d__Bacteria;p__Actinobacteria;c__Actinobacteria;o__Streptomycetales;f__Streptomycetaceae;g__Streptomyces;s__Streptomyces_venezuelae	6.47125e-05	4.13697e-05	0.000232989	0.000203841	0.000597379	0	0	0	0	0
d__Bacteria;k__unclassified_d__Bacteria;p__Firmicutes;c__Bacilli;o__Lactobacillales;f__Streptococcaceae;g__Streptococcus;s__Streptococcus_sp._C150	0	0	0	0	0	0.000263996	6.79362e-05	4.69421e-05	0.000100362	0.000132012
d__Bacteria;k__unclassified_d__Bacteria;p__Proteobacteria;c__Betaproteobacteria;o__Burkholderiales;f__Burkholderiaceae;g__Ralstonia;s__Ralstonia_mannitolilytica	0	0	7.51577e-06	1.97265e-05	0	0	0	0	0	0
d__Bacteria;k__unclassified_d__Bacteria;p__Proteobacteria;c__Deltaproteobacteria;o__Desulfuromonadales;f__Geobacteraceae;g__Geobacter;s__Geobacter_bremensis	1.61781e-05	0	3.00631e-05	5.26041e-05	0	0	0	0	0	0
d__Eukaryota;k__Fungi;p__Ascomycota;c__Leotiomycetes;o__unclassified_c__Leotiomycetes;f__Pseudeurotiaceae;g__Pseudogymnoascus;s__Pseudogymnoascus_sp._VKM_F-4514_(FW-929)	0	0	0	0	0	0	0	0	0	0
d__Bacteria;k__unclassified_d__Bacteria;p__Proteobacteria;c__Gammaproteobacteria;o__Pseudomonadales;f__Pseudomonadaceae;g__Pseudomonas;s__Pseudomonas_frederiksbergensis	3.7749e-05	0	0.00044343	0.000460286	0	0	0	0	0	0
d__Viruses;k__unclassified_d__Viruses;p__unclassified_d__Viruses;c__unclassified_d__Viruses;o__Caudovirales;f__Podoviridae;g__unclassified_f__Podoviridae;s__Roseovarius_Plymouth_podovirus_1	0	0	0	0	0	0	0	0	0	0
d__Bacteria;k__unclassified_d__Bacteria;p__Actinobacteria;c__Actinobacteria;o__Streptomycetales;f__Streptomycetaceae;g__Streptomyces;s__Streptomyces_sp._CNQ-509	0	0	0.000135284	8.54817e-05	0	0	0	0	0	0
d__Bacteria;k__unclassified_d__Bacteria;p__Firmicutes;c__Bacilli;o__Lactobacillales;f__Lactobacillaceae;g__Lactobacillus;s__Lactobacillus_sakei	8.62833e-05	2.95498e-05	0.00019541	0.000387955	0	1.46664e-05	6.79362e-05	0	0	0
d__Bacteria;k__unclassified_d__Bacteria;p__Proteobacteria;c__Alphaproteobacteria;o__Rhodospirillales;f__Rhodospirillaceae;g__Azospirillum;s__Azospirillum_sp._B4	0.00011864	2.95498e-05	2.25473e-05	1.3151e-05	1.95862e-05	0	0	0	0	0
d__Bacteria;k__unclassified_d__Bacteria;p__Proteobacteria;c__Betaproteobacteria;o__Burkholderiales;f__Burkholderiaceae;g__Pandoraea;s__Pandoraea_pulmonicola	2.15708e-05	2.95498e-05	0	1.3151e-05	0	0	0	0	0	0
d__Bacteria;k__unclassified_d__Bacteria;p__Bacteroidetes;c__Flavobacteriia;o__Flavobacteriales;f__Flavobacteriaceae;g__Elizabethkingia;s__Elizabethkingia_genomosp._3	0	0	0	0	0	0	0	0	0	0
d__Bacteria;k__unclassified_d__Bacteria;p__Firmicutes;c__Bacilli;o__Bacillales;f__Bacillaceae;g__Bacillus;s__Bacillus_sp._JCE	0	0	0	0	0	0	0	0	0	0
d__Bacteria;k__unclassified_d__Bacteria;p__Proteobacteria;c__Gammaproteobacteria;o__Oceanospirillales;f__Alcanivoracaceae;g__Alcanivorax;s__Alcanivorax_sp._DG881	0	0	0	0	0	0	0	0	0	0
d__Eukaryota;k__Metazoa;p__Chordata;c__Actinopteri;o__Cyprinodontiformes;f__Nothobranchiidae;g__Nothobranchius;s__Nothobranchius_furzeri	0	0	0	0	0	0	0	0	0	0
d__Bacteria;k__unclassified_d__Bacteria;p__Proteobacteria;c__Gammaproteobacteria;o__Vibrionales;f__Vibrionaceae;g__Vibrio;s__Vibrio_natriegens	0	0	7.51577e-06	5.26041e-05	0	0	0	0	0	0
d__Eukaryota;k__Fungi;p__Basidiomycota;c__Agaricomycetes;o__Corticiales;f__Punctulariaceae;g__Punctularia;s__Punctularia_strigosozonata	0	0	7.51577e-06	1.3151e-05	0	0	0	0	0	0
d__Bacteria;k__unclassified_d__Bacteria;p__Candidatus_Peregrinibacteria;c__unclassified_p__Candidatus_Peregrinibacteria;o__unclassified_p__Candidatus_Peregrinibacteria;f__unclassified_p__Candidatus_Peregrinibacteria;g__unclassified_p__Candidatus_Peregrinibacteria;s__Candidatus_Peregrinibacteria_bacterium_GW2011_GWF2_39_17	0	0	0	0	0	0	0	0	0	0
d__Bacteria;k__unclassified_d__Bacteria;p__Actinobacteria;c__Actinobacteria;o__Bifidobacteriales;f__Bifidobacteriaceae;g__Bifidobacterium;s__Bifidobacterium_indicum	0	0	0.000473493	0.000677278	0	0.000161331	5.09522e-05	0	3.3454e-05	0
d__Bacteria;k__unclassified_d__Bacteria;p__Firmicutes;c__Bacilli;o__Bacillales;f__Planococcaceae;g__Planococcus;s__Planococcus_maritimus	1.07854e-05	5.90995e-06	0.0001428	0.000111784	0	0	0	0	0	0
d__Bacteria;k__unclassified_d__Bacteria;p__Cloacimonetes;c__unclassified_p__Cloacimonetes;o__unclassified_p__Cloacimonetes;f__unclassified_p__Cloacimonetes;g__Candidatus_Cloacimonas;s__Candidatus_Cloacimonas_acidaminovorans	2.69635e-05	1.18199e-05	0.00078164	0.000631249	0	0	0	0	0	0
d__Bacteria;k__unclassified_d__Bacteria;p__unclassified_d__Bacteria;c__unclassified_d__Bacteria;o__unclassified_d__Bacteria;f__unclassified_d__Bacteria;g__unclassified_d__Bacteria;s__Parcubacteria_group_bacterium_GW2011_GWC1_38_22	0	0	0	0	0	0	0	0	0	0
d__Bacteria;k__unclassified_d__Bacteria;p__Proteobacteria;c__Betaproteobacteria;o__Nitrosomonadales;f__Nitrosomonadaceae;g__Nitrosomonas;s__Nitrosomonas_europaea	1.61781e-05	1.18199e-05	0.000105221	0.000164388	0	0	1.69841e-05	0	0	0
d__Bacteria;k__unclassified_d__Bacteria;p__Firmicutes;c__Bacilli;o__Bacillales;f__Bacillaceae;g__Bacillus;s__Bacillus_sp._171095_106	3.7749e-05	2.95498e-05	0.000172863	9.86327e-05	3.42758e-05	0	0.000611426	0	0.000802897	0
d__Bacteria;k__unclassified_d__Bacteria;p__Actinobacteria;c__Actinobacteria;o__Streptomycetales;f__Streptomycetaceae;g__Streptomyces;s__Streptomyces_olivaceus	0	0	0	0	0	0	0	0	0	0
d__Bacteria;k__unclassified_d__Bacteria;p__Actinobacteria;c__Actinobacteria;o__Bifidobacteriales;f__Bifidobacteriaceae;g__Bifidobacterium;s__Bifidobacterium_biavatii	0.000496129	0.000579175	0.00174366	0.00241979	0.000244827	0.00195064	0.000441585	0.00199504	0.000869805	0.00234321
d__Bacteria;k__unclassified_d__Bacteria;p__Bacteroidetes;c__Flavobacteriia;o__Flavobacteriales;f__Flavobacteriaceae;g__Myroides;s__unclassified_g__Myroides	0	0	7.51577e-06	1.3151e-05	0	1.46664e-05	0	0	0	0
d__Bacteria;k__unclassified_d__Bacteria;p__Proteobacteria;c__Gammaproteobacteria;o__Pseudomonadales;f__Pseudomonadaceae;g__Pseudomonas;s__Pseudomonas_psychrotolerans	4.31417e-05	0.000147749	0	6.57551e-06	0.000381931	0	0	0	0	0
d__Bacteria;k__unclassified_d__Bacteria;p__Spirochaetes;c__Spirochaetia;o__unclassified_c__Spirochaetia;f__Leptospiraceae;g__Turneriella;s__Turneriella_parva	0	0	7.51577e-06	6.57551e-06	0	0	0	0	0	0
d__Bacteria;k__unclassified_d__Bacteria;p__Verrucomicrobia;c__Verrucomicrobiae;o__Verrucomicrobiales;f__Akkermansiaceae;g__Akkermansia;s__Akkermansia_muciniphila_CAG:154	0.00428181	0.00527759	0.0914819	0.0852318	0.0637825	0.000483993	0.00079825	0.00044595	0.00190688	0.00449664
d__Bacteria;k__unclassified_d__Bacteria;p__Proteobacteria;c__Gammaproteobacteria;o__Nevskiales;f__Sinobacteraceae;g__Nevskia;s__Nevskia_soli	5.39271e-06	0	0	0	0	0	0	0	0	0
d__Bacteria;k__unclassified_d__Bacteria;p__Firmicutes;c__Clostridia;o__Clostridiales;f__Ruminococcaceae;g__Ruminococcus;s__Ruminococcus_sp._DSM_100440	0.06049	0.0833185	0.0262601	0.0237836	0.0243407	0.0297729	0.201363	0.0149158	0.236955	0.0161467
d__Bacteria;k__unclassified_d__Bacteria;p__Firmicutes;c__Clostridia;o__Clostridiales;f__Clostridiaceae;g__Clostridium;s__Clostridium_sp._CL-2	0.0594169	0.0399217	0.0308146	0.0379604	0.0185285	0.00256663	0.000968091	0.0033681	0.00194033	0.00162539
d__Bacteria;k__unclassified_d__Bacteria;p__Firmicutes;c__Bacilli;o__Lactobacillales;f__Aerococcaceae;g__Facklamia;s__Facklamia_hominis	2.69635e-05	2.36398e-05	0.000916924	0.00107181	6.85517e-05	0.000161331	1.69841e-05	3.52066e-05	0	4.12536e-05
d__Bacteria;k__unclassified_d__Bacteria;p__Firmicutes;c__Clostridia;o__Clostridiales;f__Clostridiaceae;g__Clostridium;s__Clostridium_sp._CL-6	0.0168846	0.0121213	0.0223594	0.0257892	0.00668379	0.00388661	0.00390633	0.0149511	0.00528574	0.0137622
d__Eukaryota;k__Viridiplantae;p__Streptophyta;c__unclassified_p__Streptophyta;o__Malpighiales;f__Salicaceae;g__Populus;s__Populus_alba	0	0	0	0	0	0	0	0	0	4.12536e-05
d__Bacteria;k__unclassified_d__Bacteria;p__unclassified_d__Bacteria;c__unclassified_d__Bacteria;o__unclassified_d__Bacteria;f__unclassified_d__Bacteria;g__unclassified_d__Bacteria;s__Microgenomates_group_bacterium_GW2011_GWB1_45_17	0	0	0	0	0	0	0	0	0	0
d__Eukaryota;k__Metazoa;p__Annelida;c__Hirudinida;o__Rhynchobdellida;f__Glossiphoniidae;g__Helobdella;s__Helobdella_robusta	0	0	0.000285599	0.000230143	0	0	0	0	0	0
d__Bacteria;k__unclassified_d__Bacteria;p__Proteobacteria;c__Gammaproteobacteria;o__Alteromonadales;f__Ferrimonadaceae;g__Ferrimonas;s__Ferrimonas_futtsuensis	2.15708e-05	2.36398e-05	3.00631e-05	5.26041e-05	0	2.93329e-05	0	0	0	0
d__Bacteria;k__unclassified_d__Bacteria;p__Nitrospirae;c__Nitrospira;o__unclassified_c__Nitrospira;f__unclassified_c__Nitrospira;g__unclassified_c__Nitrospira;s__Nitrospira_bacterium_SM23_35	5.39271e-06	5.90995e-06	2.25473e-05	7.89062e-05	0	2.93329e-05	0	0	0	0
d__Viruses;k__unclassified_d__Viruses;p__unclassified_d__Viruses;c__unclassified_d__Viruses;o__Caudovirales;f__Podoviridae;g__unclassified_f__Podoviridae;s__Cellulophaga_phage_phi19:3	0	0	0	0	0	0	0	0	0	0
d__Eukaryota;k__Fungi;p__Ascomycota;c__Eurotiomycetes;o__Eurotiales;f__Aspergillaceae;g__Aspergillus;s__Aspergillus_lentulus	0	0	0	0	0	0	0	0	0	0
d__Bacteria;k__unclassified_d__Bacteria;p__Actinobacteria;c__Actinobacteria;o__Corynebacteriales;f__Nocardiaceae;g__Nocardia;s__Nocardia_takedensis	0	0	0	0	0	0	0	0	0	0
d__Bacteria;k__unclassified_d__Bacteria;p__Firmicutes;c__Bacilli;o__Lactobacillales;f__Lactobacillaceae;g__Lactobacillus;s__Lactobacillus_shenzhenensis	0.000161781	0.000124109	0.000293115	0.000256445	0.000137103	0.000161331	0.000237777	2.3471e-05	0.000535265	3.30029e-05
d__Bacteria;k__unclassified_d__Bacteria;p__Proteobacteria;c__Alphaproteobacteria;o__Rhodobacterales;f__Hyphomonadaceae;g__Ponticaulis;s__Ponticaulis_koreensis	0	0	0	0	0	0	0	0	0	0
d__Bacteria;k__unclassified_d__Bacteria;p__Firmicutes;c__Bacilli;o__Bacillales;f__Paenibacillaceae;g__Paenibacillus;s__Paenibacillus_sp._S09	0	0	1.50315e-05	3.94531e-05	0	0	0	0	0	0
d__Viruses;k__unclassified_d__Viruses;p__unclassified_d__Viruses;c__unclassified_d__Viruses;o__Caudovirales;f__Myoviridae;g__T4likevirus;s__Acinetobacter_phage_ZZ1	0	0	0	0	0	0	0	0	0	0
d__Bacteria;k__unclassified_d__Bacteria;p__Synergistetes;c__Synergistia;o__Synergistales;f__Synergistaceae;g__Aminiphilus;s__Aminiphilus_circumscriptus	0.000404453	0.000366417	0.000939471	0.00127565	0.00029869	0.000175997	6.79362e-05	0	3.3454e-05	0
d__Eukaryota;k__Metazoa;p__Chordata;c__Mammalia;o__Insectivora;f__Soricidae;g__Sorex;s__Sorex_araneus	0	0	0	0	0	0	0	0	0	0
d__Bacteria;k__unclassified_d__Bacteria;p__Cyanobacteria;c__unclassified_p__Cyanobacteria;o__Chroococcales;f__unclassified_o__Chroococcales;g__Cyanothece;s__Cyanothece_sp._CCY0110	0	0	6.76419e-05	0.000177539	9.7931e-06	0	0	0	0	0
d__Bacteria;k__unclassified_d__Bacteria;p__Actinobacteria;c__Actinobacteria;o__Streptomycetales;f__Streptomycetaceae;g__Streptomyces;s__Streptomyces_alboviridis	0	0	0	0	0	0	0	0	0	0
d__Bacteria;k__unclassified_d__Bacteria;p__Proteobacteria;c__Betaproteobacteria;o__Burkholderiales;f__Burkholderiaceae;g__Cupriavidus;s__Cupriavidus_taiwanensis	0	0	0	0	0	0	0	0	0	0
d__Bacteria;k__unclassified_d__Bacteria;p__Proteobacteria;c__Alphaproteobacteria;o__Rhodobacterales;f__Rhodobacteraceae;g__Sulfitobacter;s__Sulfitobacter_geojensis	0	0	0	0	0	0	0	0	0	0
d__Viruses;k__unclassified_d__Viruses;p__unclassified_d__Viruses;c__unclassified_d__Viruses;o__Caudovirales;f__Myoviridae;g__Spounalikevirus;s__Bacillus_phage_SPO1	7.54979e-05	1.18199e-05	3.00631e-05	3.94531e-05	4.89655e-06	0	0.000220793	0	0.000434902	0
d__Bacteria;k__unclassified_d__Bacteria;p__Proteobacteria;c__Gammaproteobacteria;o__Pseudomonadales;f__Pseudomonadaceae;g__Pseudomonas;s__Pseudomonas_sp._Lz4W	0	0	0	0	0	0	0	1.17355e-05	0	0
d__Bacteria;k__unclassified_d__Bacteria;p__Proteobacteria;c__Epsilonproteobacteria;o__Campylobacterales;f__Helicobacteraceae;g__Helicobacter;s__Helicobacter_pametensis	0	0	0	0	0	0	0	0	0	0
d__Bacteria;k__unclassified_d__Bacteria;p__Proteobacteria;c__Gammaproteobacteria;o__Xanthomonadales;f__Xanthomonadaceae;g__Xanthomonas;s__Xanthomonas_alfalfae	0	0	0	0	0	0	0	0	0	0
d__Bacteria;k__unclassified_d__Bacteria;p__Proteobacteria;c__Gammaproteobacteria;o__Enterobacteriales;f__Enterobacteriaceae;g__Enterobacter;s__Enterobacter_sp._MGH_24	0	0	0	0	0	0	0	0	0	0
d__Bacteria;k__unclassified_d__Bacteria;p__Proteobacteria;c__Gammaproteobacteria;o__Thiotrichales;f__Francisellaceae;g__Francisella;s__Francisella_sp._W12-1067	0	0	0	0	0	0	0	0	0	0
d__Eukaryota;k__Fungi;p__Neocallimastigomycota;c__Neocallimastigomycetes;o__Neocallimastigales;f__Neocallimastigaceae;g__Orpinomyces;s__Orpinomyces_sp._PC-2	0	0	0	0	0	0	0	0	0	0
d__Bacteria;k__unclassified_d__Bacteria;p__Proteobacteria;c__Epsilonproteobacteria;o__unclassified_c__Epsilonproteobacteria;f__unclassified_c__Epsilonproteobacteria;g__Sulfurovum;s__unclassified_g__Sulfurovum	0	0	0	0	0	0	0	0	0	0
d__Bacteria;k__unclassified_d__Bacteria;p__Actinobacteria;c__Actinobacteria;o__Micrococcales;f__Cellulomonadaceae;g__Cellulomonas;s__Cellulomonas_sp._HZM	0	0	3.00631e-05	0.000105208	0	0	5.09522e-05	0	0	0
d__Bacteria;k__unclassified_d__Bacteria;p__Proteobacteria;c__Betaproteobacteria;o__Nitrosomonadales;f__Nitrosomonadaceae;g__Nitrosomonas;s__Nitrosomonas_cryotolerans	0	0	0	0	0	0	0	0	0	0
d__Bacteria;k__unclassified_d__Bacteria;p__Proteobacteria;c__Deltaproteobacteria;o__Desulfovibrionales;f__Desulfovibrionaceae;g__Desulfovibrio;s__Desulfovibrio_sp._A2	1.07854e-05	0	0.000488525	0.000420833	0	7.33322e-05	1.69841e-05	0	3.3454e-05	0
d__Bacteria;k__unclassified_d__Bacteria;p__Proteobacteria;c__Gammaproteobacteria;o__Xanthomonadales;f__Xanthomonadaceae;g__Xanthomonas;s__Xanthomonas_sp._SHU308	0	0	0	0	0	0	0	0	0	0
d__Bacteria;k__unclassified_d__Bacteria;p__Proteobacteria;c__Gammaproteobacteria;o__Alteromonadales;f__Moritellaceae;g__Moritella;s__Moritella_sp._PE36	0	0	0.000120252	0.000151237	0	0	0	0	0	0
d__Bacteria;k__unclassified_d__Bacteria;p__Firmicutes;c__Clostridia;o__Clostridiales;f__Ruminococcaceae;g__Ruminococcus;s__Ruminococcus_sp._CAG:60	0.0257178	0.0282437	0.0384356	0.0480341	0.0175884	0.00840387	0.0100376	0.00143173	0.0130136	0.00147688
d__Bacteria;k__unclassified_d__Bacteria;p__Actinobacteria;c__Actinobacteria;o__Bifidobacteriales;f__Bifidobacteriaceae;g__Bifidobacterium;s__Bifidobacterium_reuteri	0.000361312	0.000780114	0.00113488	0.00118359	0.000107724	0.00256663	0.00317602	0.0076633	0.00314468	0.0115428
d__Viruses;k__unclassified_d__Viruses;p__unclassified_d__Viruses;c__unclassified_d__Viruses;o__Caudovirales;f__Siphoviridae;g__unclassified_f__Siphoviridae;s__Streptococcus_phage_Dp-1	0.000350526	0.000118199	0.000232989	0.000203841	0	0	0	0	0	0
d__Bacteria;k__unclassified_d__Bacteria;p__Acidobacteria;c__Acidobacteriia;o__Acidobacteriales;f__Acidobacteriaceae;g__unclassified_f__Acidobacteriaceae;s__Acidobacteriaceae_bacterium_KBS_96	2.15708e-05	1.77299e-05	0.000616293	0.000782486	4.89655e-06	1.46664e-05	0	3.52066e-05	0	8.25072e-06
d__Bacteria;k__unclassified_d__Bacteria;p__Bacteroidetes;c__Bacteroidia;o__Bacteroidales;f__Prevotellaceae;g__Prevotella;s__Prevotella_maculosa	1.61781e-05	4.72796e-05	4.50946e-05	1.97265e-05	9.7931e-06	0.0474166	0.00290427	0.000727602	0.00274323	0.000882827
d__Viruses;k__unclassified_d__Viruses;p__unclassified_d__Viruses;c__unclassified_d__Viruses;o__Caudovirales;f__Siphoviridae;g__unclassified_f__Siphoviridae;s__Vibrio_phage_vB_VorS-PVo5	0	0	0	0	0	0	0	0	0	0
d__Viruses;k__unclassified_d__Viruses;p__unclassified_d__Viruses;c__unclassified_d__Viruses;o__Caudovirales;f__Myoviridae;g__T4likevirus;s__Proteus_phage_vB_PmiM_Pm5461	0	0	0	0	0	0	0	0	0	0
d__Bacteria;k__unclassified_d__Bacteria;p__Proteobacteria;c__Gammaproteobacteria;o__Enterobacteriales;f__Enterobacteriaceae;g__Enterobacter;s__Enterobacter_sp._MGH_23	0	0	0	0	0	0	0	0	0	0
d__Bacteria;k__unclassified_d__Bacteria;p__Proteobacteria;c__Gammaproteobacteria;o__Pasteurellales;f__Pasteurellaceae;g__Mannheimia;s__Mannheimia_varigena	0.000404453	0.000484616	0.000150315	0.000197265	2.44827e-05	1.46664e-05	0	0	0	0
d__Bacteria;k__unclassified_d__Bacteria;p__unclassified_d__Bacteria;c__unclassified_d__Bacteria;o__unclassified_d__Bacteria;f__unclassified_d__Bacteria;g__unclassified_d__Bacteria;s__uncultured_bacterium_fosmid_pJB17E7_contig_I	0	0	0	0	0	0	0	0	0	0
d__Bacteria;k__unclassified_d__Bacteria;p__Firmicutes;c__Clostridia;o__Clostridiales;f__Peptostreptococcaceae;g__Peptoclostridium;s__[Clostridium]_litorale	0.00166635	0.00135338	0.00585478	0.00657551	0.00150324	0.00177464	0.00144364	0.00044595	0.00143852	0.000495043
d__Bacteria;k__unclassified_d__Bacteria;p__Proteobacteria;c__Alphaproteobacteria;o__Rhizobiales;f__Bradyrhizobiaceae;g__Nitrobacter;s__Nitrobacter_sp._Nb-311A	0	0	3.00631e-05	6.57551e-06	0	0	0	0	0	0
d__Bacteria;k__unclassified_d__Bacteria;p__Actinobacteria;c__Actinobacteria;o__Pseudonocardiales;f__Pseudonocardiaceae;g__Amycolatopsis;s__unclassified_g__Amycolatopsis	0	0	0	0	0	0	0	0	0	0
d__Bacteria;k__unclassified_d__Bacteria;p__Firmicutes;c__Bacilli;o__Bacillales;f__Bacillaceae;g__Bacillus;s__Bacillus_sp._FJAT-21352	9.16761e-05	5.90995e-06	0.000323178	0.000387955	0	0	0	0	0	0
d__Bacteria;k__unclassified_d__Bacteria;p__Proteobacteria;c__Gammaproteobacteria;o__Oceanospirillales;f__Oceanospirillaceae;g__Marinospirillum;s__unclassified_g__Marinospirillum	0	0	0	0	0	0	0	0	0	0
d__Bacteria;k__unclassified_d__Bacteria;p__unclassified_d__Bacteria;c__unclassified_d__Bacteria;o__unclassified_d__Bacteria;f__unclassified_d__Bacteria;g__unclassified_d__Bacteria;s__uncultured_bacterium_URE12	0	0	0.000210441	0.000295898	0	0	0	0	0	0
d__Bacteria;k__unclassified_d__Bacteria;p__Firmicutes;c__Bacilli;o__Bacillales;f__Bacillaceae;g__Bacillus;s__Bacillus_sp._FJAT-21351	0	0	0.000766608	0.00106523	1.46896e-05	0	0	0	0	0
d__Bacteria;k__unclassified_d__Bacteria;p__Actinobacteria;c__Actinobacteria;o__Geodermatophilales;f__Geodermatophilaceae;g__Blastococcus;s__Blastococcus_sp._URHD0036	0	0	0	0	0	0	0	0	0	0
d__Viruses;k__unclassified_d__Viruses;p__unclassified_d__Viruses;c__unclassified_d__Viruses;o__Caudovirales;f__unclassified_o__Caudovirales;g__unclassified_o__Caudovirales;s__Nitrincola_phage_1M3-16	0	0	0	0	0	0	0	0	0	0
d__Bacteria;k__unclassified_d__Bacteria;p__Firmicutes;c__Bacilli;o__Bacillales;f__Bacillaceae;g__Bacillus;s__Bacillus_sp._FJAT-13831	0.000221101	0.000118199	0.000360757	0.000440559	0	0	1.69841e-05	0.000129091	6.69081e-05	2.47522e-05
d__Bacteria;k__unclassified_d__Bacteria;p__Actinobacteria;c__Actinobacteria;o__Micrococcales;f__Microbacteriaceae;g__Microbacterium;s__Microbacterium_sp._Ag1	0	0	7.51577e-05	4.60286e-05	0	0	0	0	0	0
d__Viruses;k__unclassified_d__Viruses;p__unclassified_d__Viruses;c__unclassified_d__Viruses;o__Caudovirales;f__Myoviridae;g__unclassified_f__Myoviridae;s__Synechococcus_phage_S-CRM01	9.16761e-05	2.95498e-05	0.000135284	0.000124935	0	2.93329e-05	0	0	0	0
d__Archaea;k__unclassified_d__Archaea;p__Euryarchaeota;c__Methanobacteria;o__Methanobacteriales;f__Methanobacteriaceae;g__Methanobrevibacter;s__unclassified_g__Methanobrevibacter	3.7749e-05	0.000165479	5.26104e-05	5.26041e-05	0	1.46664e-05	3.39681e-05	0	6.69081e-05	1.65014e-05
d__Bacteria;k__unclassified_d__Bacteria;p__Candidatus_Berkelbacteria;c__unclassified_p__Candidatus_Berkelbacteria;o__unclassified_p__Candidatus_Berkelbacteria;f__unclassified_p__Candidatus_Berkelbacteria;g__unclassified_p__Candidatus_Berkelbacteria;s__Berkelbacteria_bacterium_GW2011_GWE1_39_12	0.000420631	0.000484616	1.50315e-05	0	0.000244827	0	0	0	0	0
d__Bacteria;k__unclassified_d__Bacteria;p__Firmicutes;c__Clostridia;o__Clostridiales;f__Lachnospiraceae;g__Roseburia;s__Roseburia_sp._CAG:471	0.0207134	0.0227888	0.0328214	0.0376514	0.026931	0.0239063	0.0160499	0.00800363	0.0182659	0.00889428
d__Bacteria;k__unclassified_d__Bacteria;p__Firmicutes;c__Bacilli;o__Lactobacillales;f__Leuconostocaceae;g__Weissella;s__Weissella_confusa	0.000382882	0.000768294	0.00112737	0.00106523	0.000528827	4.39993e-05	0.000305713	0	0.000301086	0
d__Bacteria;k__unclassified_d__Bacteria;p__Firmicutes;c__Bacilli;o__Lactobacillales;f__Enterococcaceae;g__Enterococcus;s__Enterococcus_caccae	0.00014021	0.000313227	0.000165347	0.000157812	5.3862e-05	2.93329e-05	0.000237777	4.69421e-05	6.69081e-05	9.90087e-05
d__Bacteria;k__unclassified_d__Bacteria;p__unclassified_d__Bacteria;c__unclassified_d__Bacteria;o__unclassified_d__Bacteria;f__unclassified_d__Bacteria;g__unclassified_d__Bacteria;s__uncultured_bacterium_Contigcl_1769	2.69635e-05	3.54597e-05	1.50315e-05	1.3151e-05	4.89655e-06	0.000293329	0.000118888	0	0.000200724	0
d__Bacteria;k__unclassified_d__Bacteria;p__Bacteroidetes;c__Cytophagia;o__Cytophagales;f__Cyclobacteriaceae;g__Algoriphagus;s__Algoriphagus_vanfongensis	1.61781e-05	1.77299e-05	1.50315e-05	0.000111784	4.89655e-06	0.000131998	5.09522e-05	1.17355e-05	0.000133816	8.25072e-06
d__Bacteria;k__unclassified_d__Bacteria;p__Proteobacteria;c__Gammaproteobacteria;o__Vibrionales;f__Vibrionaceae;g__Vibrio;s__Vibrio_cholerae	2.69635e-05	5.90995e-06	0.000413367	0.000480012	0.0011409	0	0.000509522	0	0.000735989	0
d__Bacteria;k__unclassified_d__Bacteria;p__Proteobacteria;c__Gammaproteobacteria;o__Pseudomonadales;f__Pseudomonadaceae;g__Pseudomonas;s__Pseudomonas_poae	0	0	0	0	0	0	0	0	0	0
d__Bacteria;k__unclassified_d__Bacteria;p__Bacteroidetes;c__Bacteroidia;o__Bacteroidales;f__Bacteroidaceae;g__Bacteroides;s__Bacteroides_sp._CAG:770	0.000237279	0.000159569	0.00474997	0.00396503	0.00286448	0.000161331	0.00130777	0.0025114	0.000568719	0.00131186
d__Viruses;k__unclassified_d__Viruses;p__unclassified_d__Viruses;c__unclassified_d__Viruses;o__Caudovirales;f__Siphoviridae;g__unclassified_f__Siphoviridae;s__Rhodococcus_phage_ReqiPoco6	5.39271e-06	0	0	0	4.89655e-06	0	0	0	3.3454e-05	0
d__Bacteria;k__unclassified_d__Bacteria;p__Proteobacteria;c__Betaproteobacteria;o__Methylophilales;f__Methylophilaceae;g__Methylophilus;s__Methylophilus_sp._5	2.15708e-05	0	4.50946e-05	5.91796e-05	0	0	0	0	3.3454e-05	0
d__Bacteria;k__unclassified_d__Bacteria;p__Chlamydiae;c__Chlamydiia;o__Chlamydiales;f__Chlamydiaceae;g__Chlamydia;s__Chlamydia_sp._'Rubis'	0.000652518	0.000360507	0.00130774	0.00113756	9.7931e-06	8.79986e-05	0.000730314	0	0.000802897	8.25072e-06
d__Bacteria;k__unclassified_d__Bacteria;p__Proteobacteria;c__Alphaproteobacteria;o__Rhodobacterales;f__Rhodobacteraceae;g__Pelagibaca;s__Pelagibaca_bermudensis	1.07854e-05	0	1.50315e-05	2.63021e-05	0	0	3.39681e-05	0	0	0
d__Bacteria;k__unclassified_d__Bacteria;p__Firmicutes;c__Clostridia;o__Clostridiales;f__Clostridiaceae;g__Youngiibacter;s__Youngiibacter_fragilis	0.00728016	0.00602224	0.0243661	0.0266703	0.00504345	0.00334395	0.00268348	0.00107967	0.00297741	0.000907579
d__Bacteria;k__unclassified_d__Bacteria;p__Actinobacteria;c__Actinobacteria;o__Streptosporangiales;f__Streptosporangiaceae;g__Herbidospora;s__Herbidospora_yilanensis	0	0	5.26104e-05	6.57551e-05	0	0	0	0	0	0
d__Eukaryota;k__unclassified_d__Eukaryota;p__unclassified_d__Eukaryota;c__unclassified_d__Eukaryota;o__Kinetoplastida;f__Trypanosomatidae;g__Leishmania;s__Leishmania_mexicana	0	0	0	0	4.89655e-06	0	0	0	0	0
d__Bacteria;k__unclassified_d__Bacteria;p__Proteobacteria;c__Alphaproteobacteria;o__Rhodobacterales;f__Rhodobacteraceae;g__Ruegeria;s__Ruegeria_pomeroyi	0	0	7.51577e-06	6.57551e-06	4.89655e-06	0	1.69841e-05	0	0	0
d__Eukaryota;k__Metazoa;p__Arthropoda;c__Arachnida;o__Araneae;f__Nephilidae;g__Nephila;s__Nephila_clavipes	0	0	0	0	0	0	0	0	0	0
d__Bacteria;k__unclassified_d__Bacteria;p__Bacteroidetes;c__Sphingobacteriia;o__Sphingobacteriales;f__Sphingobacteriaceae;g__Pedobacter;s__Pedobacter_sp._NL19	5.39271e-05	5.90995e-06	5.26104e-05	6.57551e-05	0	0	0	0	0	0
d__Bacteria;k__unclassified_d__Bacteria;p__Cyanobacteria;c__unclassified_p__Cyanobacteria;o__Prochlorales;f__Prochlorococcaceae;g__Prochlorococcus;s__Prochlorococcus_sp._scB241_529J16	0	0	0	0	0	0	0	0	0	1.65014e-05
d__Archaea;k__unclassified_d__Archaea;p__Euryarchaeota;c__Halobacteria;o__Natrialbales;f__Natrialbaceae;g__Halopiger;s__Halopiger_salifodinae	0	0	9.7705e-05	1.97265e-05	0	0	0	0	0	0
d__Bacteria;k__unclassified_d__Bacteria;p__Firmicutes;c__Bacilli;o__Lactobacillales;f__Leuconostocaceae;g__Oenococcus;s__Oenococcus_oeni	0.000183352	0.000395967	0.000736545	0.0009666	0	4.39993e-05	0.000118888	0	0	8.25072e-06
d__Eukaryota;k__unclassified_d__Eukaryota;p__unclassified_d__Eukaryota;c__unclassified_d__Eukaryota;o__Dictyosteliida;f__unclassified_o__Dictyosteliida;g__Polysphondylium;s__Polysphondylium_pallidum	0.000237279	0.000177299	0	1.3151e-05	9.7931e-06	0	0	2.3471e-05	0	0
d__Bacteria;k__unclassified_d__Bacteria;p__Proteobacteria;c__Alphaproteobacteria;o__Rhodobacterales;f__Rhodobacteraceae;g__Dinoroseobacter;s__Dinoroseobacter_shibae	0	5.90995e-06	3.00631e-05	5.91796e-05	9.7931e-06	0	1.69841e-05	0	0	2.47522e-05
d__Bacteria;k__unclassified_d__Bacteria;p__Firmicutes;c__Bacilli;o__Lactobacillales;f__Lactobacillaceae;g__Lactobacillus;s__Lactobacillus_thailandensis	0.00031817	0.000260038	8.26734e-05	9.20572e-05	7.34482e-05	0.000557325	6.79362e-05	2.3471e-05	0.000367994	0
d__Bacteria;k__unclassified_d__Bacteria;p__Firmicutes;c__Bacilli;o__Lactobacillales;f__Lactobacillaceae;g__Lactobacillus;s__Lactobacillus_buchneri	0	0	0.000210441	0.000164388	0	0	1.69841e-05	0	0	0
d__Bacteria;k__unclassified_d__Bacteria;p__Synergistetes;c__Synergistia;o__Synergistales;f__Synergistaceae;g__unclassified_f__Synergistaceae;s__unclassified_f__Synergistaceae	0.00268018	0.00190891	0.000924439	0.000999478	0.000533724	0.00161331	0.00152856	0.000598512	0.00194033	0.000635306
d__Bacteria;k__unclassified_d__Bacteria;p__Bacteroidetes;c__Flavobacteriia;o__Flavobacteriales;f__Flavobacteriaceae;g__Vitellibacter;s__Vitellibacter_soesokkakensis	0	0	0	1.3151e-05	0	0	0	0	0	0
d__Bacteria;k__unclassified_d__Bacteria;p__Bacteroidetes;c__Flavobacteriia;o__Flavobacteriales;f__Flavobacteriaceae;g__Chryseobacterium;s__Chryseobacterium_daeguense	1.61781e-05	1.18199e-05	9.7705e-05	4.60286e-05	0	0	0	0	3.3454e-05	8.25072e-06
d__Bacteria;k__unclassified_d__Bacteria;p__Proteobacteria;c__Gammaproteobacteria;o__Aeromonadales;f__Succinivibrionaceae;g__Succinatimonas;s__Succinatimonas_hippei	0.000382882	0.000443246	0.00822225	0.00700292	0.00193903	4.39993e-05	8.49203e-05	7.04131e-05	0.000200724	0.000148513
d__Bacteria;k__unclassified_d__Bacteria;p__Bacteroidetes;c__Flavobacteriia;o__Flavobacteriales;f__Flavobacteriaceae;g__Lutibacter;s__Lutibacter_sp._BRH_c52	0.000382882	0.000242308	0.000405851	0.000604947	5.87586e-05	0.00385727	0.00506125	0.00968181	0.00545301	0.0143068
d__Bacteria;k__unclassified_d__Bacteria;p__Proteobacteria;c__Alphaproteobacteria;o__Rhizobiales;f__Hyphomicrobiaceae;g__Devosia;s__Devosia_sp._17-2-E-8	5.39271e-06	0	1.50315e-05	9.20572e-05	1.46896e-05	8.79986e-05	5.09522e-05	4.69421e-05	0.000100362	1.65014e-05
d__Eukaryota;k__Fungi;p__Ascomycota;c__Dothideomycetes;o__Pleosporales;f__Phaeosphaeriaceae;g__Parastagonospora;s__Parastagonospora_nodorum	0	0	0	0	0	0	0	0	0	0
d__Bacteria;k__unclassified_d__Bacteria;p__Actinobacteria;c__Actinobacteria;o__Micrococcales;f__Micrococcaceae;g__Arthrobacter;s__Arthrobacter_sp._11W110_air	0	0	0	0	0	0	1.69841e-05	0	0	0
d__Bacteria;k__unclassified_d__Bacteria;p__Proteobacteria;c__Gammaproteobacteria;o__Chromatiales;f__Ectothiorhodospiraceae;g__Thioalkalivibrio;s__unclassified_g__Thioalkalivibrio	0	0	0	0	0	0	0	0	0	0
d__Archaea;k__unclassified_d__Archaea;p__Euryarchaeota;c__Halobacteria;o__Haloferacales;f__Haloferacaceae;g__Halorubrum;s__Halorubrum_distributum	0	0	0	0	0	0	0	0	0	0
d__Bacteria;k__unclassified_d__Bacteria;p__Proteobacteria;c__Alphaproteobacteria;o__Rhizobiales;f__Phyllobacteriaceae;g__Aminobacter;s__Aminobacter_aminovorans	0	5.90995e-06	1.50315e-05	0	0	0	0	0	0	2.47522e-05
d__Bacteria;k__unclassified_d__Bacteria;p__Proteobacteria;c__Alphaproteobacteria;o__Rhizobiales;f__Bradyrhizobiaceae;g__Bradyrhizobium;s__Bradyrhizobium_sp._Leaf396	0	0	0	0	0	0	0	0	0	0
d__Bacteria;k__unclassified_d__Bacteria;p__Planctomycetes;c__Planctomycetia;o__Planctomycetales;f__unclassified_o__Planctomycetales;g__unclassified_o__Planctomycetales;s__uncultured_planctomycete_6FN	0	0	0	0	0	0	0	0	0	0
d__Bacteria;k__unclassified_d__Bacteria;p__Proteobacteria;c__Gammaproteobacteria;o__Enterobacteriales;f__Enterobacteriaceae;g__Yersinia;s__Yersinia_bercovieri	0	0	0	0	0	0	0	0	0	0
d__Bacteria;k__unclassified_d__Bacteria;p__Actinobacteria;c__Actinobacteria;o__Micrococcales;f__Micrococcaceae;g__Arthrobacter;s__Arthrobacter_sp._H20	0	0	0	6.57551e-06	0	0	0	0	0	0
d__Bacteria;k__unclassified_d__Bacteria;p__Proteobacteria;c__Alphaproteobacteria;o__Rhizobiales;f__Brucellaceae;g__Ochrobactrum;s__Ochrobactrum_sp._CDB2	0	0	0	0	0	0	0	0	0	0
d__Bacteria;k__unclassified_d__Bacteria;p__Actinobacteria;c__Actinobacteria;o__Streptomycetales;f__Streptomycetaceae;g__Streptomyces;s__Streptomyces_sp._HPH0547	0	0	0	0	0	0	0	0	0	0
d__Bacteria;k__unclassified_d__Bacteria;p__Proteobacteria;c__Gammaproteobacteria;o__Enterobacteriales;f__Enterobacteriaceae;g__Dickeya;s__Dickeya_sp._NCPPB_569	0	0	0.000713998	0.00112441	0	0	0	0	0	0
d__Eukaryota;k__Fungi;p__Ascomycota;c__Dothideomycetes;o__Venturiales;f__Sympoventuriaceae;g__Verruconis;s__Verruconis_gallopava	0	0	1.50315e-05	1.97265e-05	0	0	0	0	0	0
d__Bacteria;k__unclassified_d__Bacteria;p__Firmicutes;c__Clostridia;o__Clostridiales;f__Ruminococcaceae;g__Ruminiclostridium;s__[Clostridium]_cellulosi	0.0155472	0.0143907	0.0462896	0.0521372	0.0227445	0.00526525	0.00185126	0.00078628	0.0021076	0.000924081
d__Bacteria;k__unclassified_d__Bacteria;p__Proteobacteria;c__Alphaproteobacteria;o__Rhodobacterales;f__Rhodobacteraceae;g__Pseudovibrio;s__unclassified_g__Pseudovibrio	0	0	7.51577e-06	0	0	0	5.09522e-05	0	0	0
d__Bacteria;k__unclassified_d__Bacteria;p__candidate_division_WWE3;c__unclassified_p__candidate_division_WWE3;o__unclassified_p__candidate_division_WWE3;f__unclassified_p__candidate_division_WWE3;g__unclassified_p__candidate_division_WWE3;s__candidate_division_WWE3_bacterium_GW2011_GWB1_44_4	0	0	0	0	0	0	0	0	0	0
d__Archaea;k__unclassified_d__Archaea;p__Euryarchaeota;c__Methanomicrobia;o__Methanosarcinales;f__Candidatus_Methanoperedenaceae;g__Candidatus_Methanoperedens;s__Candidatus_Methanoperedens_nitroreducens	0	0	7.51577e-06	0	4.89655e-06	4.39993e-05	0.000203809	2.3471e-05	0.000133816	2.47522e-05
d__Bacteria;k__unclassified_d__Bacteria;p__Proteobacteria;c__Deltaproteobacteria;o__unclassified_c__Deltaproteobacteria;f__unclassified_c__Deltaproteobacteria;g__unclassified_c__Deltaproteobacteria;s__uncultured_delta_proteobacterium_HF0500_03A04	0	0	0	0	0	0	1.69841e-05	0	0	0
d__Bacteria;k__unclassified_d__Bacteria;p__Firmicutes;c__Bacilli;o__Lactobacillales;f__Lactobacillaceae;g__Lactobacillus;s__Lactobacillus_fermentum	0.00640115	0.0124109	0.000789156	0.000552343	0.00142979	0.0181131	0.0128399	0.021699	0.0157903	0.0328874
d__Bacteria;k__unclassified_d__Bacteria;p__Fusobacteria;c__Fusobacteriia;o__Fusobacteriales;f__Fusobacteriaceae;g__Ilyobacter;s__Ilyobacter_polytropus	0.000237279	0.000248218	0.00190149	0.00232116	0.000146896	0.000117332	0	2.3471e-05	3.3454e-05	1.65014e-05
d__Archaea;k__unclassified_d__Archaea;p__Euryarchaeota;c__Thermoplasmata;o__unclassified_c__Thermoplasmata;f__unclassified_c__Thermoplasmata;g__unclassified_c__Thermoplasmata;s__methanogenic_archaeon_ISO4-H5	0.000188745	0.000159569	0.000488525	0.000650976	4.89655e-06	0.00131998	0.000441585	0	0.000568719	8.25072e-06
d__Bacteria;k__unclassified_d__Bacteria;p__Proteobacteria;c__Gammaproteobacteria;o__Vibrionales;f__Vibrionaceae;g__Aliivibrio;s__Aliivibrio_salmonicida	0	0	0	0	0	0	0	0	0	0
d__Bacteria;k__unclassified_d__Bacteria;p__Proteobacteria;c__Alphaproteobacteria;o__Rhizobiales;f__Methylobacteriaceae;g__Methylobacterium;s__Methylobacterium_tarhaniae	0	0	3.00631e-05	1.3151e-05	0	0	0	0	0	0
d__Bacteria;k__unclassified_d__Bacteria;p__Actinobacteria;c__Actinobacteria;o__Streptomycetales;f__Streptomycetaceae;g__Streptomyces;s__Streptomyces_sp._LaPpAH-108	0	0	0	0	0	0	0	0	0	0
d__Bacteria;k__unclassified_d__Bacteria;p__Proteobacteria;c__Betaproteobacteria;o__unclassified_c__Betaproteobacteria;f__unclassified_c__Betaproteobacteria;g__unclassified_c__Betaproteobacteria;s__unclassified_c__Betaproteobacteria	0	0	0	0	0	0	0	0	0	0
d__Bacteria;k__unclassified_d__Bacteria;p__Proteobacteria;c__Betaproteobacteria;o__Burkholderiales;f__Oxalobacteraceae;g__Herbaspirillum;s__Herbaspirillum_seropedicae	5.39271e-06	0	0	0	0	0	0	0	0	0
d__Bacteria;k__unclassified_d__Bacteria;p__Proteobacteria;c__Betaproteobacteria;o__Burkholderiales;f__Burkholderiaceae;g__Burkholderia;s__Burkholderia_sp._WSM2230	0	0	0	0	0	0	0	0	0	0
d__Bacteria;k__unclassified_d__Bacteria;p__Proteobacteria;c__Alphaproteobacteria;o__Rhodospirillales;f__Acetobacteraceae;g__Acetobacter;s__Acetobacter_papayae	0	0	1.50315e-05	7.89062e-05	0	0	0	0	3.3454e-05	0
d__Bacteria;k__unclassified_d__Bacteria;p__Actinobacteria;c__Coriobacteriia;o__Eggerthellales;f__Eggerthellaceae;g__Eggerthella;s__Eggerthella_sp._CAG:209	0.00164478	0.00316182	0.00058623	0.000611523	0.000102828	0.00255196	0.00652188	1.17355e-05	0.0100697	1.65014e-05
d__Bacteria;k__unclassified_d__Bacteria;p__unclassified_d__Bacteria;c__unclassified_d__Bacteria;o__unclassified_d__Bacteria;f__unclassified_d__Bacteria;g__unclassified_d__Bacteria;s__uncultured_bacterium_A1Q1_fos_1070	0	0	0	0	0	0	0	0	0	0
d__Bacteria;k__unclassified_d__Bacteria;p__Proteobacteria;c__Gammaproteobacteria;o__Pseudomonadales;f__Pseudomonadaceae;g__Pseudomonas;s__Pseudomonas_bauzanensis	0	0	0	0	0	0	0	0	0	0
d__Bacteria;k__unclassified_d__Bacteria;p__Actinobacteria;c__Actinobacteria;o__Pseudonocardiales;f__Pseudonocardiaceae;g__Allokutzneria;s__Allokutzneria_albata	0	0	0	1.97265e-05	0	0	0	0	0	0
d__Eukaryota;k__Metazoa;p__Arthropoda;c__Insecta;o__Hymenoptera;f__Formicidae;g__Cyphomyrmex;s__Cyphomyrmex_costatus	0	0	0	0	0	0	0	0	0	0
d__Bacteria;k__unclassified_d__Bacteria;p__Firmicutes;c__Bacilli;o__Bacillales;f__unclassified_o__Bacillales;g__Exiguobacterium;s__Exiguobacterium_sibiricum	1.61781e-05	2.36398e-05	0.000533619	0.000631249	0.000352552	0	0.000101904	1.17355e-05	0	0
d__Bacteria;k__unclassified_d__Bacteria;p__Cyanobacteria;c__unclassified_p__Cyanobacteria;o__Prochlorales;f__Prochlorococcaceae;g__Prochlorococcus;s__Prochlorococcus_sp._scB241_527E14	0	0	0	0	0	0	0	0	0	8.25072e-06
d__Bacteria;k__unclassified_d__Bacteria;p__Proteobacteria;c__Gammaproteobacteria;o__unclassified_c__Gammaproteobacteria;f__unclassified_c__Gammaproteobacteria;g__unclassified_c__Gammaproteobacteria;s__OM182_bacterium_BACL3_MAG-120920-bin41	0	0	0	0	0	0	0	0	0	0
d__Eukaryota;k__Viridiplantae;p__Chlorophyta;c__Mamiellophyceae;o__Mamiellales;f__Bathycoccaceae;g__Ostreococcus;s__Ostreococcus_tauri	0	0	0	0	0	0	0	0	0	0
d__Archaea;k__unclassified_d__Archaea;p__Euryarchaeota;c__Methanomicrobia;o__Methanosarcinales;f__Methanosarcinaceae;g__Methanosarcina;s__Methanosarcina_siciliae	0.00014021	0.000100469	0.00322426	0.00433984	0.000949931	0.00202397	0.000781266	0.000516363	0.000535265	0.000594052
d__Bacteria;k__unclassified_d__Bacteria;p__Firmicutes;c__Bacilli;o__Lactobacillales;f__Lactobacillaceae;g__Lactobacillus;s__Lactobacillus_amylovorus	0.659523	1.46592	0.0010973	0.00117044	0.0380413	0.020621	0.0237777	0.0165823	0.0263952	0.0237786
d__Bacteria;k__unclassified_d__Bacteria;p__Actinobacteria;c__Actinobacteria;o__Corynebacteriales;f__Mycobacteriaceae;g__Mycobacterium;s__Mycobacterium_wolinskyi	6.47125e-05	5.90995e-05	0	6.57551e-06	0	0.000131998	8.49203e-05	2.3471e-05	0	0
d__Bacteria;k__unclassified_d__Bacteria;p__Actinobacteria;c__Actinobacteria;o__Streptomycetales;f__Streptomycetaceae;g__Streptomyces;s__Streptomyces_sp._NRRL_F-4835	0	0	0	0	0	0	0	0	0	0
d__Bacteria;k__unclassified_d__Bacteria;p__Proteobacteria;c__Gammaproteobacteria;o__Pseudomonadales;f__Pseudomonadaceae;g__Pseudomonas;s__Pseudomonas_savastanoi	0	0	0	0	0	0	0	0	0	0
d__Bacteria;k__unclassified_d__Bacteria;p__Proteobacteria;c__Gammaproteobacteria;o__Thiotrichales;f__Piscirickettsiaceae;g__Thiomicrospira;s__Thiomicrospira_sp._Kp2	0	0	1.50315e-05	6.57551e-06	0	0	0	0	0	0
d__Bacteria;k__unclassified_d__Bacteria;p__unclassified_d__Bacteria;c__unclassified_d__Bacteria;o__unclassified_d__Bacteria;f__unclassified_d__Bacteria;g__unclassified_d__Bacteria;s__uncultured_bacterium_FLS12	0	0	2.25473e-05	2.63021e-05	0	0	0	0	0	0
d__Bacteria;k__unclassified_d__Bacteria;p__Proteobacteria;c__Gammaproteobacteria;o__Vibrionales;f__Vibrionaceae;g__Aliivibrio;s__Aliivibrio_logei	0	0	0	0	0	0	0	0	0	0
d__Bacteria;k__unclassified_d__Bacteria;p__Proteobacteria;c__Alphaproteobacteria;o__Rhizobiales;f__Bradyrhizobiaceae;g__Rhodopseudomonas;s__Rhodopseudomonas_sp._AAP120	0	0	1.50315e-05	2.63021e-05	0	0	0	0	0	0
d__Viruses;k__unclassified_d__Viruses;p__unclassified_d__Viruses;c__unclassified_d__Viruses;o__Caudovirales;f__Siphoviridae;g__unclassified_f__Siphoviridae;s__Lactococcus_phage_P335_sensu_lato	0.000355919	7.68294e-05	0.000481009	0.000361653	2.93793e-05	0	0.000169841	0	0.000133816	0
d__Bacteria;k__unclassified_d__Bacteria;p__Actinobacteria;c__Actinobacteria;o__Streptomycetales;f__Streptomycetaceae;g__Streptomyces;s__Streptomyces_scabrisporus	0	0	7.51577e-06	0	0	0	0	0	0	0
d__Bacteria;k__unclassified_d__Bacteria;p__Actinobacteria;c__Acidimicrobiia;o__Acidimicrobiales;f__Acidimicrobiaceae;g__Acidithrix;s__Acidithrix_ferrooxidans	0	0	0.000187894	0.000230143	0	1.46664e-05	1.69841e-05	0	3.3454e-05	0
d__Bacteria;k__unclassified_d__Bacteria;p__Firmicutes;c__Clostridia;o__Clostridiales;f__Gracilibacteraceae;g__Gracilibacter;s__Gracilibacter_sp._BRH_c7a	0.00143446	0.0014243	0.00764354	0.00850871	0.00179703	0.000337328	0.000322697	1.17355e-05	0.000434902	1.65014e-05
d__Bacteria;k__unclassified_d__Bacteria;p__Actinobacteria;c__Actinobacteria;o__Micrococcales;f__Intrasporangiaceae;g__unclassified_f__Intrasporangiaceae;s__Intrasporangiaceae_bacterium_URHB0013	0	0	0	0	0	0	0	0	0	0
d__Bacteria;k__unclassified_d__Bacteria;p__Proteobacteria;c__Gammaproteobacteria;o__Vibrionales;f__Vibrionaceae;g__Vibrio;s__Vibrio_sp._N418	0	0	0	3.94531e-05	0	0	0	0	0	0
d__Bacteria;k__unclassified_d__Bacteria;p__Actinobacteria;c__Actinobacteria;o__Bifidobacteriales;f__Bifidobacteriaceae;g__Bifidobacterium;s__Bifidobacterium_bohemicum	0.000204923	0.000549626	0.000345725	0.00051289	4.89655e-06	5.86658e-05	0	1.17355e-05	6.69081e-05	0
d__Bacteria;k__unclassified_d__Bacteria;p__Proteobacteria;c__Gammaproteobacteria;o__Enterobacteriales;f__Enterobacteriaceae;g__Enterobacter;s__Enterobacter_sp._GN02534	0	0	0	0	0	0	0	0	0	0
d__Bacteria;k__unclassified_d__Bacteria;p__Proteobacteria;c__Gammaproteobacteria;o__Pasteurellales;f__Pasteurellaceae;g__Haemophilus;s__Haemophilus_haemolyticus	0	0	1.50315e-05	6.57551e-06	0	1.46664e-05	3.39681e-05	0	0.000100362	0
d__Bacteria;k__unclassified_d__Bacteria;p__Proteobacteria;c__Alphaproteobacteria;o__Caulobacterales;f__Caulobacteraceae;g__Caulobacter;s__Caulobacter_sp._Root1455	0	0	1.50315e-05	1.3151e-05	0	0	0	0	0	0
d__Viruses;k__unclassified_d__Viruses;p__unclassified_d__Viruses;c__unclassified_d__Viruses;o__unclassified_d__Viruses;f__unclassified_d__Viruses;g__unclassified_d__Viruses;s__Bacillus_phage_Eldridge	0	0	7.51577e-06	1.3151e-05	0	0	0	0	0	0
d__Viruses;k__unclassified_d__Viruses;p__unclassified_d__Viruses;c__unclassified_d__Viruses;o__unclassified_d__Viruses;f__unclassified_d__Viruses;g__unclassified_d__Viruses;s__Idiomarinaceae_phage_1N2-2	0	0	0	0	0	0	0	0	0	0
d__Bacteria;k__unclassified_d__Bacteria;p__Cyanobacteria;c__unclassified_p__Cyanobacteria;o__Prochlorales;f__Prochlorococcaceae;g__Prochlorococcus;s__Prochlorococcus_sp._scB241_529J11	0	0	0	0	0	0	0	0	0	0
d__Bacteria;k__unclassified_d__Bacteria;p__Candidatus_Nomurabacteria;c__unclassified_p__Candidatus_Nomurabacteria;o__unclassified_p__Candidatus_Nomurabacteria;f__unclassified_p__Candidatus_Nomurabacteria;g__unclassified_p__Candidatus_Nomurabacteria;s__Candidatus_Nomurabacteria_bacterium_GW2011_GWB1_40_7	0	0	0	0	0	0	0	0	0	0
d__Bacteria;k__unclassified_d__Bacteria;p__Bacteroidetes;c__Bacteroidia;o__Bacteroidales;f__Porphyromonadaceae;g__Porphyromonas;s__Porphyromonas_levii	1.61781e-05	0	0.000405851	0.000447135	0.000391724	2.93329e-05	0	0	0	0
d__Bacteria;k__unclassified_d__Bacteria;p__Cyanobacteria;c__unclassified_p__Cyanobacteria;o__Prochlorales;f__Prochlorococcaceae;g__Prochlorococcus;s__Prochlorococcus_sp._scB241_529J15	0	0	4.50946e-05	6.57551e-05	0	0	3.39681e-05	0	3.3454e-05	0
d__Bacteria;k__unclassified_d__Bacteria;p__Actinobacteria;c__Actinobacteria;o__Actinomycetales;f__Actinomycetaceae;g__Actinomyces;s__unclassified_g__Actinomyces	0	0	0	0	0	1.46664e-05	0	0	0	0
d__Bacteria;k__unclassified_d__Bacteria;p__Spirochaetes;c__Spirochaetia;o__unclassified_c__Spirochaetia;f__Leptospiraceae;g__Leptospira;s__Leptospira_vanthielii	2.15708e-05	5.90995e-06	7.51577e-06	1.3151e-05	0	2.93329e-05	0	0	0	0
d__Bacteria;k__unclassified_d__Bacteria;p__Proteobacteria;c__Betaproteobacteria;o__Methylophilales;f__Methylophilaceae;g__Methylotenera;s__unclassified_g__Methylotenera	0	0	2.25473e-05	0	0	0	0	0	0	0
d__Bacteria;k__unclassified_d__Bacteria;p__Bacteroidetes;c__Bacteroidia;o__Bacteroidales;f__Bacteroidaceae;g__Bacteroides;s__uncultured_Bacteroides_sp.	0	0	3.00631e-05	0	0	0	0	1.17355e-05	0	0
d__Bacteria;k__unclassified_d__Bacteria;p__Proteobacteria;c__Alphaproteobacteria;o__Rhizobiales;f__Bradyrhizobiaceae;g__Bradyrhizobium;s__Bradyrhizobium_sp._LTSPM299	0	0	2.25473e-05	1.3151e-05	0	0	0	0	0	0
d__Bacteria;k__unclassified_d__Bacteria;p__Proteobacteria;c__Gammaproteobacteria;o__Vibrionales;f__Vibrionaceae;g__Vibrio;s__Vibrio_fortis	0	0	0.000571198	0.000394531	0	0	0	0	0	8.25072e-06
d__Bacteria;k__unclassified_d__Bacteria;p__Firmicutes;c__Clostridia;o__Clostridiales;f__Clostridiaceae;g__unclassified_f__Clostridiaceae;s__Clostridiaceae_bacterium_mt10	0.00511229	0.00360507	0.029304	0.0291229	0.00360876	0.00488392	0.0038384	0.00342677	0.00384721	0.000932332
d__Bacteria;k__unclassified_d__Bacteria;p__Firmicutes;c__Clostridia;o__Clostridiales;f__Clostridiaceae;g__unclassified_f__Clostridiaceae;s__Clostridiaceae_bacterium_mt12	0.00101383	0.000413697	0.00871829	0.0102775	0.00166483	0.000249329	8.49203e-05	7.04131e-05	0.000200724	1.65014e-05
d__Viruses;k__unclassified_d__Viruses;p__unclassified_d__Viruses;c__unclassified_d__Viruses;o__unclassified_d__Viruses;f__unclassified_d__Viruses;g__unclassified_d__Viruses;s__Clostridium_phage_phiSM101	0.000323563	5.90995e-05	7.51577e-06	7.89062e-05	0	1.46664e-05	0	1.17355e-05	0	1.65014e-05
d__Bacteria;k__unclassified_d__Bacteria;p__Bacteroidetes;c__Bacteroidia;o__Bacteroidales;f__Bacteroidaceae;g__Bacteroides;s__Bacteroides_sp._CAG:598	0.0428073	0.0332789	0.00220212	0.00170963	0.0458464	0.00932786	0.0238966	0.0190937	0.0215109	0.0248842
d__Bacteria;k__unclassified_d__Bacteria;p__Actinobacteria;c__Actinobacteria;o__Corynebacteriales;f__Williamsiaceae;g__Williamsia;s__Williamsia_sp._ARP1	0	0	0	0	0	0	0	0	0	0
d__Bacteria;k__unclassified_d__Bacteria;p__Bacteroidetes;c__Bacteroidia;o__Bacteroidales;f__Porphyromonadaceae;g__Porphyromonas;s__Porphyromonas_gingivicanis	0	1.18199e-05	0.000405851	0.000486588	9.7931e-05	5.86658e-05	1.69841e-05	0	0	0
d__Bacteria;k__unclassified_d__Bacteria;p__Firmicutes;c__Bacilli;o__Bacillales;f__Bacillaceae;g__Bacillus;s__Bacillus_azotoformans	0.00381265	0.004332	0.00547148	0.00631249	0.00237972	0.000175997	0.000883171	5.86776e-05	0.000635627	4.12536e-05
d__Bacteria;k__unclassified_d__Bacteria;p__Proteobacteria;c__Gammaproteobacteria;o__Orbales;f__Orbaceae;g__Frischella;s__Frischella_perrara	0	0	7.51577e-06	1.97265e-05	0	0	0	0	0	0
d__Bacteria;k__unclassified_d__Bacteria;p__Actinobacteria;c__Actinobacteria;o__Micrococcales;f__Micrococcaceae;g__Arthrobacter;s__Arthrobacter_sp._161MFSha2.1	0	0	0	1.3151e-05	0	0	0	0	0	0
d__Bacteria;k__unclassified_d__Bacteria;p__Firmicutes;c__Clostridia;o__Clostridiales;f__Lachnospiraceae;g__unclassified_f__Lachnospiraceae;s__Lachnospiraceae_bacterium_COE1	0.0366435	0.0444074	0.0810275	0.0846992	0.0521629	0.00831587	0.0132815	0.00240578	0.0153554	0.00174915
d__Bacteria;k__unclassified_d__Bacteria;p__unclassified_d__Bacteria;c__unclassified_d__Bacteria;o__unclassified_d__Bacteria;f__unclassified_d__Bacteria;g__unclassified_d__Bacteria;s__Microgenomates_group_bacterium_GW2011_GWC1_39_12	0	0	6.01261e-05	0.000170963	0	0	0	0	0	0
d__Bacteria;k__unclassified_d__Bacteria;p__Nitrospirae;c__Nitrospira;o__Nitrospirales;f__Nitrospiraceae;g__Nitrospira;s__Candidatus_Nitrospira_inopinata	0	0	6.76419e-05	9.20572e-05	9.7931e-06	0	1.69841e-05	0	0	0
d__Bacteria;k__unclassified_d__Bacteria;p__Chlorobi;c__Chlorobia;o__Chlorobiales;f__Chlorobiaceae;g__Prosthecochloris;s__Prosthecochloris_aestuarii	5.39271e-06	0	0.000691451	0.000749608	4.89655e-06	0	0	0	0	0
d__Bacteria;k__unclassified_d__Bacteria;p__Firmicutes;c__Clostridia;o__Clostridiales;f__Clostridiaceae;g__Clostridium;s__Clostridium_sp._KNHs205	0.0254913	0.0265002	0.0953751	0.0988563	0.0230725	0.00467859	0.00434792	0.00742859	0.00468356	0.00183166
d__Bacteria;k__unclassified_d__Bacteria;p__Bacteroidetes;c__Cytophagia;o__Cytophagales;f__Flammeovirgaceae;g__Cesiribacter;s__Cesiribacter_andamanensis	0	0	9.01892e-05	6.57551e-05	0	0	0	0	0	0
d__Bacteria;k__unclassified_d__Bacteria;p__Proteobacteria;c__Deltaproteobacteria;o__Desulfovibrionales;f__Desulfovibrionaceae;g__Desulfovibrio;s__Desulfovibrio_oxyclinae	0	5.90995e-06	2.25473e-05	1.3151e-05	0	0	0	0	0	0
d__Bacteria;k__unclassified_d__Bacteria;p__Firmicutes;c__Clostridia;o__Clostridiales;f__Clostridiaceae;g__Clostridium;s__Clostridium_sp._KNHs209	0.0149216	0.0343723	0.285907	0.292406	0.0470803	0.0194037	0.0133155	0.00315686	0.0139838	0.00394385
d__Bacteria;k__unclassified_d__Bacteria;p__Proteobacteria;c__Gammaproteobacteria;o__Pseudomonadales;f__Pseudomonadaceae;g__unclassified_f__Pseudomonadaceae;s__Pseudomonadaceae_bacterium_B4199	0	0	4.50946e-05	5.91796e-05	0	0	1.69841e-05	0	0	0
d__Eukaryota;k__Metazoa;p__Arthropoda;c__Insecta;o__Isoptera;f__Rhinotermitidae;g__Coptotermes;s__Coptotermes_formosanus	0	0	0	0	0	0	0	0	0	0
d__Archaea;k__unclassified_d__Archaea;p__Euryarchaeota;c__Halobacteria;o__Natrialbales;f__Natrialbaceae;g__Halobiforma;s__Halobiforma_nitratireducens	0	0	0	0	0	0	0	0	0	0
d__Bacteria;k__unclassified_d__Bacteria;p__Tenericutes;c__Mollicutes;o__Mycoplasmatales;f__Mycoplasmataceae;g__Mycoplasma;s__Mycoplasma_canis	0	0	0	0	0	0	0	0	0	0
d__Bacteria;k__unclassified_d__Bacteria;p__Actinobacteria;c__Actinobacteria;o__Streptomycetales;f__Streptomycetaceae;g__Streptomyces;s__Streptomyces_nodosus	0	0	0	0	0	0	0	0	0	0
d__Bacteria;k__unclassified_d__Bacteria;p__Firmicutes;c__Bacilli;o__Lactobacillales;f__Lactobacillaceae;g__Lactobacillus;s__Lactobacillus_sp.	0.100552	0.22566	0	0	0.00571917	0.00162797	0.00139269	0.000856693	0.00230833	0.00156764
d__Bacteria;k__unclassified_d__Bacteria;p__Actinobacteria;c__Actinobacteria;o__Streptomycetales;f__Streptomycetaceae;g__Streptomyces;s__Streptomyces_hygroscopicus	0	0	2.25473e-05	2.63021e-05	0	0	0	0	0	0
d__Bacteria;k__unclassified_d__Bacteria;p__Proteobacteria;c__Gammaproteobacteria;o__Oceanospirillales;f__Oceanospirillaceae;g__Marinomonas;s__uncultured_Marinomonas_sp.	0	0	2.25473e-05	1.3151e-05	0	0	0	0	0	0
d__Bacteria;k__unclassified_d__Bacteria;p__Proteobacteria;c__Gammaproteobacteria;o__Oceanospirillales;f__Alcanivoracaceae;g__Kangiella;s__Kangiella_aquimarina	0	0	3.00631e-05	5.26041e-05	0	0.00335861	8.49203e-05	0.00368495	0.000100362	0.00371283
d__Bacteria;k__unclassified_d__Bacteria;p__Proteobacteria;c__Gammaproteobacteria;o__Nevskiales;f__Sinobacteraceae;g__Hydrocarboniphaga;s__Hydrocarboniphaga_effusa	0	0	0	0	0	0	0	0	0	0
d__Bacteria;k__unclassified_d__Bacteria;p__Firmicutes;c__Clostridia;o__Clostridiales;f__Eubacteriaceae;g__Eubacterium;s__Eubacterium_sp._CAG:786	0.00476176	0.00563809	0.0215252	0.0238757	0.00420124	0.00305062	0.00242872	0.000727602	0.00227487	0.00080032
d__Bacteria;k__unclassified_d__Bacteria;p__Proteobacteria;c__Gammaproteobacteria;o__Aeromonadales;f__Aeromonadaceae;g__Aeromonas;s__Aeromonas_popoffii	0	0	0	0	0	0	0	0	0	0
d__Bacteria;k__unclassified_d__Bacteria;p__Actinobacteria;c__Actinobacteria;o__Streptomycetales;f__Streptomycetaceae;g__Streptomyces;s__Streptomyces_sp._FXJ1.172	0	0	0	0	0	0	0	0	0	0
d__Bacteria;k__unclassified_d__Bacteria;p__Firmicutes;c__Bacilli;o__Bacillales;f__unclassified_o__Bacillales;g__Exiguobacterium;s__Exiguobacterium_alkaliphilum	0	0	0.000255536	0.000295898	0	0.000117332	5.09522e-05	3.52066e-05	0.000100362	0.000148513
d__Bacteria;k__unclassified_d__Bacteria;p__unclassified_d__Bacteria;c__unclassified_d__Bacteria;o__unclassified_d__Bacteria;f__unclassified_d__Bacteria;g__unclassified_d__Bacteria;s__uncultured_bacterium_Contig1495	0.00045838	0.000596905	0.00240505	0.00280117	0.00039662	0.00155464	0.000594442	0.000152562	0.000401448	4.95043e-05
d__Bacteria;k__unclassified_d__Bacteria;p__Proteobacteria;c__Gammaproteobacteria;o__Xanthomonadales;f__Xanthomonadaceae;g__Stenotrophomonas;s__Stenotrophomonas_panacihumi	0	0	5.26104e-05	1.97265e-05	0	0	0	0	0	0
d__Bacteria;k__unclassified_d__Bacteria;p__Bacteroidetes;c__Flavobacteriia;o__Flavobacteriales;f__Flavobacteriaceae;g__Winogradskyella;s__Winogradskyella_psychrotolerans	2.15708e-05	0	0.000263052	0.000184114	0.00110172	0	5.09522e-05	0	6.69081e-05	8.25072e-06
d__Bacteria;k__unclassified_d__Bacteria;p__Firmicutes;c__Clostridia;o__Clostridiales;f__Eubacteriaceae;g__Acetobacterium;s__Acetobacterium_bakii	0.00166635	0.00173753	0.0117847	0.0133088	0.00448524	0.00152531	0.00130777	0.000269917	0.000903259	9.07579e-05
d__Bacteria;k__unclassified_d__Bacteria;p__unclassified_d__Bacteria;c__unclassified_d__Bacteria;o__unclassified_d__Bacteria;f__unclassified_d__Bacteria;g__unclassified_d__Bacteria;s__uncultured_bacterium_Contig1491	5.39271e-06	5.90995e-05	9.7705e-05	0.00013151	0	0.00045466	0.000373649	0	0.000267632	0
d__Bacteria;k__unclassified_d__Bacteria;p__Proteobacteria;c__Acidithiobacillia;o__Acidithiobacillales;f__Acidithiobacillaceae;g__Acidithiobacillus;s__Acidithiobacillus_caldus	0	0	3.00631e-05	6.57551e-06	0	0	0	0	3.3454e-05	0
d__Bacteria;k__unclassified_d__Bacteria;p__Firmicutes;c__Bacilli;o__Bacillales;f__Bacillaceae;g__Bacillus;s__Bacillus_sp._L_1B0_5	0	0	0	0	0	0	0	0	0	8.25072e-06
d__Bacteria;k__unclassified_d__Bacteria;p__Proteobacteria;c__Gammaproteobacteria;o__Enterobacteriales;f__Enterobacteriaceae;g__Tatumella;s__Tatumella_morbirosei	0	0	0	0	0	0	0	0	0	0
d__Bacteria;k__unclassified_d__Bacteria;p__Firmicutes;c__Bacilli;o__Bacillales;f__Bacillaceae;g__Bacillus;s__Bacillus_sp._FJAT-27916	0.00559224	0.00377646	0.00420131	0.00607577	0.00105276	0.000219997	0.000118888	8.21487e-05	0.000401448	0
d__Bacteria;k__unclassified_d__Bacteria;p__Cyanobacteria;c__unclassified_p__Cyanobacteria;o__Chroococcales;f__unclassified_o__Chroococcales;g__Cyanothece;s__Cyanothece_sp._PCC_7822	0	0	0.000841766	0.00105866	0.00116048	0	0	0	0	0
d__Bacteria;k__unclassified_d__Bacteria;p__candidate_division_Zixibacteria;c__unclassified_p__candidate_division_Zixibacteria;o__unclassified_p__candidate_division_Zixibacteria;f__unclassified_p__candidate_division_Zixibacteria;g__unclassified_p__candidate_division_Zixibacteria;s__candidate_division_Zixibacteria_bacterium_DG_27	0	0	2.25473e-05	3.94531e-05	0	0	0	0	0	0
d__Viruses;k__unclassified_d__Viruses;p__unclassified_d__Viruses;c__unclassified_d__Viruses;o__Caudovirales;f__Myoviridae;g__unclassified_f__Myoviridae;s__Cronobacter_phage_CR9	0	0	0	0	0	0	0	0.000751073	0	4.12536e-05
d__Bacteria;k__unclassified_d__Bacteria;p__Actinobacteria;c__Actinobacteria;o__Micrococcales;f__Dermacoccaceae;g__Luteipulveratus;s__Luteipulveratus_sp._C296001	0	0	0	0	0	0	0	0	0	0
d__Bacteria;k__unclassified_d__Bacteria;p__Candidatus_Yanofskybacteria;c__unclassified_p__Candidatus_Yanofskybacteria;o__unclassified_p__Candidatus_Yanofskybacteria;f__unclassified_p__Candidatus_Yanofskybacteria;g__unclassified_p__Candidatus_Yanofskybacteria;s__Candidatus_Yanofskybacteria_bacterium_GW2011_GWD2_39_48	0	0	7.51577e-06	2.63021e-05	0	0	0	0	0	0
d__Bacteria;k__unclassified_d__Bacteria;p__Actinobacteria;c__Actinobacteria;o__Corynebacteriales;f__Mycobacteriaceae;g__Mycobacterium;s__Mycobacterium_aurum	0	0	0	0	4.89655e-06	0	0	0	0	0
d__Viruses;k__unclassified_d__Viruses;p__unclassified_d__Viruses;c__unclassified_d__Viruses;o__Caudovirales;f__Myoviridae;g__unclassified_f__Myoviridae;s__Cronobacter_phage_CR5	0	0	0	0	0	0	0	0.00113835	0	6.60058e-05
d__Bacteria;k__unclassified_d__Bacteria;p__Actinobacteria;c__Actinobacteria;o__Pseudonocardiales;f__Pseudonocardiaceae;g__Pseudonocardia;s__Pseudonocardia_sp._EC080625-04	0	0	0	6.57551e-06	0	0	0	0	0	0
d__Bacteria;k__unclassified_d__Bacteria;p__Candidatus_Collierbacteria;c__unclassified_p__Candidatus_Collierbacteria;o__unclassified_p__Candidatus_Collierbacteria;f__unclassified_p__Candidatus_Collierbacteria;g__unclassified_p__Candidatus_Collierbacteria;s__Candidatus_Collierbacteria_bacterium_GW2011_GWC2_45_15	0	0	0	6.57551e-06	0	0	0	0	0	0
d__Bacteria;k__unclassified_d__Bacteria;p__Bacteroidetes;c__Flavobacteriia;o__Flavobacteriales;f__Flavobacteriaceae;g__Chryseobacterium;s__Chryseobacterium_sp._IHB_B_17019	0	0	7.51577e-06	0	0	0	0	0	0	0
d__Bacteria;k__unclassified_d__Bacteria;p__Spirochaetes;c__Spirochaetia;o__Spirochaetales;f__Spirochaetaceae;g__Treponema;s__Treponema_amylovorum	0	0	0	0	0	0	0	0	0	0
d__Viruses;k__unclassified_d__Viruses;p__unclassified_d__Viruses;c__unclassified_d__Viruses;o__unclassified_d__Viruses;f__unclassified_d__Viruses;g__unclassified_d__Viruses;s__Deep-sea_thermophilic_phage_D6E	0.000177959	4.13697e-05	6.01261e-05	1.97265e-05	4.89655e-06	0.000146664	1.69841e-05	0	0	0
d__Eukaryota;k__Metazoa;p__Chordata;c__Aves;o__Caprimulgiformes;f__Caprimulgidae;g__Caprimulgus;s__Caprimulgus_carolinensis	0	0	0	0	0	0	0	0	0	0
d__Bacteria;k__unclassified_d__Bacteria;p__Firmicutes;c__Bacilli;o__Bacillales;f__Bacillaceae;g__Psychrobacillus;s__Psychrobacillus_sp._FJAT-21963	0	0	0.0103793	0.00905448	0.000259517	0	8.49203e-05	0	0.000200724	8.25072e-06
d__Bacteria;k__unclassified_d__Bacteria;p__Proteobacteria;c__Alphaproteobacteria;o__Rhizobiales;f__Bradyrhizobiaceae;g__Bradyrhizobium;s__Bradyrhizobium_sp._LTSP857	0	0	0	0	0	0	0	0	0	0
d__Viruses;k__unclassified_d__Viruses;p__unclassified_d__Viruses;c__unclassified_d__Viruses;o__Caudovirales;f__Siphoviridae;g__unclassified_f__Siphoviridae;s__Gordonia_phage_GTE2	7.54979e-05	2.95498e-05	0	0	0	0	0	0	0	0
d__Bacteria;k__unclassified_d__Bacteria;p__Proteobacteria;c__Gammaproteobacteria;o__Pseudomonadales;f__Moraxellaceae;g__Psychrobacter;s__Psychrobacter_sp._PAMC_21119	2.15708e-05	0	7.51577e-05	4.60286e-05	0	0	0	0	0	0
d__Bacteria;k__unclassified_d__Bacteria;p__unclassified_d__Bacteria;c__unclassified_d__Bacteria;o__unclassified_d__Bacteria;f__unclassified_d__Bacteria;g__unclassified_d__Bacteria;s__uncultured_bacterium	0.194084	0.187162	0.167361	0.169688	0.152572	0.357788	0.37314	0.307635	0.423963	0.29578
d__Bacteria;k__unclassified_d__Bacteria;p__Firmicutes;c__Bacilli;o__Lactobacillales;f__Carnobacteriaceae;g__Allofustis;s__Allofustis_seminis	0.00358615	0.00437928	0.000413367	0.000466861	0.00165503	2.93329e-05	0.000169841	0	0.000234178	8.25072e-06
d__Bacteria;k__unclassified_d__Bacteria;p__Bacteroidetes;c__Bacteroidia;o__Bacteroidales;f__Bacteroidaceae;g__Bacteroides;s__Bacteroides_faecichinchillae	0.0269204	0.0214472	0.0323328	0.0294977	0.0306769	0.041858	0.0201261	0.021077	0.0161583	0.0263198
d__Bacteria;k__unclassified_d__Bacteria;p__Proteobacteria;c__Gammaproteobacteria;o__Vibrionales;f__Vibrionaceae;g__Vibrio;s__Vibrio_nigripulchritudo	0	1.77299e-05	0	5.26041e-05	0	0.000117332	3.39681e-05	0	3.3454e-05	0
d__Bacteria;k__unclassified_d__Bacteria;p__Spirochaetes;c__Spirochaetia;o__Spirochaetales;f__Spirochaetaceae;g__Treponema;s__Treponema_maltophilum	0.000345133	0.000260038	0.00532116	0.00524726	0.000151793	0.000190664	0.000492537	3.52066e-05	0.000401448	2.47522e-05
d__Bacteria;k__unclassified_d__Bacteria;p__Actinobacteria;c__Actinobacteria;o__Micrococcales;f__Micrococcaceae;g__Arthrobacter;s__Arthrobacter_sp._EpRS66	0	0	0	0	0	5.86658e-05	3.39681e-05	0	0	0
d__Bacteria;k__unclassified_d__Bacteria;p__Firmicutes;c__Bacilli;o__Bacillales;f__Planococcaceae;g__Sporosarcina;s__Sporosarcina_sp._HYO08	1.61781e-05	2.36398e-05	0.000541135	0.000493163	0	0	0	0	0	0
d__Bacteria;k__unclassified_d__Bacteria;p__Cyanobacteria;c__unclassified_p__Cyanobacteria;o__Oscillatoriales;f__unclassified_o__Oscillatoriales;g__unclassified_o__Oscillatoriales;s__unclassified_o__Oscillatoriales	0	0	0	0	0	0	0	0	0	0
d__Bacteria;k__unclassified_d__Bacteria;p__Proteobacteria;c__Gammaproteobacteria;o__Cellvibrionales;f__Microbulbiferaceae;g__Microbulbifer;s__Microbulbifer_agarilyticus	0	0	3.75788e-05	3.28776e-05	0	0	1.69841e-05	0	0	0
d__Bacteria;k__unclassified_d__Bacteria;p__Actinobacteria;c__Actinobacteria;o__Frankiales;f__Frankiaceae;g__Frankia;s__Frankia_sp._CpI1-S	0	0	0	0	0	0	0	0	0	0
d__Bacteria;k__unclassified_d__Bacteria;p__Bacteroidetes;c__Flavobacteriia;o__Flavobacteriales;f__Flavobacteriaceae;g__Aquimarina;s__Aquimarina_megaterium	0	0	1.50315e-05	4.60286e-05	0	0	0	0	0	0
d__Bacteria;k__unclassified_d__Bacteria;p__Spirochaetes;c__Spirochaetia;o__Spirochaetales;f__Spirochaetaceae;g__Treponema;s__Treponema_pedis	0.00483726	0.00484025	0.00414119	0.00425436	0.00263924	0.000791988	0.00054349	0.00310991	0.000903259	0.00290425
d__Bacteria;k__unclassified_d__Bacteria;p__Proteobacteria;c__Betaproteobacteria;o__Burkholderiales;f__Comamonadaceae;g__Simplicispira;s__Simplicispira_psychrophila	0	0	6.01261e-05	5.91796e-05	0	0	0	0	0	0
d__Bacteria;k__unclassified_d__Bacteria;p__Firmicutes;c__Bacilli;o__Bacillales;f__Bacillaceae;g__Caldibacillus;s__Caldibacillus_debilis	0.00011864	0.000100469	0.00179627	0.00210416	0.000342758	1.46664e-05	3.39681e-05	1.17355e-05	0	0
d__Bacteria;k__unclassified_d__Bacteria;p__Actinobacteria;c__Actinobacteria;o__Micrococcales;f__Microbacteriaceae;g__Curtobacterium;s__Curtobacterium_citreum	0	0	1.50315e-05	5.91796e-05	0	0.000307995	0	0	3.3454e-05	0
d__Bacteria;k__unclassified_d__Bacteria;p__Proteobacteria;c__Gammaproteobacteria;o__Pseudomonadales;f__Pseudomonadaceae;g__Pseudomonas;s__Pseudomonas_sp._NBRC_111135	0	0	0	0	0	0	0	0	0	0
d__Bacteria;k__unclassified_d__Bacteria;p__Proteobacteria;c__Gammaproteobacteria;o__Pseudomonadales;f__Pseudomonadaceae;g__Pseudomonas;s__Pseudomonas_sp._NBRC_111134	0	0	0	0	0	0	0	0	0	0
d__Bacteria;k__unclassified_d__Bacteria;p__Proteobacteria;c__Betaproteobacteria;o__Burkholderiales;f__unclassified_o__Burkholderiales;g__Leptothrix;s__Leptothrix_cholodnii	1.61781e-05	5.90995e-06	7.51577e-06	0	0	2.93329e-05	0	0	0	8.25072e-06
d__Bacteria;k__unclassified_d__Bacteria;p__Actinobacteria;c__Actinobacteria;o__Streptomycetales;f__Streptomycetaceae;g__Streptomyces;s__Streptomyces_vietnamensis	0	0	4.50946e-05	4.60286e-05	0	0	0	0	0	0
d__Bacteria;k__unclassified_d__Bacteria;p__Firmicutes;c__Bacilli;o__Lactobacillales;f__Leuconostocaceae;g__Weissella;s__Weissella_thailandensis	0	0	0	0	0	0	0	0	0	0
d__Eukaryota;k__Fungi;p__Ascomycota;c__Dothideomycetes;o__Pleosporales;f__Didymellaceae;g__Ascochyta;s__Ascochyta_rabiei	0	0	0	0	0	0	0	0	0	0
d__Bacteria;k__unclassified_d__Bacteria;p__Proteobacteria;c__Alphaproteobacteria;o__Rickettsiales;f__Anaplasmataceae;g__Ehrlichia;s__Ehrlichia_chaffeensis	0	0	0	0	3.91724e-05	0	0	0	0	0
d__Bacteria;k__unclassified_d__Bacteria;p__Proteobacteria;c__Gammaproteobacteria;o__Alteromonadales;f__Alteromonadaceae;g__Alishewanella;s__Alishewanella_agri	0.000560842	0.000744654	7.51577e-06	3.94531e-05	0.00097931	0	0	0	0	0
d__Bacteria;k__unclassified_d__Bacteria;p__Proteobacteria;c__Alphaproteobacteria;o__Rhodobacterales;f__Rhodobacteraceae;g__Ruegeria;s__Ruegeria_sp._ZGT118	0	0	6.76419e-05	3.28776e-05	0	0	0	0	0	0
d__Bacteria;k__unclassified_d__Bacteria;p__Fusobacteria;c__Fusobacteriia;o__Fusobacteriales;f__Fusobacteriaceae;g__Fusobacterium;s__Fusobacterium_sp._oral_taxon_370	1.07854e-05	1.18199e-05	0.000450946	0.00070358	0.00111641	0.000219997	0	0	0	8.25072e-06
d__Bacteria;k__unclassified_d__Bacteria;p__Candidatus_Collierbacteria;c__unclassified_p__Candidatus_Collierbacteria;o__unclassified_p__Candidatus_Collierbacteria;f__unclassified_p__Candidatus_Collierbacteria;g__unclassified_p__Candidatus_Collierbacteria;s__Candidatus_Collierbacteria_bacterium_GW2011_GWC2_43_12	5.39271e-06	0	7.51577e-06	6.57551e-06	2.44827e-05	0	0	0	0	0
d__Bacteria;k__unclassified_d__Bacteria;p__Proteobacteria;c__Gammaproteobacteria;o__Enterobacteriales;f__Enterobacteriaceae;g__Shigella;s__unclassified_g__Shigella	0.00123493	0.00156614	0.000465978	0.000407682	0.00769248	0.00184797	0.00156253	0.00268743	0.00143852	0.00181516
d__Bacteria;k__unclassified_d__Bacteria;p__Proteobacteria;c__Alphaproteobacteria;o__Rhodobacterales;f__Rhodobacteraceae;g__Ahrensia;s__Ahrensia_kielensis	1.61781e-05	1.18199e-05	1.50315e-05	1.97265e-05	5.87586e-05	1.46664e-05	5.09522e-05	2.3471e-05	6.69081e-05	8.25072e-05
d__Bacteria;k__unclassified_d__Bacteria;p__Proteobacteria;c__Alphaproteobacteria;o__Rickettsiales;f__Candidatus_Paracaedibacteraceae;g__Candidatus_Odyssella;s__Candidatus_Odyssella_thessalonicensis	0	0	5.26104e-05	9.20572e-05	0	0	0	0	0	0
d__Bacteria;k__unclassified_d__Bacteria;p__Firmicutes;c__Bacilli;o__Lactobacillales;f__Streptococcaceae;g__Streptococcus;s__Streptococcus_plurextorum	0.000334348	0.000732834	0.000405851	0.000460286	5.3862e-05	4.39993e-05	1.69841e-05	0	0	0
d__Bacteria;k__unclassified_d__Bacteria;p__Actinobacteria;c__Actinobacteria;o__Micrococcales;f__Micrococcaceae;g__Citricoccus;s__Citricoccus_sp._CH26A	0	0	3.75788e-05	7.23306e-05	0	0	0	0	0	0
d__Bacteria;k__unclassified_d__Bacteria;p__Proteobacteria;c__Gammaproteobacteria;o__Enterobacteriales;f__Enterobacteriaceae;g__Lelliottia;s__Lelliottia_amnigena	0.000226494	0.000153659	0.000157831	5.91796e-05	0.00137103	0.000234663	0	0.000258182	0	0.000148513
d__Eukaryota;k__Fungi;p__Basidiomycota;c__Agaricomycetes;o__Boletales;f__Suillaceae;g__Suillus;s__Suillus_luteus	0	0	0	0	0	0	0	0	0	0
d__Bacteria;k__unclassified_d__Bacteria;p__Actinobacteria;c__Actinobacteria;o__Micrococcales;f__Microbacteriaceae;g__Salinibacterium;s__Salinibacterium_sp._PAMC_21357	0	1.77299e-05	0	0	0	0	0	0	0	0
d__Eukaryota;k__Viridiplantae;p__Streptophyta;c__unclassified_p__Streptophyta;o__Rosales;f__Rosaceae;g__Fragaria;s__Fragaria_vesca	0	0	1.50315e-05	2.63021e-05	0	0	0	0	0	0
d__Viruses;k__unclassified_d__Viruses;p__unclassified_d__Viruses;c__unclassified_d__Viruses;o__Caudovirales;f__Siphoviridae;g__unclassified_f__Siphoviridae;s__Lactobacillus_phage_phiLdb	0.00512307	0.00438518	0.00408106	0.0047804	7.83448e-05	0.000601324	6.79362e-05	0	0	0
d__Bacteria;k__unclassified_d__Bacteria;p__Firmicutes;c__Clostridia;o__unclassified_c__Clostridia;f__unclassified_c__Clostridia;g__unclassified_c__Clostridia;s__Clostridia_bacterium_UC5.1-1E11	0.0459567	0.0428412	0.0611257	0.0645913	0.0367584	0.00442927	0.00407617	0.000985784	0.00485084	0.000734314
d__Bacteria;k__unclassified_d__Bacteria;p__Actinobacteria;c__Actinobacteria;o__Geodermatophilales;f__Geodermatophilaceae;g__unclassified_f__Geodermatophilaceae;s__Geodermatophilaceae_bacterium_URHA0031	1.61781e-05	4.13697e-05	0	2.63021e-05	0	7.33322e-05	1.69841e-05	0	3.3454e-05	0
d__Bacteria;k__unclassified_d__Bacteria;p__Bacteroidetes;c__Bacteroidia;o__Bacteroidales;f__Rikenellaceae;g__Alistipes;s__Alistipes_sp._CAG:157	0	0	9.7705e-05	0.000111784	0	0	0	0	0	0
d__Bacteria;k__unclassified_d__Bacteria;p__Candidatus_Woesebacteria;c__unclassified_p__Candidatus_Woesebacteria;o__unclassified_p__Candidatus_Woesebacteria;f__unclassified_p__Candidatus_Woesebacteria;g__unclassified_p__Candidatus_Woesebacteria;s__Candidatus_Woesebacteria_bacterium_GW2011_GWB1_40_12	0	0	0	0	0	0	0	0	0	0
d__Bacteria;k__unclassified_d__Bacteria;p__Actinobacteria;c__Actinobacteria;o__Micrococcales;f__Microbacteriaceae;g__Microbacterium;s__Microbacterium_sp._SUBG005	0	0	0	0	0	0	0	0	0	0
d__Bacteria;k__unclassified_d__Bacteria;p__Proteobacteria;c__Epsilonproteobacteria;o__unclassified_c__Epsilonproteobacteria;f__unclassified_c__Epsilonproteobacteria;g__Sulfurovum;s__Sulfurovum_sp._AR	0.000102461	1.77299e-05	1.50315e-05	1.97265e-05	0	0	0	0	0	0
d__Bacteria;k__unclassified_d__Bacteria;p__Actinobacteria;c__Actinobacteria;o__Micrococcales;f__Micrococcaceae;g__Yaniella;s__Yaniella_halotolerans	0	0	7.51577e-06	3.94531e-05	6.36551e-05	0	0	0	0	0
d__Viruses;k__unclassified_d__Viruses;p__unclassified_d__Viruses;c__unclassified_d__Viruses;o__Caudovirales;f__Siphoviridae;g__unclassified_f__Siphoviridae;s__Lactococcus_phage_BM13	6.47125e-05	4.13697e-05	7.51577e-06	6.57551e-06	0	0	5.09522e-05	0	3.3454e-05	0
d__Bacteria;k__unclassified_d__Bacteria;p__Proteobacteria;c__Alphaproteobacteria;o__Rhizobiales;f__Rhizobiaceae;g__Sinorhizobium;s__Sinorhizobium_saheli	0	0	6.76419e-05	7.89062e-05	0	0	0	0	0	0
d__Bacteria;k__unclassified_d__Bacteria;p__Firmicutes;c__Bacilli;o__Bacillales;f__Paenibacillaceae;g__Brevibacillus;s__Brevibacillus_formosus	4.31417e-05	2.36398e-05	0.00058623	0.00070358	0.000460276	0	0	0	0	0
d__Bacteria;k__unclassified_d__Bacteria;p__candidate_division_WOR-3;c__unclassified_p__candidate_division_WOR-3;o__unclassified_p__candidate_division_WOR-3;f__unclassified_p__candidate_division_WOR-3;g__unclassified_p__candidate_division_WOR-3;s__candidate_division_WOR_3_bacterium_SM23_60	0	0	7.51577e-06	0	0	0	0	0	0	0
d__Bacteria;k__unclassified_d__Bacteria;p__Chloroflexi;c__Thermomicrobia;o__Sphaerobacterales;f__Sphaerobacteraceae;g__Nitrolancea;s__Nitrolancea_hollandica	4.85344e-05	2.36398e-05	0.000150315	0.000184114	9.7931e-06	0	0.000322697	3.52066e-05	0.000133816	8.25072e-06
d__Eukaryota;k__Metazoa;p__Chordata;c__Mammalia;o__Perissodactyla;f__Equidae;g__Equus;s__Equus_asinus	0	0	0	0	0	0	0	0	0	0
d__Bacteria;k__unclassified_d__Bacteria;p__Actinobacteria;c__Actinobacteria;o__Corynebacteriales;f__Mycobacteriaceae;g__Mycobacterium;s__Mycobacterium_sp._UM_NZ2	0	0	0.000526104	0.000506314	0	0	0	0	0	0
d__Bacteria;k__unclassified_d__Bacteria;p__Proteobacteria;c__Gammaproteobacteria;o__Enterobacteriales;f__Enterobacteriaceae;g__Citrobacter;s__Citrobacter_sp._S-77	0	0	0	0	0	5.86658e-05	0	1.17355e-05	0	1.65014e-05
d__Bacteria;k__unclassified_d__Bacteria;p__Proteobacteria;c__Gammaproteobacteria;o__Alteromonadales;f__Alteromonadaceae;g__Aliagarivorans;s__Aliagarivorans_marinus	0	0	0.000225473	0.000295898	0	0	0	0	3.3454e-05	0
d__Bacteria;k__unclassified_d__Bacteria;p__unclassified_d__Bacteria;c__unclassified_d__Bacteria;o__unclassified_d__Bacteria;f__unclassified_d__Bacteria;g__unclassified_d__Bacteria;s__uncultured_bacterium_Csd4	5.39271e-06	5.90995e-06	3.75788e-05	8.54817e-05	0	0	5.09522e-05	0	0	8.25072e-06
d__Bacteria;k__unclassified_d__Bacteria;p__Cyanobacteria;c__unclassified_p__Cyanobacteria;o__Oscillatoriales;f__unclassified_o__Oscillatoriales;g__Oscillatoria;s__Oscillatoria_acuminata	0.000145603	7.09194e-05	0.000826734	0.000756184	0.000470069	0	0	0	0	0
d__Bacteria;k__unclassified_d__Bacteria;p__Spirochaetes;c__Spirochaetia;o__Spirochaetales;f__Borreliaceae;g__Borrelia;s__Borrelia_miyamotoi	0	0	0	0	0	0	0	0	0	0
d__Bacteria;k__unclassified_d__Bacteria;p__Proteobacteria;c__Gammaproteobacteria;o__Enterobacteriales;f__Enterobacteriaceae;g__Enterobacter;s__Enterobacter_massiliensis	0	0	4.50946e-05	6.57551e-06	0	0	0	0	0	0
d__Bacteria;k__unclassified_d__Bacteria;p__Proteobacteria;c__Gammaproteobacteria;o__Vibrionales;f__Vibrionaceae;g__Vibrio;s__Vibrio_sp._RC341	0	0	0	0	0	0	0	0	0	0
d__Bacteria;k__unclassified_d__Bacteria;p__Proteobacteria;c__Alphaproteobacteria;o__Sphingomonadales;f__Sphingomonadaceae;g__unclassified_f__Sphingomonadaceae;s__Sphingomonas-like_bacterium_B12	0	0	0	0	0	0	0.000169841	0	0.000133816	0
d__Bacteria;k__unclassified_d__Bacteria;p__Cyanobacteria;c__unclassified_p__Cyanobacteria;o__Pleurocapsales;f__unclassified_o__Pleurocapsales;g__Myxosarcina;s__Myxosarcina_sp._GI1	5.93198e-05	5.31896e-05	9.7705e-05	9.20572e-05	2.44827e-05	0	0	0	0	0
d__Bacteria;k__unclassified_d__Bacteria;p__Proteobacteria;c__Gammaproteobacteria;o__Vibrionales;f__Vibrionaceae;g__Photobacterium;s__Photobacterium_phosphoreum	0	0	0.00024802	0.000433984	0	0	0	0	0	0
d__Bacteria;k__unclassified_d__Bacteria;p__Proteobacteria;c__Gammaproteobacteria;o__Legionellales;f__Legionellaceae;g__Legionella;s__Legionella_parisiensis	0	0	0	0	0	0	0	0	0	0
d__Bacteria;k__unclassified_d__Bacteria;p__Proteobacteria;c__Alphaproteobacteria;o__Rhizobiales;f__Methylocystaceae;g__Methylosinus;s__Methylosinus_sp._LW4	0	0	0.000315662	0.000401106	0	0	0	0	0	0
d__Bacteria;k__unclassified_d__Bacteria;p__Proteobacteria;c__Alphaproteobacteria;o__Rhizobiales;f__Methylocystaceae;g__Methylosinus;s__Methylosinus_sp._LW3	0	0	0	6.57551e-06	0	0	0	0	0	0
d__Eukaryota;k__Metazoa;p__Arthropoda;c__Insecta;o__Diptera;f__Muscidae;g__Stomoxys;s__Stomoxys_calcitrans	0	1.18199e-05	0	1.3151e-05	0	0.000190664	5.09522e-05	0	3.3454e-05	0
d__Bacteria;k__unclassified_d__Bacteria;p__Bacteroidetes;c__Cytophagia;o__Cytophagales;f__Cytophagaceae;g__Hymenobacter;s__Hymenobacter_sp._APR13	0	0	1.50315e-05	0	0	0	0	0	0	0
d__Bacteria;k__unclassified_d__Bacteria;p__Actinobacteria;c__Actinobacteria;o__Pseudonocardiales;f__Pseudonocardiaceae;g__Pseudonocardia;s__Pseudonocardia_sp._AL041005-10	0	0	0	0	0	0	0	0	0	0
d__Bacteria;k__unclassified_d__Bacteria;p__Proteobacteria;c__Gammaproteobacteria;o__Pseudomonadales;f__Moraxellaceae;g__Acinetobacter;s__Acinetobacter_sp._ANC_3880	0	0	0	0	0	0	0	0	0	0
d__Bacteria;k__unclassified_d__Bacteria;p__Firmicutes;c__Clostridia;o__Clostridiales;f__Clostridiaceae;g__Clostridium;s__Clostridium_neonatale	0.0103756	0.00969232	0.0135509	0.015939	0.00817234	0.0104278	0.00154555	0.00152562	0.00143852	0.000148513
d__Bacteria;k__unclassified_d__Bacteria;p__Proteobacteria;c__Deltaproteobacteria;o__Desulfobacterales;f__Desulfobacteraceae;g__Desulfatitalea;s__Desulfatitalea_tepidiphila	5.39271e-06	1.18199e-05	0.000526104	0.000433984	9.7931e-06	2.93329e-05	1.69841e-05	0	0	8.25072e-06
d__Bacteria;k__unclassified_d__Bacteria;p__Proteobacteria;c__Gammaproteobacteria;o__Vibrionales;f__Vibrionaceae;g__Vibrio;s__Vibrio_tubiashii	0	0	0	3.28776e-05	0	0	0	0	0	0
d__Viruses;k__unclassified_d__Viruses;p__unclassified_d__Viruses;c__unclassified_d__Viruses;o__Caudovirales;f__Siphoviridae;g__unclassified_f__Siphoviridae;s__Bacteriophage_Lily	0.000150996	7.09194e-05	2.25473e-05	1.3151e-05	5.3862e-05	1.46664e-05	0	0	0	0
d__Bacteria;k__unclassified_d__Bacteria;p__Candidatus_Azambacteria;c__unclassified_p__Candidatus_Azambacteria;o__unclassified_p__Candidatus_Azambacteria;f__unclassified_p__Candidatus_Azambacteria;g__unclassified_p__Candidatus_Azambacteria;s__Candidatus_Azambacteria_bacterium_GW2011_GWA1_42_19	0	0	0	0	0	0	0	0	0	0
d__Viruses;k__unclassified_d__Viruses;p__unclassified_d__Viruses;c__unclassified_d__Viruses;o__Caudovirales;f__Myoviridae;g__T4likevirus;s__Aeromonas_phage_PX29	0.000237279	0.000130019	5.26104e-05	0.000111784	0	0	0	0	0	0
d__Bacteria;k__unclassified_d__Bacteria;p__Firmicutes;c__Bacilli;o__Lactobacillales;f__Lactobacillaceae;g__Lactobacillus;s__Lactobacillus_namurensis	0	0	0.000315662	0.0003222	0	0	0	0	0	0
d__Eukaryota;k__Viridiplantae;p__Chlorophyta;c__Chlorophyceae;o__Chlamydomonadales;f__Volvocaceae;g__Volvox;s__Volvox_carteri	2.15708e-05	2.36398e-05	3.75788e-05	7.23306e-05	0	4.39993e-05	0.000118888	4.69421e-05	0.000367994	1.65014e-05
d__Eukaryota;k__unclassified_d__Eukaryota;p__unclassified_d__Eukaryota;c__unclassified_d__Eukaryota;o__Isochrysidales;f__Noelaerhabdaceae;g__Emiliania;s__Emiliania_huxleyi	0.0005177	0.000537806	0.00162341	0.00199238	9.7931e-05	0.000923986	0.000424601	3.52066e-05	0.000869805	3.30029e-05
d__Bacteria;k__unclassified_d__Bacteria;p__Proteobacteria;c__Alphaproteobacteria;o__Rhizobiales;f__Hyphomicrobiaceae;g__Devosia;s__Devosia_sp._Root413D1	0	0	3.75788e-05	1.97265e-05	0	0	0	0	0	0
d__Bacteria;k__unclassified_d__Bacteria;p__Bacteroidetes;c__Flavobacteriia;o__Flavobacteriales;f__Flavobacteriaceae;g__Leeuwenhoekiella;s__Leeuwenhoekiella_blandensis	4.85344e-05	1.18199e-05	9.01892e-05	0.000138086	0	0.000131998	0.000254761	4.69421e-05	0.000100362	0
d__Bacteria;k__unclassified_d__Bacteria;p__Proteobacteria;c__Alphaproteobacteria;o__Rhodobacterales;f__Rhodobacteraceae;g__Halocynthiibacter;s__Halocynthiibacter_arcticus	0	0	0	0	0	0	0	0	0	0
d__Bacteria;k__unclassified_d__Bacteria;p__Actinobacteria;c__Actinobacteria;o__Corynebacteriales;f__Mycobacteriaceae;g__Mycobacterium;s__Mycobacterium_sp._IS-1590	0	0	3.75788e-05	0.000124935	0	0	0	0	0	0
d__Bacteria;k__unclassified_d__Bacteria;p__Firmicutes;c__Clostridia;o__Clostridiales;f__Clostridiaceae;g__Clostridium;s__Clostridium_sp._JCC	0.0401865	0.0144794	0.0115593	0.0185166	0.00471538	0.00303595	0.000424601	0.0443485	0.000602173	0.00627055
d__Bacteria;k__unclassified_d__Bacteria;p__Firmicutes;c__Clostridia;o__Clostridiales;f__Clostridiaceae;g__Clostridium;s__Clostridium_sp._JCD	0.0202658	0.0199875	0.0381801	0.0387561	0.015953	0.00284529	0.00174936	0.000915371	0.00197379	0.000536297
d__Bacteria;k__unclassified_d__Bacteria;p__Firmicutes;c__Clostridia;o__Clostridiales;f__Peptococcaceae;g__Desulfotomaculum;s__Desulfotomaculum_sp._46_80	0.000609376	0.00111107	0.00208187	0.0026039	0.000367241	0.00020533	0.000968091	0.00010562	0.00157234	5.77551e-05
d__Bacteria;k__unclassified_d__Bacteria;p__Firmicutes;c__Bacilli;o__Bacillales;f__Staphylococcaceae;g__Staphylococcus;s__Staphylococcus_condimenti	0	0	0.00024802	0.000335351	9.7931e-06	0	1.69841e-05	0	0	0
d__Eukaryota;k__Viridiplantae;p__Streptophyta;c__Liliopsida;o__Arecales;f__Arecaceae;g__Phoenix;s__Phoenix_dactylifera	0	0	0	0	0	0	0	0	0	0.000173265
d__Bacteria;k__unclassified_d__Bacteria;p__Actinobacteria;c__Actinobacteria;o__Streptomycetales;f__Streptomycetaceae;g__Streptomyces;s__Streptomyces_cellulosae	0	0	0	0	0	0	0	0	0	0
d__Viruses;k__unclassified_d__Viruses;p__unclassified_d__Viruses;c__unclassified_d__Viruses;o__Caudovirales;f__Siphoviridae;g__unclassified_f__Siphoviridae;s__Cellulophaga_phage_phi12:1	0	0	0	0	0	0	0	0	0	0
d__Bacteria;k__unclassified_d__Bacteria;p__Firmicutes;c__Bacilli;o__Bacillales;f__Planococcaceae;g__Planococcus;s__Planococcus_sp._ZOYM	0	0	0.000916924	0.000743033	0	0	0	0	0	0
d__Bacteria;k__unclassified_d__Bacteria;p__Candidatus_Atribacteria;c__unclassified_p__Candidatus_Atribacteria;o__unclassified_p__Candidatus_Atribacteria;f__unclassified_p__Candidatus_Atribacteria;g__unclassified_p__Candidatus_Atribacteria;s__Atribacteria_bacterium_34_128	3.7749e-05	2.95498e-05	0.000623809	0.000861392	0.000763862	0.000366661	0.000254761	0.000129091	0.000434902	0.000198017
d__Viruses;k__unclassified_d__Viruses;p__unclassified_d__Viruses;c__unclassified_d__Viruses;o__Caudovirales;f__Siphoviridae;g__unclassified_f__Siphoviridae;s__Enterococcus_phage_EFRM31	0.00011864	4.72796e-05	6.76419e-05	8.54817e-05	1.95862e-05	0	1.69841e-05	0.000727602	0	0.00080032
d__Bacteria;k__unclassified_d__Bacteria;p__Actinobacteria;c__Actinobacteria;o__Corynebacteriales;f__Nocardiaceae;g__Nocardia;s__Nocardia_grenadensis	0	0	0	0	0	0	0	0	0	0
d__Bacteria;k__unclassified_d__Bacteria;p__Firmicutes;c__Clostridia;o__Clostridiales;f__Lachnospiraceae;g__unclassified_f__Lachnospiraceae;s__Lachnospiraceae_bacterium_YSB2008	0.00501522	0.00641821	0.0137764	0.0147489	0.00163545	0.0156638	0.00922234	0.000399008	0.0100362	0.000173265
d__Bacteria;k__unclassified_d__Bacteria;p__Proteobacteria;c__Alphaproteobacteria;o__Rhizobiales;f__Bartonellaceae;g__Bartonella;s__Bartonella_birtlesii	9.16761e-05	5.31896e-05	2.25473e-05	1.97265e-05	0	0	0	0	0	0
d__Bacteria;k__unclassified_d__Bacteria;p__Proteobacteria;c__Gammaproteobacteria;o__Oceanospirillales;f__Hahellaceae;g__Hahella;s__uncultured_Hahella_sp.	0	0	0	0	0	0	0	0	0	0
d__Bacteria;k__unclassified_d__Bacteria;p__Candidatus_Nomurabacteria;c__unclassified_p__Candidatus_Nomurabacteria;o__unclassified_p__Candidatus_Nomurabacteria;f__unclassified_p__Candidatus_Nomurabacteria;g__unclassified_p__Candidatus_Nomurabacteria;s__Candidatus_Nomurabacteria_bacterium_GW2011_GWA1_35_8	0	0	0	0	0	0	0	0	0	0
d__Bacteria;k__unclassified_d__Bacteria;p__Proteobacteria;c__Betaproteobacteria;o__Burkholderiales;f__Burkholderiaceae;g__Burkholderia;s__Burkholderia_pseudomallei	0.000501522	0.000413697	0.000729029	0.000743033	0.000220345	0.00360794	0.10756	0.00104446	0.128263	0.000255772
d__Bacteria;k__unclassified_d__Bacteria;p__Tenericutes;c__Mollicutes;o__Mycoplasmatales;f__Mycoplasmataceae;g__Mycoplasma;s__Mycoplasma_columborale	0	0	0	0	0	0	0	0	0	0
d__Eukaryota;k__Metazoa;p__Chordata;c__Aves;o__Trochiliformes;f__Trochilidae;g__Calypte;s__Calypte_anna	0	0	0	0	0	0	0	0	0	0
d__Viruses;k__unclassified_d__Viruses;p__unclassified_d__Viruses;c__unclassified_d__Viruses;o__unclassified_d__Viruses;f__unclassified_d__Viruses;g__unclassified_d__Viruses;s__Clostridium_phage_phiCT453A	0	0	0	0	0	0	0	0	0	0
d__Eukaryota;k__Metazoa;p__Chordata;c__Mammalia;o__Lagomorpha;f__Ochotonidae;g__Ochotona;s__Ochotona_princeps	0	0	0	0	0	0	0	0	0	0
d__Bacteria;k__unclassified_d__Bacteria;p__Firmicutes;c__Bacilli;o__Bacillales;f__Planococcaceae;g__Sporosarcina;s__unclassified_g__Sporosarcina	0	0	3.00631e-05	2.63021e-05	0	0	0	0	0	0
d__Bacteria;k__unclassified_d__Bacteria;p__Proteobacteria;c__Alphaproteobacteria;o__Rhizobiales;f__Brucellaceae;g__Ochrobactrum;s__Ochrobactrum_intermedium	5.93198e-05	4.72796e-05	3.00631e-05	8.54817e-05	2.44827e-05	0.000131998	3.39681e-05	0	3.3454e-05	0
d__Bacteria;k__unclassified_d__Bacteria;p__Actinobacteria;c__Actinobacteria;o__Corynebacteriales;f__Dietziaceae;g__Dietzia;s__Dietzia_timorensis	0	0	2.25473e-05	1.97265e-05	0	0	0	0	0	0
d__Eukaryota;k__Fungi;p__Microsporidia;c__unclassified_p__Microsporidia;o__unclassified_p__Microsporidia;f__Unikaryonidae;g__Encephalitozoon;s__Encephalitozoon_cuniculi	0	0	0	0	0	0	0	0	0	0
d__Archaea;k__unclassified_d__Archaea;p__Euryarchaeota;c__Halobacteria;o__Haloferacales;f__Haloferacaceae;g__Haloferax;s__Haloferax_larsenii	0	0	0	0	0	0	0	0	0	0
d__unclassified;k__unclassified_d__unclassified;p__unclassified_d__unclassified;c__unclassified_d__unclassified;o__unclassified_d__unclassified;f__unclassified_d__unclassified;g__unclassified_d__unclassified;s__uncultured_marine_microorganism_HF4000_ANIW137I15	0	0	0	0	0	0	0	0	0	0
d__Bacteria;k__unclassified_d__Bacteria;p__Proteobacteria;c__Gammaproteobacteria;o__Vibrionales;f__Vibrionaceae;g__Vibrio;s__Vibrio_sp._3062	0	0	0	0	0	0	0	0	0	0
d__Bacteria;k__unclassified_d__Bacteria;p__Thermotogae;c__Thermotogae;o__Thermotogales;f__Thermotogaceae;g__Pseudothermotoga;s__Pseudothermotoga_lettingae	5.39271e-05	8.86493e-05	0.00220212	0.0022817	0.000729586	1.46664e-05	3.39681e-05	0	0	8.25072e-06
d__Bacteria;k__unclassified_d__Bacteria;p__Firmicutes;c__Bacilli;o__Bacillales;f__Bacillaceae;g__Domibacillus;s__Domibacillus_enclensis	2.15708e-05	4.72796e-05	0.000278083	0.000276172	0.000323172	1.46664e-05	0	0	0	0
d__Bacteria;k__unclassified_d__Bacteria;p__Proteobacteria;c__Gammaproteobacteria;o__Pasteurellales;f__Pasteurellaceae;g__Haemophilus;s__Haemophilus_parainfluenzae	4.31417e-05	0	0	1.3151e-05	0	0.000175997	0.00264951	2.3471e-05	0.00270978	8.25072e-06
d__Bacteria;k__unclassified_d__Bacteria;p__Acidobacteria;c__Blastocatellia;o__unclassified_c__Blastocatellia;f__unclassified_c__Blastocatellia;g__Pyrinomonas;s__Pyrinomonas_methylaliphatogenes	0.000264243	0.000153659	0.000293115	0.000545768	3.91724e-05	4.39993e-05	3.39681e-05	0	0	0
d__Bacteria;k__unclassified_d__Bacteria;p__unclassified_d__Bacteria;c__unclassified_d__Bacteria;o__unclassified_d__Bacteria;f__unclassified_d__Bacteria;g__unclassified_d__Bacteria;s__uncultured_bacterium_EIL5A08	0	0	2.25473e-05	3.28776e-05	0	0	0	0	0	0
d__Eukaryota;k__Fungi;p__Ascomycota;c__Sordariomycetes;o__Hypocreales;f__Clavicipitaceae;g__Pochonia;s__Pochonia_chlamydosporia	0	0	0	0	0	0	0	0	0	0
d__Bacteria;k__unclassified_d__Bacteria;p__Proteobacteria;c__Alphaproteobacteria;o__Rhodobacterales;f__Rhodobacteraceae;g__Tateyamaria;s__Tateyamaria_sp._ANG-S1	0	0	4.50946e-05	1.97265e-05	0	0	0	0	0	0
d__Bacteria;k__unclassified_d__Bacteria;p__Proteobacteria;c__Gammaproteobacteria;o__Aeromonadales;f__Aeromonadaceae;g__Aeromonas;s__Aeromonas_diversa	0	0	0	0	0	0	0	0	0	0
d__Bacteria;k__unclassified_d__Bacteria;p__Firmicutes;c__Bacilli;o__Bacillales;f__Planococcaceae;g__Kurthia;s__unclassified_g__Kurthia	0	0	0	0	0	0	0	0	0	0
d__Bacteria;k__unclassified_d__Bacteria;p__Proteobacteria;c__Betaproteobacteria;o__Burkholderiales;f__Burkholderiaceae;g__Paraburkholderia;s__Paraburkholderia_dilworthii	0	0	0	0	0	0	0	0	0	0
d__Bacteria;k__unclassified_d__Bacteria;p__Proteobacteria;c__Betaproteobacteria;o__Burkholderiales;f__Comamonadaceae;g__Polaromonas;s__Polaromonas_sp._CF318	0	0	0	1.3151e-05	0	0	0	0	0	0
d__Bacteria;k__unclassified_d__Bacteria;p__Bacteroidetes;c__Flavobacteriia;o__Flavobacteriales;f__Cryomorphaceae;g__Owenweeksia;s__Owenweeksia_hongkongensis	1.61781e-05	0	9.7705e-05	0.000177539	0	0	6.79362e-05	1.17355e-05	3.3454e-05	8.25072e-06
d__Bacteria;k__unclassified_d__Bacteria;p__Actinobacteria;c__Actinobacteria;o__Micrococcales;f__Microbacteriaceae;g__Leucobacter;s__Leucobacter_sp._PH1c	0	0	7.51577e-06	7.89062e-05	0	0	0	0	0	0
d__Bacteria;k__unclassified_d__Bacteria;p__Proteobacteria;c__Gammaproteobacteria;o__Pseudomonadales;f__Pseudomonadaceae;g__Pseudomonas;s__Pseudomonas_sp._ML96	0	0	0	0	0	0	0	0	0	0
d__Bacteria;k__unclassified_d__Bacteria;p__Firmicutes;c__Clostridia;o__Clostridiales;f__unclassified_o__Clostridiales;g__Gottschalkia;s__[Clostridium]_purinilyticum	0.00784639	0.00693237	0.00626063	0.0070884	0.0017089	0.000747988	0.000305713	4.69421e-05	0.000200724	2.47522e-05
d__Bacteria;k__unclassified_d__Bacteria;p__Proteobacteria;c__Gammaproteobacteria;o__Alteromonadales;f__Alteromonadaceae;g__Marinobacter;s__Marinobacter_santoriniensis	5.39271e-06	0	1.50315e-05	1.3151e-05	1.46896e-05	0	0	0	0	0
d__Bacteria;k__unclassified_d__Bacteria;p__Proteobacteria;c__Alphaproteobacteria;o__Rhizobiales;f__Hyphomicrobiaceae;g__Devosia;s__Devosia_chinhatensis	0	0	0	0	0	0	0	0	0	0
d__Bacteria;k__unclassified_d__Bacteria;p__Actinobacteria;c__Actinobacteria;o__Corynebacteriales;f__Mycobacteriaceae;g__Mycobacterium;s__Mycobacterium_sp._MOTT36Y	0	0	1.50315e-05	6.57551e-06	0	0	0	0	0	0
d__Bacteria;k__unclassified_d__Bacteria;p__Proteobacteria;c__Alphaproteobacteria;o__Rhodobacterales;f__Rhodobacteraceae;g__Thalassobius;s__Thalassobius_gelatinovorus	1.61781e-05	0	0.000105221	1.97265e-05	1.95862e-05	0	0	0	0	0
d__Bacteria;k__unclassified_d__Bacteria;p__Bacteroidetes;c__Flavobacteriia;o__Flavobacteriales;f__Flavobacteriaceae;g__Chryseobacterium;s__Chryseobacterium_oranimense	9.70688e-05	0.000124109	9.01892e-05	4.60286e-05	4.89655e-06	0	0	0	0	0
d__Bacteria;k__unclassified_d__Bacteria;p__Firmicutes;c__Clostridia;o__Clostridiales;f__Eubacteriaceae;g__Eubacterium;s__Eubacterium_acidaminophilum	0.00174185	0.000721014	0.019789	0.0205879	0.000891172	0.00230263	0.00146063	0.00055157	0.00137162	0.000181516
d__Bacteria;k__unclassified_d__Bacteria;p__Actinobacteria;c__Actinobacteria;o__Glycomycetales;f__Glycomycetaceae;g__Glycomyces;s__Glycomyces_tenuis	0	0	0.000105221	0.000118359	0	0	0	0	0	0
d__Bacteria;k__unclassified_d__Bacteria;p__Actinobacteria;c__Actinobacteria;o__Kineosporiales;f__Kineosporiaceae;g__Angustibacter;s__Angustibacter_sp._Root456	0	0	7.51577e-06	0	0	0	0	0	0	0
d__Bacteria;k__unclassified_d__Bacteria;p__Actinobacteria;c__Actinobacteria;o__Actinomycetales;f__Actinomycetaceae;g__Actinomyces;s__Actinomyces_graevenitzii	0.000113247	5.90995e-05	9.7705e-05	0.000184114	0.000112621	7.33322e-05	0.000186825	2.3471e-05	0.000133816	6.60058e-05
d__Archaea;k__unclassified_d__Archaea;p__Thaumarchaeota;c__unclassified_p__Thaumarchaeota;o__unclassified_p__Thaumarchaeota;f__unclassified_p__Thaumarchaeota;g__unclassified_p__Thaumarchaeota;s__uncultured_marine_thaumarchaeote_AD1000_11_E10	0	0	0	0	0	0	0	0	0	0
d__Archaea;k__unclassified_d__Archaea;p__Euryarchaeota;c__Methanomicrobia;o__Methanosarcinales;f__Methanosarcinaceae;g__Methanococcoides;s__Methanococcoides_methylutens	0	1.18199e-05	3.00631e-05	3.94531e-05	9.7931e-06	0.000175997	1.69841e-05	0	0.000100362	8.25072e-06
d__Bacteria;k__unclassified_d__Bacteria;p__Proteobacteria;c__Alphaproteobacteria;o__Rhizobiales;f__Methylocystaceae;g__Methylosinus;s__Methylosinus_sp._R-45379	0	0	0	0	0	0	0	0	0	0
d__Bacteria;k__unclassified_d__Bacteria;p__Firmicutes;c__Bacilli;o__Bacillales;f__Paenibacillaceae;g__Paenibacillus;s__Paenibacillus_sp._E18	0	0	0	0	0	0	0	0	0	0
d__Bacteria;k__unclassified_d__Bacteria;p__Proteobacteria;c__Epsilonproteobacteria;o__Campylobacterales;f__Helicobacteraceae;g__Helicobacter;s__Helicobacter_sp._MIT_01-6451	0	0	0	0	0	0	0	0	0	0
d__Bacteria;k__unclassified_d__Bacteria;p__Actinobacteria;c__Actinobacteria;o__Micrococcales;f__Micrococcaceae;g__Glutamicibacter;s__Glutamicibacter_arilaitensis	1.07854e-05	5.90995e-06	2.25473e-05	3.28776e-05	4.89655e-06	1.46664e-05	0	1.17355e-05	6.69081e-05	0
d__Bacteria;k__unclassified_d__Bacteria;p__Firmicutes;c__Clostridia;o__Clostridiales;f__Clostridiaceae;g__Thermobrachium;s__Thermobrachium_celere	0.00330034	0.00286042	0.00789907	0.00778541	0.00120945	0.000747988	0.000441585	0.000293388	0.000367994	0.000189767
d__Bacteria;k__unclassified_d__Bacteria;p__Actinobacteria;c__Actinobacteria;o__Micrococcales;f__Micrococcaceae;g__Pseudarthrobacter;s__Pseudarthrobacter_sulfonivorans	0	0	0	0	0	5.86658e-05	1.69841e-05	0	0	0
d__Archaea;k__unclassified_d__Archaea;p__Candidatus_Bathyarchaeota;c__unclassified_p__Candidatus_Bathyarchaeota;o__unclassified_p__Candidatus_Bathyarchaeota;f__unclassified_p__Candidatus_Bathyarchaeota;g__unclassified_p__Candidatus_Bathyarchaeota;s__Candidatus_Bathyarchaeota_archaeon_BA2	0	0	2.25473e-05	2.63021e-05	0	0	0	0	0	0
d__Bacteria;k__unclassified_d__Bacteria;p__Proteobacteria;c__Betaproteobacteria;o__Burkholderiales;f__Burkholderiaceae;g__Cupriavidus;s__Cupriavidus_pinatubonensis	0	0	0	1.97265e-05	0	0	0.000560474	0	0.000434902	0
d__Archaea;k__unclassified_d__Archaea;p__Candidatus_Bathyarchaeota;c__unclassified_p__Candidatus_Bathyarchaeota;o__unclassified_p__Candidatus_Bathyarchaeota;f__unclassified_p__Candidatus_Bathyarchaeota;g__unclassified_p__Candidatus_Bathyarchaeota;s__Candidatus_Bathyarchaeota_archaeon_BA1	0	0	0.000285599	0.000361653	0	0	0	1.17355e-05	0	0
d__Bacteria;k__unclassified_d__Bacteria;p__Firmicutes;c__Clostridia;o__Clostridiales;f__Peptococcaceae;g__Desulfosporosinus;s__Desulfosporosinus_youngiae	0.00202227	0.00195028	0.00665145	0.0079761	0.00291834	0.000395994	0.000611426	7.04131e-05	0.000735989	2.47522e-05
d__Archaea;k__unclassified_d__Archaea;p__Euryarchaeota;c__Thermococci;o__Thermococcales;f__Thermococcaceae;g__Thermococcus;s__Thermococcus_barophilus	0	1.18199e-05	0.000165347	0.000124935	9.7931e-06	0	0	0	0	0
d__Bacteria;k__unclassified_d__Bacteria;p__Proteobacteria;c__Epsilonproteobacteria;o__Campylobacterales;f__Campylobacteraceae;g__Sulfurospirillum;s__Sulfurospirillum_barnesii	0	0	0	6.57551e-06	0	0	3.39681e-05	0	0	0
d__Bacteria;k__unclassified_d__Bacteria;p__Proteobacteria;c__Betaproteobacteria;o__Burkholderiales;f__Burkholderiaceae;g__Burkholderia;s__Burkholderia_sp._BDU8	0	0	0	0	0	0	0	0	0	0
d__Eukaryota;k__Metazoa;p__Chordata;c__Aves;o__Pelecaniformes;f__Phalacrocoracidae;g__Phalacrocorax;s__Phalacrocorax_carbo	0	0	0	0	0	0	0	0	0	0
d__Bacteria;k__unclassified_d__Bacteria;p__Proteobacteria;c__Betaproteobacteria;o__Burkholderiales;f__Burkholderiaceae;g__Burkholderia;s__Burkholderia_sp._BDU5	0	0	0	0	0	1.46664e-05	0	0	0	0
d__Bacteria;k__unclassified_d__Bacteria;p__unclassified_d__Bacteria;c__unclassified_d__Bacteria;o__unclassified_d__Bacteria;f__unclassified_d__Bacteria;g__unclassified_d__Bacteria;s__Microgenomates_group_bacterium_GW2011_GWA2_44_7	0	0	0	0	0	0	0	0	0	0
d__Bacteria;k__unclassified_d__Bacteria;p__Firmicutes;c__Negativicutes;o__Selenomonadales;f__Veillonellaceae;g__Megasphaera;s__Megasphaera_sp._BV3C16-1	0.00138053	0.00153068	0.00151067	0.00136771	0.000249724	0.00278662	0.00161348	0.000469421	0.00187343	0.000561049
d__Bacteria;k__unclassified_d__Bacteria;p__Firmicutes;c__Bacilli;o__Lactobacillales;f__Streptococcaceae;g__Lactococcus;s__Lactococcus_garvieae	0.000113247	0.000177299	0.00156328	0.00228828	0.000455379	0.000894653	0.000526506	0.000633718	0.000501811	0.000775568
d__Eukaryota;k__Fungi;p__Ascomycota;c__Saccharomycetes;o__Saccharomycetales;f__Saccharomycetaceae;g__Saccharomyces;s__Saccharomyces_arboricola	0	0	0	0	0	0	0	0	0	8.25072e-06
d__Bacteria;k__unclassified_d__Bacteria;p__Bacteroidetes;c__Cytophagia;o__Cytophagales;f__Cytophagaceae;g__Runella;s__Runella_limosa	0	0	0.000465978	0.000526041	1.46896e-05	1.46664e-05	3.39681e-05	1.17355e-05	0	0
d__Bacteria;k__unclassified_d__Bacteria;p__Actinobacteria;c__Actinobacteria;o__Streptomycetales;f__Streptomycetaceae;g__Streptomyces;s__Streptomyces_hokutonensis	0	0	7.51577e-06	0	0	0	0	0	0	0
d__Bacteria;k__unclassified_d__Bacteria;p__Tenericutes;c__Mollicutes;o__Mycoplasmatales;f__Mycoplasmataceae;g__Mycoplasma;s__Mycoplasma_fermentans	0	0	8.26734e-05	0.000203841	0	0	0	0	0	0
d__Bacteria;k__unclassified_d__Bacteria;p__Actinobacteria;c__Actinobacteria;o__Corynebacteriales;f__Nocardiaceae;g__Rhodococcus;s__Rhodococcus_sp._SC4	7.54979e-05	0.000135929	9.01892e-05	5.26041e-05	0	1.46664e-05	0	0	0	0
d__Bacteria;k__unclassified_d__Bacteria;p__Firmicutes;c__Clostridia;o__Clostridiales;f__Clostridiales_Family_XIII._Incertae_Sedis;g__Anaerovorax;s__Anaerovorax_odorimutans	0.00686492	0.00918998	0.0565261	0.0577659	0.00720772	0.0043266	0.00317602	0.00253487	0.00264287	0.00333329
d__Bacteria;k__unclassified_d__Bacteria;p__Bacteroidetes;c__Flavobacteriia;o__Flavobacteriales;f__Flavobacteriaceae;g__Flavobacterium;s__Flavobacterium_branchiophilum	0	0	1.50315e-05	6.57551e-06	0	1.46664e-05	0	0.00126744	0	0.00178216
d__Eukaryota;k__Metazoa;p__Arthropoda;c__Insecta;o__Hymenoptera;f__Formicidae;g__Linepithema;s__Linepithema_humile	0	0	0	0	0	0	0	0	0	0
d__Bacteria;k__unclassified_d__Bacteria;p__Proteobacteria;c__Epsilonproteobacteria;o__Campylobacterales;f__Campylobacteraceae;g__Arcobacter;s__Arcobacter_sp._L	2.15708e-05	1.18199e-05	1.50315e-05	6.57551e-06	0	1.46664e-05	0	0	0	0
d__Bacteria;k__unclassified_d__Bacteria;p__Firmicutes;c__Bacilli;o__Bacillales;f__Bacillaceae;g__Lysinibacillus;s__uncultured_Lysinibacillus_sp.	0	0	6.01261e-05	4.60286e-05	0	0	0	0	0	0
d__Bacteria;k__unclassified_d__Bacteria;p__Actinobacteria;c__Actinobacteria;o__Corynebacteriales;f__Mycobacteriaceae;g__Mycobacterium;s__Mycobacterium_sp._WCM_7299	0.000285814	0.000236398	0.000608777	0.000506314	0.000293793	0.00184797	0.00300618	0.00159603	0.00535265	0.000420787
d__Bacteria;k__unclassified_d__Bacteria;p__Proteobacteria;c__Betaproteobacteria;o__Burkholderiales;f__Comamonadaceae;g__Pseudorhodoferax;s__Pseudorhodoferax_sp._Leaf267	0	0	0	0	0	0	0	0	0	0
d__Bacteria;k__unclassified_d__Bacteria;p__Proteobacteria;c__Betaproteobacteria;o__Burkholderiales;f__Comamonadaceae;g__Pseudorhodoferax;s__Pseudorhodoferax_sp._Leaf265	0	0	0	2.63021e-05	0	1.46664e-05	0	0	0	0
d__Bacteria;k__unclassified_d__Bacteria;p__Proteobacteria;c__Betaproteobacteria;o__Burkholderiales;f__Alcaligenaceae;g__Achromobacter;s__Achromobacter_sp._2789STDY5608625	0	0	0	0	0	0	0	0	0	0
d__Bacteria;k__unclassified_d__Bacteria;p__Bacteroidetes;c__Flavobacteriia;o__Flavobacteriales;f__Flavobacteriaceae;g__Flavobacterium;s__Flavobacterium_sp._Root901	3.7749e-05	1.18199e-05	4.50946e-05	2.63021e-05	0	0.0194917	0.00584251	0.0104798	0.00465011	0.0142737
d__Bacteria;k__unclassified_d__Bacteria;p__Proteobacteria;c__Alphaproteobacteria;o__Rhodobacterales;f__Rhodobacteraceae;g__Ahrensia;s__Ahrensia_sp._R2A130	0	0	0	0	4.89655e-06	0	0	0	0	2.47522e-05
d__Bacteria;k__unclassified_d__Bacteria;p__Proteobacteria;c__Alphaproteobacteria;o__Sphingomonadales;f__Sphingomonadaceae;g__Sphingomonas;s__Sphingomonas_jaspsi	0	0	0	1.97265e-05	0	0	0	0	0	0
d__Bacteria;k__unclassified_d__Bacteria;p__Deinococcus-Thermus;c__Deinococci;o__Thermales;f__Thermaceae;g__Thermus;s__Thermus_thermophilus	2.15708e-05	5.90995e-06	2.25473e-05	3.28776e-05	4.89655e-06	0	0	0	0	0
d__Bacteria;k__unclassified_d__Bacteria;p__Verrucomicrobia;c__Verrucomicrobiae;o__Verrucomicrobiales;f__Verrucomicrobiaceae;g__Verrucomicrobium;s__Verrucomicrobium_sp._BvORR034	7.01052e-05	0	0.00286351	0.00233431	0.000514138	0.000395994	5.09522e-05	0	0.00016727	1.65014e-05
d__Bacteria;k__unclassified_d__Bacteria;p__Actinobacteria;c__Coriobacteriia;o__Eggerthellales;f__Eggerthellaceae;g__Denitrobacterium;s__Denitrobacterium_detoxificans	0.00322484	0.00666052	0.00375788	0.00411627	0.000205655	0.021809	0.03942	0.00034033	0.0486422	0.000198017
d__Bacteria;k__unclassified_d__Bacteria;p__Proteobacteria;c__Gammaproteobacteria;o__Vibrionales;f__Vibrionaceae;g__Vibrio;s__Vibrio_diazotrophicus	0	0	0	0	0	0	0	0	0	0
d__Archaea;k__unclassified_d__Archaea;p__Euryarchaeota;c__Halobacteria;o__Haloferacales;f__Haloferacaceae;g__Halorubrum;s__Halorubrum_lipolyticum	0	0	0	0	0	0	0	0	0	0
d__Bacteria;k__unclassified_d__Bacteria;p__unclassified_d__Bacteria;c__unclassified_d__Bacteria;o__unclassified_d__Bacteria;f__unclassified_d__Bacteria;g__unclassified_d__Bacteria;s__bacterium_JGI-10	0.000328955	0.000195028	0.000496041	0.000624674	1.95862e-05	0	0	0	3.3454e-05	0
d__Bacteria;k__unclassified_d__Bacteria;p__Actinobacteria;c__Actinobacteria;o__Actinomycetales;f__Actinomycetaceae;g__Actinomyces;s__Actinomyces_sp._MS2	0	0	2.25473e-05	3.94531e-05	4.89655e-06	0	5.09522e-05	0	3.3454e-05	0
d__Bacteria;k__unclassified_d__Bacteria;p__Firmicutes;c__Bacilli;o__Bacillales;f__Bacillaceae;g__Bacillus;s__Bacillus_sp._5B6	0	0	0	0	0	0	0	0	0	0
d__Bacteria;k__unclassified_d__Bacteria;p__Proteobacteria;c__Alphaproteobacteria;o__Rhodobacterales;f__Rhodobacteraceae;g__unclassified_f__Rhodobacteraceae;s__Rhodobacteraceae_bacterium_HIMB11	0	0	0	0	0	0	0	0	0	0
d__Viruses;k__unclassified_d__Viruses;p__unclassified_d__Viruses;c__unclassified_d__Viruses;o__unclassified_d__Viruses;f__unclassified_d__Viruses;g__unclassified_d__Viruses;s__Insectomime_virus	0	0	0	0	0	0	0	0	0	0
d__Bacteria;k__unclassified_d__Bacteria;p__unclassified_d__Bacteria;c__unclassified_d__Bacteria;o__unclassified_d__Bacteria;f__unclassified_d__Bacteria;g__unclassified_d__Bacteria;s__candidate_division_WS6_bacterium_36_33	0	0	0	0	0	0	0	0	0	0
d__Bacteria;k__unclassified_d__Bacteria;p__Firmicutes;c__Bacilli;o__Bacillales;f__Bacillaceae;g__Paraliobacillus;s__Paraliobacillus_sp._PM-2	0.00275567	0.00364644	0.00368273	0.00370859	0.00285958	1.46664e-05	0.000203809	0	0.000100362	0
d__Bacteria;k__unclassified_d__Bacteria;p__Firmicutes;c__Bacilli;o__Lactobacillales;f__Carnobacteriaceae;g__Jeotgalibaca;s__Jeotgalibaca_dankookensis	8.08906e-05	8.86493e-05	0.000541135	0.000749608	1.46896e-05	0.00020533	0	0.000246446	0	0.00023102
d__Bacteria;k__unclassified_d__Bacteria;p__Bacteroidetes;c__Bacteroidia;o__Bacteroidales;f__Porphyromonadaceae;g__Porphyromonas;s__Porphyromonas_sp._COT-239_OH1446	0.0016987	0.000732834	0.00159334	0.0016373	9.7931e-05	0	0	0	0	0
d__Bacteria;k__unclassified_d__Bacteria;p__Proteobacteria;c__Gammaproteobacteria;o__Enterobacteriales;f__Enterobacteriaceae;g__Serratia;s__Serratia_rubidaea	0	0	0	0	0	0	0	0	0	0
d__Bacteria;k__unclassified_d__Bacteria;p__Firmicutes;c__Clostridia;o__Clostridiales;f__Clostridiaceae;g__Caloramator;s__Caloramator_sp._ALD01	0.00127807	0.000768294	0.00636586	0.00809446	0.000465172	0.000879986	0.000339681	0.000117355	0.000702535	9.90087e-05
d__Bacteria;k__unclassified_d__Bacteria;p__Firmicutes;c__Clostridia;o__Clostridiales;f__Lachnospiraceae;g__unclassified_f__Lachnospiraceae;s__Lachnospiraceae_bacterium_CAG:364	0.0227464	0.0239708	0.0128069	0.0136639	0.0131374	0.160099	0.0896588	0.0455221	0.097552	0.0599828
d__Bacteria;k__unclassified_d__Bacteria;p__Actinobacteria;c__Actinobacteria;o__Corynebacteriales;f__Corynebacteriaceae;g__Corynebacterium;s__Corynebacterium_humireducens	3.23563e-05	4.13697e-05	7.51577e-05	1.3151e-05	0	0	0	0	0	0
d__Eukaryota;k__Metazoa;p__Chordata;c__Mammalia;o__Rodentia;f__Cricetidae;g__Microtus;s__Microtus_ochrogaster	0	0	0	0	0	0	0	0	0	0
d__Bacteria;k__unclassified_d__Bacteria;p__Firmicutes;c__unclassified_p__Firmicutes;o__unclassified_p__Firmicutes;f__unclassified_p__Firmicutes;g__unclassified_p__Firmicutes;s__unclassified_p__Firmicutes	0.0989508	0.107939	0.0690849	0.0726265	0.0395641	0.0247276	0.0410674	0.0181783	0.0470698	0.0155939
d__Bacteria;k__unclassified_d__Bacteria;p__Candidatus_Aminicenantes;c__unclassified_p__Candidatus_Aminicenantes;o__unclassified_p__Candidatus_Aminicenantes;f__unclassified_p__Candidatus_Aminicenantes;g__unclassified_p__Candidatus_Aminicenantes;s__uncultured_Aminicenantes_bacterium	0	0	0	0	0	0	0	0	0	0
d__Bacteria;k__unclassified_d__Bacteria;p__Firmicutes;c__Clostridia;o__Clostridiales;f__Clostridiaceae;g__Clostridium;s__Clostridium_sp._DMHC_10	0.0022218	0.00170207	0.00452449	0.00487245	0.0014249	0.000483993	0.000288729	0.000164297	0.00033454	5.77551e-05
d__Bacteria;k__unclassified_d__Bacteria;p__Proteobacteria;c__Alphaproteobacteria;o__Rhizobiales;f__Rhizobiaceae;g__Sinorhizobium;s__Sinorhizobium_sp._Sb3	0	5.90995e-06	0	0	0	0	0	0	0	0
d__Bacteria;k__unclassified_d__Bacteria;p__Firmicutes;c__Bacilli;o__Lactobacillales;f__Streptococcaceae;g__Streptococcus;s__Streptococcus_hyovaginalis	3.7749e-05	5.90995e-06	3.75788e-05	3.28776e-05	4.40689e-05	0	1.69841e-05	0	0	8.25072e-06
d__Eukaryota;k__Fungi;p__Basidiomycota;c__Tremellomycetes;o__Tremellales;f__Trichosporonaceae;g__Trichosporon;s__Trichosporon_asahii	0	0	0	5.26041e-05	0	0	0	0	0	0
d__Bacteria;k__unclassified_d__Bacteria;p__Firmicutes;c__Bacilli;o__Bacillales;f__Paenibacillaceae;g__Paenibacillus;s__Paenibacillus_forsythiae	0.0194677	0.0231729	0.000563683	0.000598372	0.00536172	0	0	0	0	0
d__Bacteria;k__unclassified_d__Bacteria;p__Firmicutes;c__Bacilli;o__Bacillales;f__Bacillaceae;g__Anoxybacillus;s__Anoxybacillus_amylolyticus	0.00433035	0.00341595	0.000270568	0.000348502	0.00102338	1.46664e-05	0	0	0	0
d__Bacteria;k__unclassified_d__Bacteria;p__Proteobacteria;c__Alphaproteobacteria;o__Rhodospirillales;f__Rhodospirillaceae;g__unclassified_f__Rhodospirillaceae;s__Rhodospirillaceae_bacterium_BRH_c57	5.39271e-06	0	7.51577e-06	1.3151e-05	0	0	0	0	0	0
d__Bacteria;k__unclassified_d__Bacteria;p__Actinobacteria;c__Actinobacteria;o__Micrococcales;f__Sanguibacteraceae;g__Sanguibacter;s__Sanguibacter_keddieii	0	0	1.50315e-05	6.57551e-06	0	0.000263996	0.000118888	0	0.000133816	0
d__Bacteria;k__unclassified_d__Bacteria;p__Actinobacteria;c__Actinobacteria;o__Streptomycetales;f__Streptomycetaceae;g__Streptomyces;s__Streptomyces_sp._NRRL_F-5639	0	0	0	0	0	0	0	0	0	0
d__Archaea;k__unclassified_d__Archaea;p__Euryarchaeota;c__Thermoplasmata;o__Thermoplasmatales;f__unclassified_o__Thermoplasmatales;g__unclassified_o__Thermoplasmatales;s__Thermoplasmatales_archaeon_SCGC_AB-539-N05	0	0	4.50946e-05	1.3151e-05	0	0	0	0	0	8.25072e-06
d__Archaea;k__unclassified_d__Archaea;p__Euryarchaeota;c__Methanobacteria;o__Methanobacteriales;f__Methanobacteriaceae;g__Methanobrevibacter;s__Methanobrevibacter_millerae	0.00588884	0.0148458	0.113593	0.120135	0.000572896	0.0329995	0.0112434	0.00238231	0.0128798	0.00280525
d__Bacteria;k__unclassified_d__Bacteria;p__Proteobacteria;c__Gammaproteobacteria;o__Pseudomonadales;f__Pseudomonadaceae;g__Pseudomonas;s__Pseudomonas_synxantha	0	0	0	0	0	0	0	0	0	0
d__Bacteria;k__unclassified_d__Bacteria;p__Proteobacteria;c__Alphaproteobacteria;o__Sphingomonadales;f__Erythrobacteraceae;g__Altererythrobacter;s__Altererythrobacter_troitsensis	1.07854e-05	0	0	6.57551e-06	0	0	0	0	0	0
d__Bacteria;k__unclassified_d__Bacteria;p__unclassified_d__Bacteria;c__unclassified_d__Bacteria;o__unclassified_d__Bacteria;f__unclassified_d__Bacteria;g__unclassified_d__Bacteria;s__uncultured_bacterium_SRF2	1.07854e-05	0	2.25473e-05	0	4.89655e-06	1.46664e-05	0	0	0	0
d__Archaea;k__unclassified_d__Archaea;p__Euryarchaeota;c__Methanobacteria;o__Methanobacteriales;f__Methanobacteriaceae;g__Methanothermobacter;s__unclassified_g__Methanothermobacter	1.07854e-05	0	0	0	0	1.46664e-05	0	0	0	0
d__Bacteria;k__unclassified_d__Bacteria;p__Actinobacteria;c__Coriobacteriia;o__Eggerthellales;f__Eggerthellaceae;g__Eggerthella;s__Eggerthella_sp._HGA1	0.0022919	0.00657778	0.00701973	0.00660181	0.00189496	0.00139331	0.00837314	0	0.00956785	4.12536e-05
d__Bacteria;k__unclassified_d__Bacteria;p__Proteobacteria;c__Gammaproteobacteria;o__Xanthomonadales;f__Xanthomonadaceae;g__Xanthomonas;s__Xanthomonas_sp._Leaf148	0	0	0	0	0	0	0	0	0	0
d__Bacteria;k__unclassified_d__Bacteria;p__Bacteroidetes;c__Flavobacteriia;o__Flavobacteriales;f__Flavobacteriaceae;g__Capnocytophaga;s__Capnocytophaga_ochracea	0	0	0.000180378	0.000184114	2.93793e-05	0.00397461	0.000883171	0.00140826	0.0012378	0.00164189
d__Archaea;k__unclassified_d__Archaea;p__Euryarchaeota;c__Halobacteria;o__Haloferacales;f__Haloferacaceae;g__Halorubrum;s__Halorubrum_saccharovorum	0	0	0	0	0	0	0	0	0	0
d__Bacteria;k__unclassified_d__Bacteria;p__Bacteroidetes;c__Bacteroidia;o__Bacteroidales;f__Porphyromonadaceae;g__Parabacteroides;s__Parabacteroides_johnsonii_CAG:246	0	5.90995e-06	0.000172863	0.00013151	0	0	8.49203e-05	0	0.000100362	0
d__Bacteria;k__unclassified_d__Bacteria;p__Proteobacteria;c__Alphaproteobacteria;o__Rhizobiales;f__Hyphomicrobiaceae;g__Hyphomicrobium;s__Hyphomicrobium_sulfonivorans	0	0	0.000593746	0.000657551	0	0	0	0	0	0
d__Bacteria;k__unclassified_d__Bacteria;p__Bacteroidetes;c__Bacteroidia;o__Bacteroidales;f__Porphyromonadaceae;g__Tannerella;s__Tannerella_sp._6_1_58FAA_CT1	0.00896808	0.00751155	0.0130399	0.0115071	0.0165797	0.247262	0.0627051	0.120207	0.06005	0.143719
d__Bacteria;k__unclassified_d__Bacteria;p__Actinobacteria;c__Actinobacteria;o__Micrococcales;f__Microbacteriaceae;g__Microbacterium;s__Microbacterium_sp._Leaf161	0	0	0	0	0	0	0	0	0	0
d__Bacteria;k__unclassified_d__Bacteria;p__Proteobacteria;c__Gammaproteobacteria;o__Pasteurellales;f__Pasteurellaceae;g__Haemophilus;s__Haemophilus_parahaemolyticus	5.39271e-06	0	0	0	0	0	0	0	0	0
d__Bacteria;k__unclassified_d__Bacteria;p__Firmicutes;c__Tissierellia;o__Tissierellales;f__Peptoniphilaceae;g__Peptoniphilus;s__Peptoniphilus_obesi	5.39271e-06	2.95498e-05	0.000924439	0.00106523	0	0.000278662	0.000101904	0	0.00016727	8.25072e-06
d__Eukaryota;k__unclassified_d__Eukaryota;p__unclassified_d__Eukaryota;c__Spirotrichea;o__Sporadotrichida;f__Oxytrichidae;g__Sterkiella;s__Sterkiella_nova	0	0	0	0	0	0	0	0	0	0
d__Bacteria;k__unclassified_d__Bacteria;p__Proteobacteria;c__Alphaproteobacteria;o__Rhodobacterales;f__Rhodobacteraceae;g__Gemmobacter;s__Gemmobacter_sp._LW-1	1.61781e-05	1.18199e-05	0	0	1.95862e-05	0	0	1.17355e-05	0	0
d__Bacteria;k__unclassified_d__Bacteria;p__unclassified_d__Bacteria;c__unclassified_d__Bacteria;o__unclassified_d__Bacteria;f__unclassified_d__Bacteria;g__unclassified_d__Bacteria;s__uncultured_bacterium_A1Q1_fos_25	0	0	0	0	0	0	0	0	0	0
d__Bacteria;k__unclassified_d__Bacteria;p__Candidatus_Kuenenbacteria;c__unclassified_p__Candidatus_Kuenenbacteria;o__unclassified_p__Candidatus_Kuenenbacteria;f__unclassified_p__Candidatus_Kuenenbacteria;g__unclassified_p__Candidatus_Kuenenbacteria;s__Candidatus_Kuenenbacteria_bacterium_GW2011_GWA2_42_15	0	0	0	0	0	0	0	0	0	0
d__Viruses;k__unclassified_d__Viruses;p__unclassified_d__Viruses;c__unclassified_d__Viruses;o__Caudovirales;f__Siphoviridae;g__unclassified_f__Siphoviridae;s__Mycobacterium_phage_Phantastic	3.23563e-05	0	1.50315e-05	6.57551e-05	0	0	0	0	0	0
d__Bacteria;k__unclassified_d__Bacteria;p__Proteobacteria;c__Alphaproteobacteria;o__Rhodobacterales;f__Rhodobacteraceae;g__Ruegeria;s__Ruegeria_atlantica	5.39271e-06	5.90995e-06	7.51577e-06	0	4.89655e-06	0	0	0	0	0
d__Bacteria;k__unclassified_d__Bacteria;p__Actinobacteria;c__Actinobacteria;o__Micrococcales;f__Micrococcaceae;g__Arthrobacter;s__Arthrobacter_sp._M2012083	0	0	0	0	0	0	0	0	0	0
d__Bacteria;k__unclassified_d__Bacteria;p__Proteobacteria;c__Gammaproteobacteria;o__Methylococcales;f__Methylococcaceae;g__Methylomonas;s__Methylomonas_sp._11b	0	0	3.75788e-05	0.000111784	0	0	0	0	0	0
d__Bacteria;k__unclassified_d__Bacteria;p__Actinobacteria;c__Actinobacteria;o__Micrococcales;f__Micrococcaceae;g__Arthrobacter;s__Arthrobacter_sp._NIO-1057	0.000253457	0.000307318	0.000150315	9.20572e-05	9.7931e-06	0	0	0	0	0
d__Eukaryota;k__Fungi;p__Ascomycota;c__Eurotiomycetes;o__Eurotiales;f__Aspergillaceae;g__Aspergillus;s__Aspergillus_ustus	0	0	0	0	0	0	0	0	0	0
d__Bacteria;k__unclassified_d__Bacteria;p__Actinobacteria;c__Actinobacteria;o__Streptomycetales;f__Streptomycetaceae;g__Streptomyces;s__Streptomyces_sp._NRRL_B-1568	0	0	0.000105221	0.000124935	0.000176276	0	0	0	0	0
d__Bacteria;k__unclassified_d__Bacteria;p__Actinobacteria;c__Actinobacteria;o__Micrococcales;f__Dermabacteraceae;g__Brachybacterium;s__Brachybacterium_paraconglomeratum	0	0	0	0	0	2.93329e-05	1.69841e-05	0	0	0
d__Bacteria;k__unclassified_d__Bacteria;p__Firmicutes;c__Clostridia;o__Clostridiales;f__Ruminococcaceae;g__Ruminiclostridium;s__[Clostridium]_clariflavum	0.00975541	0.0114121	0.046237	0.0495136	0.0102534	0.00146664	0.00146063	0.000293388	0.00194033	0.000247522
d__Bacteria;k__unclassified_d__Bacteria;p__Firmicutes;c__Clostridia;o__Clostridiales;f__Eubacteriaceae;g__Eubacterium;s__Eubacterium_sp._CAG:202	0.215476	0.294091	0.190668	0.18806	0.168862	0.113137	0.0484555	0.000363801	0.0566377	0.000470291
d__Bacteria;k__unclassified_d__Bacteria;p__Proteobacteria;c__Alphaproteobacteria;o__Rhodobacterales;f__Rhodobacteraceae;g__Citreicella;s__Citreicella_sp._SE45	0	0	0.000473493	0.000302474	9.7931e-06	0	0	0	0	0
d__Eukaryota;k__Metazoa;p__Chordata;c__Actinopteri;o__Perciformes;f__Percidae;g__Perca;s__Perca_flavescens	0	0	0	0	0	0	0	0	0	0
d__Bacteria;k__unclassified_d__Bacteria;p__Cyanobacteria;c__Gloeobacteria;o__Gloeobacterales;f__unclassified_o__Gloeobacterales;g__Gloeobacter;s__Gloeobacter_violaceus	0	0	0.00196913	0.00192005	0.000318276	0	0	0	0	0
d__Bacteria;k__unclassified_d__Bacteria;p__Proteobacteria;c__Deltaproteobacteria;o__unclassified_c__Deltaproteobacteria;f__unclassified_c__Deltaproteobacteria;g__unclassified_c__Deltaproteobacteria;s__delta_proteobacterium_PSCGC_5451	3.23563e-05	1.77299e-05	0.000300631	0.000486588	0	0	1.69841e-05	1.17355e-05	6.69081e-05	1.65014e-05
d__Bacteria;k__unclassified_d__Bacteria;p__Proteobacteria;c__Alphaproteobacteria;o__Rhodobacterales;f__Rhodobacteraceae;g__Roseobacter;s__Roseobacter_sp._MED193	0	0	0	0	0	0	0	0	0	0
d__Bacteria;k__unclassified_d__Bacteria;p__Firmicutes;c__Clostridia;o__Clostridiales;f__Lachnospiraceae;g__unclassified_f__Lachnospiraceae;s__Lachnospiraceae_bacterium_6_1_63FAA	0.0198344	0.0256374	0.0246292	0.0274462	0.0151401	0.183404	0.0999342	0.0533732	0.116587	0.0691741
d__Bacteria;k__unclassified_d__Bacteria;p__Proteobacteria;c__Gammaproteobacteria;o__Enterobacteriales;f__Enterobacteriaceae;g__Phaseolibacter;s__Phaseolibacter_flectens	0	0	6.76419e-05	0.000105208	0	0	0	0	0	0
d__Archaea;k__unclassified_d__Archaea;p__Euryarchaeota;c__Thermoplasmata;o__Thermoplasmatales;f__Picrophilaceae;g__Picrophilus;s__Picrophilus_torridus	0	0	0	6.57551e-06	0	0	0	0	0	0
d__Bacteria;k__unclassified_d__Bacteria;p__Proteobacteria;c__Gammaproteobacteria;o__Legionellales;f__Legionellaceae;g__Legionella;s__Legionella_rubrilucens	0	0	0	0	0	0	0	0	0	0
d__Archaea;k__unclassified_d__Archaea;p__Crenarchaeota;c__Thermoprotei;o__Thermoproteales;f__Thermoproteaceae;g__Caldivirga;s__Caldivirga_maquilingensis	0	0	3.00631e-05	6.57551e-06	0	0	1.69841e-05	0	0	0
d__Bacteria;k__unclassified_d__Bacteria;p__Proteobacteria;c__Deltaproteobacteria;o__unclassified_c__Deltaproteobacteria;f__unclassified_c__Deltaproteobacteria;g__unclassified_c__Deltaproteobacteria;s__uncultured_delta_proteobacterium_Rifle_16ft_4_minimus_1997	0	0	0	0	0	0	0	0	0	0
d__Bacteria;k__unclassified_d__Bacteria;p__Firmicutes;c__Bacilli;o__Bacillales;f__Listeriaceae;g__Listeria;s__Listeria_grandensis	0	1.77299e-05	0.000112737	0.000144661	4.89655e-06	5.86658e-05	5.09522e-05	0	6.69081e-05	0
d__Bacteria;k__unclassified_d__Bacteria;p__Firmicutes;c__Bacilli;o__Lactobacillales;f__Streptococcaceae;g__Streptococcus;s__Streptococcus_criceti	1.61781e-05	1.77299e-05	8.26734e-05	0.000170963	0	0.000234663	0.000169841	2.3471e-05	0.000401448	4.95043e-05
d__Bacteria;k__unclassified_d__Bacteria;p__Firmicutes;c__Bacilli;o__Lactobacillales;f__Lactobacillaceae;g__Lactobacillus;s__Lactobacillus_oeni	0	0	9.7705e-05	3.28776e-05	0	0	0	0	0	0
d__Bacteria;k__unclassified_d__Bacteria;p__Proteobacteria;c__Alphaproteobacteria;o__Rhizobiales;f__Aurantimonadaceae;g__Aureimonas;s__Aureimonas_sp._AU40	0	0	0	0	0	0	0	0	0	0
d__Bacteria;k__unclassified_d__Bacteria;p__Actinobacteria;c__Actinobacteria;o__Pseudonocardiales;f__Pseudonocardiaceae;g__Saccharothrix;s__Saccharothrix_espanaensis	0	0	7.51577e-06	6.57551e-06	0	0	0	0	0	0
d__Bacteria;k__unclassified_d__Bacteria;p__Actinobacteria;c__Actinobacteria;o__unclassified_c__Actinobacteria;f__unclassified_c__Actinobacteria;g__unclassified_c__Actinobacteria;s__Actinobacteria_bacterium_BACL2_MAG-121001-bin67	0	0	0	0	0	0	0	0	0	0
d__Eukaryota;k__Fungi;p__Microsporidia;c__unclassified_p__Microsporidia;o__unclassified_p__Microsporidia;f__Nosematidae;g__Nosema;s__Nosema_apis	0	0	0	0	0	0	0	0	0	0
d__Eukaryota;k__Fungi;p__Microsporidia;c__unclassified_p__Microsporidia;o__unclassified_p__Microsporidia;f__unclassified_p__Microsporidia;g__Nematocida;s__Nematocida_parisii	0	0	0	0	0	0	0	0	0	0
d__Bacteria;k__unclassified_d__Bacteria;p__Proteobacteria;c__Alphaproteobacteria;o__Sphingomonadales;f__Sphingomonadaceae;g__Sandarakinorhabdus;s__Sandarakinorhabdus_limnophila	0	0	3.00631e-05	1.3151e-05	0	0	0	0	0	0
d__Viruses;k__unclassified_d__Viruses;p__unclassified_d__Viruses;c__unclassified_d__Viruses;o__Caudovirales;f__Myoviridae;g__unclassified_f__Myoviridae;s__Acinetobacter_phage_IME-AB2	0	0	0	0	0	0	0	0	0	0
d__Bacteria;k__unclassified_d__Bacteria;p__Firmicutes;c__unclassified_p__Firmicutes;o__unclassified_p__Firmicutes;f__unclassified_p__Firmicutes;g__unclassified_p__Firmicutes;s__Firmicutes_bacterium_CAG:631	0.00371558	0.00212758	0.0375337	0.0413994	0.000896069	0.000161331	0.000254761	1.17355e-05	0.000267632	4.12536e-05
d__Bacteria;k__unclassified_d__Bacteria;p__Proteobacteria;c__Gammaproteobacteria;o__Alteromonadales;f__Alteromonadaceae;g__Marinobacter;s__Marinobacter_nitratireducens	0	0	7.51577e-06	0	0	0	0	0	0	0
d__Bacteria;k__unclassified_d__Bacteria;p__Firmicutes;c__Clostridia;o__Clostridiales;f__Peptococcaceae;g__Desulfitobacterium;s__Desulfitobacterium_dehalogenans	0.000264243	0.000342777	0.00321675	0.00361653	0.000528827	0.000117332	8.49203e-05	3.52066e-05	0.000133816	8.25072e-06
d__Bacteria;k__unclassified_d__Bacteria;p__Actinobacteria;c__Actinobacteria;o__Corynebacteriales;f__Dietziaceae;g__Dietzia;s__Dietzia_sp._UCD-THP	0	0	0	4.60286e-05	0	0	0	0	0	0
d__Bacteria;k__unclassified_d__Bacteria;p__Bacteroidetes;c__Cytophagia;o__Cytophagales;f__Cytophagaceae;g__Adhaeribacter;s__Adhaeribacter_aquaticus	1.61781e-05	1.18199e-05	0.000593746	0.000558919	0.00122903	7.33322e-05	6.79362e-05	0	0.000133816	0
d__Viruses;k__unclassified_d__Viruses;p__unclassified_d__Viruses;c__unclassified_d__Viruses;o__unclassified_d__Viruses;f__unclassified_d__Viruses;g__unclassified_d__Viruses;s__Micromonas_pusilla_virus_12T	0	0	0	0	0	0	0	0	0	0
d__Viruses;k__unclassified_d__Viruses;p__unclassified_d__Viruses;c__unclassified_d__Viruses;o__Caudovirales;f__Myoviridae;g__unclassified_f__Myoviridae;s__Bacillus_phage_B4	0	0	1.50315e-05	1.97265e-05	0	0	0	0	0	0
d__Eukaryota;k__Fungi;p__Basidiomycota;c__Agaricomycetes;o__Russulales;f__Bondarzewiaceae;g__Heterobasidion;s__Heterobasidion_irregulare	0	0	2.25473e-05	2.63021e-05	0	0	0	0	0	0
d__Bacteria;k__unclassified_d__Bacteria;p__Proteobacteria;c__Gammaproteobacteria;o__Pseudomonadales;f__Pseudomonadaceae;g__Pseudomonas;s__Pseudomonas_mediterranea	0	0	0.0067191	0.00788404	0	0	0	0	0	8.25072e-06
d__Viruses;k__unclassified_d__Viruses;p__unclassified_d__Viruses;c__unclassified_d__Viruses;o__unclassified_d__Viruses;f__unclassified_d__Viruses;g__unclassified_d__Viruses;s__Haloarcula_hispanica_pleomorphic_virus_2	0	0	0	0	0	1.46664e-05	0	0	0	0
d__Bacteria;k__unclassified_d__Bacteria;p__Actinobacteria;c__Actinobacteria;o__Streptomycetales;f__Streptomycetaceae;g__Streptomyces;s__Streptomyces_sp._NRRL_B-3648	0	0	0	0	0	0.000322662	1.69841e-05	0	0	0
d__Bacteria;k__unclassified_d__Bacteria;p__Proteobacteria;c__Deltaproteobacteria;o__unclassified_c__Deltaproteobacteria;f__unclassified_c__Deltaproteobacteria;g__unclassified_c__Deltaproteobacteria;s__uncultured_delta_proteobacterium_Rifle_16ft_4_minimus_809	0	0	0	0	0	0	0	0	0	0
d__Eukaryota;k__Metazoa;p__Chordata;c__Aves;o__Passeriformes;f__Corvidae;g__Corvus;s__Corvus_brachyrhynchos	0	5.90995e-06	0.000150315	0.000223567	0	0.000102665	0.000152856	5.86776e-05	0.000434902	8.25072e-06
d__Archaea;k__unclassified_d__Archaea;p__Euryarchaeota;c__Thermoplasmata;o__Thermoplasmatales;f__unclassified_o__Thermoplasmatales;g__unclassified_o__Thermoplasmatales;s__Thermoplasmatales_archaeon_DG-70-1	4.31417e-05	1.77299e-05	0.000608777	0.000683853	0.000308483	0	0	0	0	0
d__Bacteria;k__unclassified_d__Bacteria;p__Proteobacteria;c__Epsilonproteobacteria;o__Campylobacterales;f__Campylobacteraceae;g__Campylobacter;s__Campylobacter_lanienae	0	0	0.000120252	7.89062e-05	0	0	0	0	0	0
d__Viruses;k__unclassified_d__Viruses;p__unclassified_d__Viruses;c__unclassified_d__Viruses;o__Caudovirales;f__Siphoviridae;g__unclassified_f__Siphoviridae;s__Klebsiella_phage_Sushi	0.00245908	0.00291361	0	0	0	0	0	0	0	0
d__unclassified;k__unclassified_d__unclassified;p__unclassified_d__unclassified;c__unclassified_d__unclassified;o__unclassified_d__unclassified;f__unclassified_d__unclassified;g__unclassified_d__unclassified;s__Cloning_vector_pTRXFUS	0.000124032	0.000230488	5.26104e-05	9.86327e-05	0.00107234	0.000249329	0.000169841	0.000516363	0.00016727	0.000247522
d__Bacteria;k__unclassified_d__Bacteria;p__Firmicutes;c__Bacilli;o__Bacillales;f__Bacillaceae;g__Geobacillus;s__Geobacillus_sp._BCO2	1.07854e-05	0	0.000601261	0.000729882	0.000171379	2.93329e-05	5.09522e-05	2.3471e-05	3.3454e-05	8.25072e-06
d__Bacteria;k__unclassified_d__Bacteria;p__Proteobacteria;c__Betaproteobacteria;o__Burkholderiales;f__Burkholderiaceae;g__Burkholderia;s__Burkholderia_sp._JPY366	0	0	0	0	0	0	0	0	0	0
d__Eukaryota;k__Metazoa;p__Arthropoda;c__unclassified_p__Arthropoda;o__Symphyla;f__Scolopendrellidae;g__Symphylella;s__Symphylella_vulgaris	0	0	0	0	0	0	0	0	0	0
d__Bacteria;k__unclassified_d__Bacteria;p__Proteobacteria;c__Gammaproteobacteria;o__Chromatiales;f__Ectothiorhodospiraceae;g__Thioalkalivibrio;s__Thioalkalivibrio_sp._ALM2T	0	0	7.51577e-06	1.97265e-05	0	1.46664e-05	1.69841e-05	0	0	0
d__Eukaryota;k__unclassified_d__Eukaryota;p__Apicomplexa;c__Aconoidasida;o__Haemosporida;f__Plasmodiidae;g__Plasmodium;s__Plasmodium_yoelii	0	0	0	0	0	0	0	0	0	0
d__Bacteria;k__unclassified_d__Bacteria;p__unclassified_d__Bacteria;c__unclassified_d__Bacteria;o__unclassified_d__Bacteria;f__unclassified_d__Bacteria;g__unclassified_d__Bacteria;s__uncultured_marine_bacterium_HF10_49E08	0	0	0	0	0	0	0	0	0	0
d__Bacteria;k__unclassified_d__Bacteria;p__Bacteroidetes;c__Bacteroidia;o__Bacteroidales;f__Bacteroidaceae;g__Bacteroides;s__Bacteroides_plebeius_CAG:211	0.000711838	0.000555536	0.00450194	0.00151894	0.00233565	14.0554	5.38116	12.5116	4.83377	15.095
d__Bacteria;k__unclassified_d__Bacteria;p__Firmicutes;c__Erysipelotrichia;o__Erysipelotrichales;f__Erysipelotrichaceae;g__Candidatus_Stoquefichus;s__Candidatus_Stoquefichus_sp._KLE1796	0.0144686	0.014704	0.0784796	0.0639534	0.0123785	0.00385727	0.00708235	0.00154909	0.00806242	0.00195542
d__Bacteria;k__unclassified_d__Bacteria;p__Proteobacteria;c__Alphaproteobacteria;o__Rhodobacterales;f__Rhodobacteraceae;g__Paracoccus;s__Paracoccus_denitrificans	0	0	0	0	0	0	0	0	0	0
d__Bacteria;k__unclassified_d__Bacteria;p__Proteobacteria;c__Gammaproteobacteria;o__Alteromonadales;f__Colwelliaceae;g__Colwellia;s__Colwellia_sp._8_GOM-1096m	0	0	0	0	0	0	0	0	0	0
d__Bacteria;k__unclassified_d__Bacteria;p__Bacteroidetes;c__Bacteroidia;o__Bacteroidales;f__Porphyromonadaceae;g__Barnesiella;s__Barnesiella_intestinihominis	3.7749e-05	4.72796e-05	0.00366769	0.00382037	0.00389765	0.0149451	0.0182239	0.0290454	0.0153889	0.0369055
d__Bacteria;k__unclassified_d__Bacteria;p__Proteobacteria;c__Alphaproteobacteria;o__Rhodobacterales;f__Rhodobacteraceae;g__Loktanella;s__Loktanella_sp._S4079	0	0	0	0	0	0	0	0	0	0
d__Bacteria;k__unclassified_d__Bacteria;p__Firmicutes;c__Bacilli;o__Bacillales;f__Bacillaceae;g__Bacillus;s__Bacillus_sp._NH7I_1	0	0	3.00631e-05	4.60286e-05	0	0	0	0	0	0
d__Bacteria;k__unclassified_d__Bacteria;p__Bacteroidetes;c__Bacteroidia;o__Bacteroidales;f__Bacteroidaceae;g__Bacteroides;s__Bacteroides_sp._1_1_14	0.0946798	0.0752337	0.129662	0.12049	0.118756	0.0286729	0.0221472	0.0102921	0.0205073	0.0124833
d__Bacteria;k__unclassified_d__Bacteria;p__Firmicutes;c__Bacilli;o__Bacillales;f__unclassified_o__Bacillales;g__Exiguobacterium;s__Exiguobacterium_sp._ZWU0009	0.000231886	0.000153659	0	1.97265e-05	2.93793e-05	0	0	0	0	0
d__Bacteria;k__unclassified_d__Bacteria;p__Deinococcus-Thermus;c__Deinococci;o__Thermales;f__Thermaceae;g__Marinithermus;s__Marinithermus_hydrothermalis	4.85344e-05	8.86493e-05	6.01261e-05	4.60286e-05	0.00041131	0	0	0	0	0
d__Bacteria;k__unclassified_d__Bacteria;p__Thermodesulfobacteria;c__Thermodesulfobacteria;o__Thermodesulfobacteriales;f__Thermodesulfobacteriaceae;g__Thermodesulfobacterium;s__Thermodesulfobacterium_hydrogeniphilum	5.39271e-06	0	8.26734e-05	7.23306e-05	0	0	0	0.000762809	3.3454e-05	0.000148513
d__Viruses;k__unclassified_d__Viruses;p__unclassified_d__Viruses;c__unclassified_d__Viruses;o__Caudovirales;f__Podoviridae;g__T7likevirus;s__Vibrio_phage_ICP3	0	0	0	0	0	0	0	0	0	0
d__Bacteria;k__unclassified_d__Bacteria;p__Bacteroidetes;c__Bacteroidia;o__Bacteroidales;f__Porphyromonadaceae;g__Porphyromonas;s__Porphyromonas_sp._COT-290_OH860	0	0	3.00631e-05	1.97265e-05	0	0.0168957	3.39681e-05	3.52066e-05	3.3454e-05	4.12536e-05
d__Bacteria;k__unclassified_d__Bacteria;p__Proteobacteria;c__Gammaproteobacteria;o__Enterobacteriales;f__Enterobacteriaceae;g__Xenorhabdus;s__unclassified_g__Xenorhabdus	0	0	0	0	0	0	0	0	0	0
d__Bacteria;k__unclassified_d__Bacteria;p__Firmicutes;c__Bacilli;o__Lactobacillales;f__Streptococcaceae;g__Streptococcus;s__Streptococcus_agalactiae	0.00388814	0.00340413	0.00314159	0.00372174	0.00309952	0.000718656	0.00156253	0.000434214	0.00194033	0.000602303
d__Eukaryota;k__Metazoa;p__Arthropoda;c__Insecta;o__Diptera;f__Chironomidae;g__Polypedilum;s__Polypedilum_vanderplanki	0	0	0	0	0	0	0	0	0	0
d__Bacteria;k__unclassified_d__Bacteria;p__Bacteroidetes;c__Sphingobacteriia;o__Sphingobacteriales;f__Sphingobacteriaceae;g__Mucilaginibacter;s__Mucilaginibacter_gotjawali	2.15708e-05	3.54597e-05	0.00139793	0.00159785	0.000142	0	0	0	0	0
d__Bacteria;k__unclassified_d__Bacteria;p__Chloroflexi;c__unclassified_p__Chloroflexi;o__unclassified_p__Chloroflexi;f__unclassified_p__Chloroflexi;g__unclassified_p__Chloroflexi;s__uncultured_Chloroflexi_bacterium_HF4000_28F02	0	0	0	0	0	0	0	0	0	0
d__Bacteria;k__unclassified_d__Bacteria;p__Actinobacteria;c__Actinobacteria;o__Streptomycetales;f__Streptomycetaceae;g__Streptomyces;s__Streptomyces_sp._CNQ-525	0	0	0	0	0	0	0	0	0	0
d__Eukaryota;k__Fungi;p__Ascomycota;c__Leotiomycetes;o__unclassified_c__Leotiomycetes;f__Pseudeurotiaceae;g__Pseudogymnoascus;s__Pseudogymnoascus_sp._VKM_F-4516_(FW-969)	0	0	0	0	9.7931e-06	0	0	0	0	0
d__Bacteria;k__unclassified_d__Bacteria;p__Tenericutes;c__Mollicutes;o__Mycoplasmatales;f__Mycoplasmataceae;g__Mycoplasma;s__Mycoplasma_canadense	0	0	0	0	0	0	0	0	0	0
d__unclassified;k__unclassified_d__unclassified;p__unclassified_d__unclassified;c__unclassified_d__unclassified;o__unclassified_d__unclassified;f__unclassified_d__unclassified;g__unclassified_d__unclassified;s__Cloning_vector_pSC101BADgbaA-ISceI(amp)	0.000496129	0.000774204	0.000225473	0.000249869	0.00316317	0.000821321	0.000526506	0.00107967	0.000568719	0.000775568
d__Bacteria;k__unclassified_d__Bacteria;p__Firmicutes;c__Bacilli;o__Bacillales;f__Bacillaceae;g__Geobacillus;s__Geobacillus_sp._MAS1	0.0005177	0.000910133	0	0	0	0	0	0	0	0
d__Bacteria;k__unclassified_d__Bacteria;p__Proteobacteria;c__Alphaproteobacteria;o__Sphingomonadales;f__Sphingomonadaceae;g__Sphingopyxis;s__Sphingopyxis_sp._C-1	0	0	0	0	0	0	0	0	0	0
d__Bacteria;k__unclassified_d__Bacteria;p__Candidatus_Woesebacteria;c__unclassified_p__Candidatus_Woesebacteria;o__unclassified_p__Candidatus_Woesebacteria;f__unclassified_p__Candidatus_Woesebacteria;g__unclassified_p__Candidatus_Woesebacteria;s__Candidatus_Woesebacteria_bacterium_GW2011_GWB1_40_101	0	0	0.000180378	3.94531e-05	1.46896e-05	0	0	0	0	0
d__Bacteria;k__unclassified_d__Bacteria;p__Actinobacteria;c__Actinobacteria;o__Micrococcales;f__Microbacteriaceae;g__Curtobacterium;s__unclassified_g__Curtobacterium	0	0	0	0	0	0	0	0	0	0
d__Bacteria;k__unclassified_d__Bacteria;p__Cyanobacteria;c__unclassified_p__Cyanobacteria;o__Prochlorales;f__Prochlorococcaceae;g__Prochlorococcus;s__Prochlorococcus_sp._scB243_495P20	0	0	0	0	0	0	0	0	0	8.25072e-06
d__Bacteria;k__unclassified_d__Bacteria;p__Proteobacteria;c__Alphaproteobacteria;o__Rhizobiales;f__Phyllobacteriaceae;g__Mesorhizobium;s__Mesorhizobium_sp._LSJC255A00	0	0	0	0	0	0	0	0	0	0
d__Eukaryota;k__Fungi;p__Basidiomycota;c__Agaricomycetes;o__Boletales;f__Pisolithaceae;g__Pisolithus;s__Pisolithus_microcarpus	0	0	0	0	0	0	0	0	0	0
d__Bacteria;k__unclassified_d__Bacteria;p__Proteobacteria;c__Alphaproteobacteria;o__Rhizobiales;f__Beijerinckiaceae;g__Chelatococcus;s__unclassified_g__Chelatococcus	0	0	0.000616293	0.000506314	0	0	1.69841e-05	0	0	0
d__Bacteria;k__unclassified_d__Bacteria;p__Proteobacteria;c__Gammaproteobacteria;o__Pseudomonadales;f__Moraxellaceae;g__Acinetobacter;s__Acinetobacter_rudis	0.000156389	0.000112289	3.75788e-05	0.000105208	4.89655e-06	1.46664e-05	0	0	0	0
d__Bacteria;k__unclassified_d__Bacteria;p__Firmicutes;c__Clostridia;o__Clostridiales;f__Ruminococcaceae;g__unclassified_f__Ruminococcaceae;s__Ruminococcaceae_bacterium_668	0.0770618	0.0786437	0.120718	0.112803	0.0714064	0.00263996	0.00256459	0.000352066	0.0020407	0.00179866
d__Bacteria;k__unclassified_d__Bacteria;p__Firmicutes;c__Bacilli;o__Bacillales;f__Paenibacillaceae;g__Paenibacillus;s__Paenibacillus_sp._Root444D2	5.39271e-06	1.77299e-05	0.00425392	0.00540507	0.000132207	7.33322e-05	0.000135872	0	0.000133816	0
d__Bacteria;k__unclassified_d__Bacteria;p__Proteobacteria;c__Betaproteobacteria;o__Burkholderiales;f__Burkholderiaceae;g__Ralstonia;s__blood_disease_bacterium_R229	0	0	0	3.28776e-05	0.000381931	0	0.000509522	0	0.000267632	0
d__Bacteria;k__unclassified_d__Bacteria;p__Firmicutes;c__Erysipelotrichia;o__Erysipelotrichales;f__Erysipelotrichaceae;g__Coprobacillus;s__Coprobacillus_sp._D6	0.000226494	0.000260038	0.00251027	0.00189375	0.000293793	0.000102665	0.000169841	0	0.00033454	2.47522e-05
d__Bacteria;k__unclassified_d__Bacteria;p__Firmicutes;c__Erysipelotrichia;o__Erysipelotrichales;f__Erysipelotrichaceae;g__Coprobacillus;s__Coprobacillus_sp._D7	0.0083587	0.00857534	0.00369776	0.00347845	0.00292814	0.00249329	0.00470458	0.00211239	0.00491774	0.00192242
d__Bacteria;k__unclassified_d__Bacteria;p__Nitrospirae;c__unclassified_p__Nitrospirae;o__unclassified_p__Nitrospirae;f__unclassified_p__Nitrospirae;g__unclassified_p__Nitrospirae;s__uncultured_Nitrospirae_bacterium	0	0	0	0	0	0	0	0	0	0
d__Bacteria;k__unclassified_d__Bacteria;p__Firmicutes;c__Clostridia;o__Clostridiales;f__Clostridiaceae;g__Clostridium;s__Clostridium_sp._SS2/1	0.0261169	0.0309327	0.0029086	0.00347187	0.00274207	0.000953319	0.00137571	0.0010562	0.00143852	0.00107259
d__Bacteria;k__unclassified_d__Bacteria;p__unclassified_d__Bacteria;c__unclassified_d__Bacteria;o__unclassified_d__Bacteria;f__unclassified_d__Bacteria;g__unclassified_d__Bacteria;s__unclassified_d__Bacteria	0.0580633	0.0661501	0.0589386	0.059173	0.0730027	0.0658523	0.132068	0.12462	0.128162	0.0537122
d__Bacteria;k__unclassified_d__Bacteria;p__Firmicutes;c__Bacilli;o__Lactobacillales;f__Streptococcaceae;g__Streptococcus;s__Streptococcus_constellatus	0.000145603	0.000183209	0.000751577	0.0009666	3.42758e-05	0.000307995	0.000849203	0.000281653	0.000735989	0.000156764
d__Bacteria;k__unclassified_d__Bacteria;p__Firmicutes;c__Bacilli;o__Bacillales;f__Bacillaceae;g__Bacillus;s__Bacillus_niameyensis	0.0045083	0.00401877	0.0126866	0.0137823	0.00330027	0.000278662	0.000152856	0.000211239	0.000100362	7.42565e-05
d__Eukaryota;k__Fungi;p__Ascomycota;c__Dothideomycetes;o__Pleosporales;f__Leptosphaeriaceae;g__Leptosphaeria;s__Leptosphaeria_maculans	0	0	0	0	0	0	0	0	0	0
d__Archaea;k__unclassified_d__Archaea;p__Crenarchaeota;c__Thermoprotei;o__Desulfurococcales;f__Desulfurococcaceae;g__Desulfurococcus;s__Desulfurococcus_kamchatkensis	0	0	5.26104e-05	1.3151e-05	0	0	0	0	0	0
d__Eukaryota;k__Fungi;p__Ascomycota;c__Leotiomycetes;o__Helotiales;f__Dermateaceae;g__Marssonina;s__Marssonina_brunnea	1.07854e-05	2.95498e-05	0	0	0	2.93329e-05	0	0	0	0
d__Bacteria;k__unclassified_d__Bacteria;p__unclassified_d__Bacteria;c__unclassified_d__Bacteria;o__unclassified_d__Bacteria;f__unclassified_d__Bacteria;g__unclassified_d__Bacteria;s__bacterium_enrichment_culture_clone_g13	0	0	0	0	0	0	0	0	0	0
d__Bacteria;k__unclassified_d__Bacteria;p__Firmicutes;c__Clostridia;o__Clostridiales;f__Clostridiaceae;g__Clostridium;s__Clostridium_novyi	0.00491815	0.00238762	0.00592242	0.00667415	0.00216917	0.000674656	0.000492537	0.000809751	0.000401448	7.42565e-05
d__Bacteria;k__unclassified_d__Bacteria;p__Bacteroidetes;c__Bacteroidia;o__Bacteroidales;f__Rikenellaceae;g__Alistipes;s__Alistipes_sp._CAG:29	5.39271e-06	4.13697e-05	0.0189623	0.0167084	0.00400048	5.86658e-05	0.000220793	3.52066e-05	3.3454e-05	9.07579e-05
d__Archaea;k__unclassified_d__Archaea;p__Euryarchaeota;c__Thermoplasmata;o__Methanomassiliicoccales;f__unclassified_o__Methanomassiliicoccales;g__unclassified_o__Methanomassiliicoccales;s__Methanomassiliicoccales_archaeon_RumEn_M2	0.000501522	0.000342777	0.000631324	0.000664127	0	0.000175997	8.49203e-05	7.04131e-05	3.3454e-05	0
d__Bacteria;k__unclassified_d__Bacteria;p__Proteobacteria;c__Betaproteobacteria;o__Burkholderiales;f__Oxalobacteraceae;g__Janthinobacterium;s__Janthinobacterium_sp._B9-8	0	0	0	0	0	1.46664e-05	1.69841e-05	0	0	0
d__Bacteria;k__unclassified_d__Bacteria;p__Proteobacteria;c__Gammaproteobacteria;o__Chromatiales;f__Chromatiaceae;g__Rheinheimera;s__Rheinheimera_sp._KL1	1.07854e-05	5.90995e-06	0	0	0	0	0	0	0	0
d__Bacteria;k__unclassified_d__Bacteria;p__Actinobacteria;c__Actinobacteria;o__Pseudonocardiales;f__Pseudonocardiaceae;g__Amycolatopsis;s__Amycolatopsis_lurida	0	5.90995e-06	0	0	0	0	0	0	0	0
d__Bacteria;k__unclassified_d__Bacteria;p__Armatimonadetes;c__unclassified_p__Armatimonadetes;o__unclassified_p__Armatimonadetes;f__unclassified_p__Armatimonadetes;g__unclassified_p__Armatimonadetes;s__Armatimonadetes_bacterium_GBS	0	5.90995e-06	9.7705e-05	9.86327e-05	0	0	3.39681e-05	0	0	0
d__Bacteria;k__unclassified_d__Bacteria;p__Proteobacteria;c__Gammaproteobacteria;o__Xanthomonadales;f__Xanthomonadaceae;g__Xanthomonas;s__Xanthomonas_hortorum	0	0	0	0	0	0	0	0	0	0
d__Bacteria;k__unclassified_d__Bacteria;p__Firmicutes;c__Clostridia;o__Clostridiales;f__Ruminococcaceae;g__Ruminococcus;s__Ruminococcus_sp._CAG:624	0.00761451	0.0077184	0.0204955	0.0231918	0.00668379	0.00296262	0.00217396	0.000293388	0.00260941	0.000264023
d__Bacteria;k__unclassified_d__Bacteria;p__Firmicutes;c__Clostridia;o__Clostridiales;f__Lachnospiraceae;g__Lachnoclostridium;s__[Desulfotomaculum]_guttoideum	0.000382882	0.000325047	0.00225473	0.00209101	0.0018509	0.000146664	0.000169841	0	0.00016727	1.65014e-05
d__Bacteria;k__unclassified_d__Bacteria;p__Proteobacteria;c__Gammaproteobacteria;o__Pseudomonadales;f__Moraxellaceae;g__Psychrobacter;s__Psychrobacter_sp._P2G3	0	0	0	0	0	0	0	0	0	0
d__Eukaryota;k__Fungi;p__Basidiomycota;c__Microbotryomycetes;o__Sporidiobolales;f__Sporidiobolaceae;g__Rhodotorula;s__Rhodotorula_toruloides	0	0	0	0	0	0	0	0	0	0
d__Bacteria;k__unclassified_d__Bacteria;p__Bacteroidetes;c__Flavobacteriia;o__Flavobacteriales;f__Flavobacteriaceae;g__Nonlabens;s__Nonlabens_marinus	0	0	5.26104e-05	1.97265e-05	0	0	0	0	0	0
d__Bacteria;k__unclassified_d__Bacteria;p__Spirochaetes;c__Spirochaetia;o__unclassified_c__Spirochaetia;f__Leptospiraceae;g__Leptospira;s__Leptospira_mayottensis	0	0	0	0	0	0	0	0	0	0
d__Bacteria;k__unclassified_d__Bacteria;p__Firmicutes;c__Erysipelotrichia;o__Erysipelotrichales;f__Erysipelotrichaceae;g__unclassified_f__Erysipelotrichaceae;s__[Eubacterium]_dolichum	0.00654136	0.00940864	0.0101237	0.011106	0.00444607	0.00288929	0.00855996	0.00174859	0.0115082	0.00206268
d__Bacteria;k__unclassified_d__Bacteria;p__Proteobacteria;c__Alphaproteobacteria;o__Sphingomonadales;f__Sphingomonadaceae;g__Sphingobium;s__Sphingobium_lactosutens	0	0	2.25473e-05	1.3151e-05	0	0	1.69841e-05	0	6.69081e-05	4.12536e-05
d__Bacteria;k__unclassified_d__Bacteria;p__Actinobacteria;c__Actinobacteria;o__Pseudonocardiales;f__Pseudonocardiaceae;g__Actinoalloteichus;s__Actinoalloteichus_cyanogriseus	0	0	1.50315e-05	1.97265e-05	9.7931e-06	0.000175997	0.000101904	2.3471e-05	6.69081e-05	0
d__Bacteria;k__unclassified_d__Bacteria;p__Actinobacteria;c__Actinobacteria;o__Propionibacteriales;f__Nocardioidaceae;g__Nocardioides;s__Nocardioides_luteus	0	0	0	0	0	4.39993e-05	0	1.17355e-05	0	0
d__Bacteria;k__unclassified_d__Bacteria;p__Proteobacteria;c__Gammaproteobacteria;o__Xanthomonadales;f__Xanthomonadaceae;g__Lysobacter;s__Lysobacter_capsici	0	0	2.25473e-05	1.3151e-05	0	0	0.000118888	0	0.000234178	0
d__Bacteria;k__unclassified_d__Bacteria;p__Proteobacteria;c__Gammaproteobacteria;o__Pseudomonadales;f__Pseudomonadaceae;g__Pseudomonas;s__Pseudomonas_taiwanensis	0	0	0	0	0	0	0	0	0	0
d__Bacteria;k__unclassified_d__Bacteria;p__Cyanobacteria;c__unclassified_p__Cyanobacteria;o__Prochlorales;f__Prochlorococcaceae;g__Prochlorococcus;s__Prochlorococcus_sp._scB245a_519O21	0	0	0	0	4.89655e-06	0	0	1.17355e-05	0	2.47522e-05
d__Bacteria;k__unclassified_d__Bacteria;p__Actinobacteria;c__Actinobacteria;o__Micrococcales;f__Microbacteriaceae;g__Microbacterium;s__Microbacterium_sp._292MF	0	0	7.51577e-06	1.3151e-05	0	0	0	0	0	0
d__Eukaryota;k__unclassified_d__Eukaryota;p__unclassified_d__Eukaryota;c__Oligohymenophorea;o__Philasterida;f__Philasteridae;g__Miamiensis;s__Miamiensis_avidus	0	0	0	0	0	0	0	0	0	0
d__Archaea;k__unclassified_d__Archaea;p__Euryarchaeota;c__Methanococci;o__Methanococcales;f__Methanococcaceae;g__Methanothermococcus;s__Methanothermococcus_okinawensis	0	0	1.50315e-05	3.28776e-05	0	0	0	0	0	0
d__Bacteria;k__unclassified_d__Bacteria;p__Proteobacteria;c__Alphaproteobacteria;o__Rhizobiales;f__Rhizobiaceae;g__Sinorhizobium;s__Sinorhizobium_meliloti	0	0	0.000217957	0.000230143	0	0	0	0	0	0
d__Eukaryota;k__Metazoa;p__Arthropoda;c__Arachnida;o__Astigmata;f__Sarcoptidae;g__Sarcoptes;s__Sarcoptes_scabiei	0	0	0	0	0	0	0	0	0	0
d__Bacteria;k__unclassified_d__Bacteria;p__Proteobacteria;c__Gammaproteobacteria;o__Pseudomonadales;f__Pseudomonadaceae;g__Pseudomonas;s__Pseudomonas_sp._NBRC_111119	0	0	0	0	0	0	0	0	0	0
d__Bacteria;k__unclassified_d__Bacteria;p__Firmicutes;c__Clostridia;o__Clostridiales;f__Ruminococcaceae;g__Ruminiclostridium;s__[Clostridium]_straminisolvens	0.00654675	0.00729879	0.0126716	0.0152026	0.00478883	0.000630657	0.000645394	0.00010562	0.000702535	8.25072e-05
d__Bacteria;k__unclassified_d__Bacteria;p__Actinobacteria;c__Actinobacteria;o__Micrococcales;f__Microbacteriaceae;g__Agreia;s__Agreia_sp._Leaf283	0	0	3.00631e-05	1.3151e-05	0	0	0	0	0	0
d__Bacteria;k__unclassified_d__Bacteria;p__Proteobacteria;c__Alphaproteobacteria;o__Rhizobiales;f__Methylobacteriaceae;g__Methylobacterium;s__Methylobacterium_sp._Leaf361	0	0	0	0	0	0	0	0	0	0
d__Bacteria;k__unclassified_d__Bacteria;p__unclassified_d__Bacteria;c__unclassified_d__Bacteria;o__unclassified_d__Bacteria;f__unclassified_d__Bacteria;g__unclassified_d__Bacteria;s__uncultured_bacterium_fosmid_pJB71G8	0	0	0	0	0	0	0	0	0	0
d__Archaea;k__unclassified_d__Archaea;p__Euryarchaeota;c__Methanobacteria;o__Methanobacteriales;f__Methanobacteriaceae;g__Methanobacterium;s__Methanobacterium_formicicum	4.31417e-05	7.09194e-05	0.000465978	0.000637825	5.87586e-05	0.000146664	6.79362e-05	1.17355e-05	3.3454e-05	2.47522e-05
d__Bacteria;k__unclassified_d__Bacteria;p__Firmicutes;c__Bacilli;o__Lactobacillales;f__Lactobacillaceae;g__Lactobacillus;s__Lactobacillus_antri	0.00422249	0.0127891	0.000593746	0.000440559	0.00105276	0.00398927	0.003193	0.00479983	0.00347922	0.00750816
d__Bacteria;k__unclassified_d__Bacteria;p__Proteobacteria;c__Gammaproteobacteria;o__Xanthomonadales;f__Rhodanobacteraceae;g__Rhodanobacter;s__Rhodanobacter_sp._OR444	0	0	0	6.57551e-06	0	0	0	0	0	0
d__Bacteria;k__unclassified_d__Bacteria;p__Proteobacteria;c__Gammaproteobacteria;o__Thiotrichales;f__unclassified_o__Thiotrichales;g__unclassified_o__Thiotrichales;s__Thiotrichales_bacterium_SG8_50	0	0	5.26104e-05	3.94531e-05	0	1.46664e-05	0	0	0	0
d__Eukaryota;k__Viridiplantae;p__Chlorophyta;c__Mamiellophyceae;o__Mamiellales;f__Mamiellaceae;g__Micromonas;s__Micromonas_commoda	0	0	0	0	0	0	0	0	0	0
d__Bacteria;k__unclassified_d__Bacteria;p__Actinobacteria;c__Coriobacteriia;o__Coriobacteriales;f__Atopobiaceae;g__Atopobium;s__Atopobium_vaginae	0.0018497	0.00433791	0.00240505	0.00246582	0.000509241	0.00325595	0.0189032	0.000281653	0.0204404	0.000313527
d__Bacteria;k__unclassified_d__Bacteria;p__Proteobacteria;c__Betaproteobacteria;o__Burkholderiales;f__Comamonadaceae;g__Rhodoferax;s__Rhodoferax_saidenbachensis	0	0	0	0	0	0	0	0	0	0
d__Bacteria;k__unclassified_d__Bacteria;p__Firmicutes;c__Clostridia;o__Clostridiales;f__Clostridiaceae;g__Clostridium;s__Clostridium_cellulovorans	0.00439506	0.00455657	0.0158658	0.0175435	0.00534703	0.00124665	0.0012738	0.00122049	0.0016727	0.000363032
d__Bacteria;k__unclassified_d__Bacteria;p__Firmicutes;c__Clostridia;o__Clostridiales;f__Clostridiaceae;g__Clostridium;s__Clostridium_sp._CAG:632	0.00664921	0.00762975	0.0193907	0.0217518	0.00308483	0.00505992	0.00210602	0.000152562	0.00317813	0.000189767
d__Bacteria;k__unclassified_d__Bacteria;p__Firmicutes;c__Bacilli;o__Lactobacillales;f__Lactobacillaceae;g__Pediococcus;s__Pediococcus_damnosus	0	0	0.000413367	0.000374804	0	8.79986e-05	1.69841e-05	0	0	0
d__Bacteria;k__unclassified_d__Bacteria;p__Firmicutes;c__Clostridia;o__Clostridiales;f__Lachnospiraceae;g__Lachnoclostridium;s__[Clostridium]_bolteae	0.202108	0.189414	0.374037	0.399541	0.153825	0.0423127	0.213591	0.0403937	0.209021	0.0309815
d__Bacteria;k__unclassified_d__Bacteria;p__Proteobacteria;c__Gammaproteobacteria;o__Legionellales;f__Legionellaceae;g__Legionella;s__Legionella_cherrii	5.39271e-06	0	0.0001428	0.000170963	0	0.000117332	0	0	0	0
d__Eukaryota;k__Metazoa;p__Nematoda;c__Chromadorea;o__Spirurida;f__Onchocercidae;g__Wuchereria;s__Wuchereria_bancrofti	0	0	0	0	0	0	0	0	0	0
d__Bacteria;k__unclassified_d__Bacteria;p__Firmicutes;c__Bacilli;o__Bacillales;f__Bacillaceae;g__Bacillus;s__Bacillus_massiliosenegalensis	0.000361312	0.000159569	0.00323178	0.00347845	0.000386827	0.000278662	0.000118888	0.00010562	0.000100362	0.000239271
d__Bacteria;k__unclassified_d__Bacteria;p__Proteobacteria;c__Gammaproteobacteria;o__Enterobacteriales;f__Enterobacteriaceae;g__Morganella;s__Morganella_sp._EGD-HP17	0	0	0	0	0	0	0	0	0	0
d__Bacteria;k__unclassified_d__Bacteria;p__Actinobacteria;c__Actinobacteria;o__Corynebacteriales;f__Corynebacteriaceae;g__Corynebacterium;s__Corynebacterium_tuscaniense	1.07854e-05	5.90995e-06	0	0	0	1.46664e-05	0	0	0	0
d__Bacteria;k__unclassified_d__Bacteria;p__Proteobacteria;c__Alphaproteobacteria;o__Rhodospirillales;f__Rhodospirillaceae;g__Phaeospirillum;s__Phaeospirillum_molischianum	5.39271e-06	0	3.00631e-05	2.63021e-05	0	0	1.69841e-05	0	0	0
d__Bacteria;k__unclassified_d__Bacteria;p__Deinococcus-Thermus;c__Deinococci;o__Thermales;f__Thermaceae;g__Thermus;s__Thermus_parvatiensis	0	0	0	1.3151e-05	0	0	0	0	0	0
d__Bacteria;k__unclassified_d__Bacteria;p__Bacteroidetes;c__Bacteroidia;o__Bacteroidales;f__Prevotellaceae;g__Prevotella;s__Prevotella_conceptionensis	2.15708e-05	0	2.25473e-05	0	4.89655e-06	0	5.09522e-05	0.000844958	0	0.000907579
d__Eukaryota;k__Fungi;p__Ascomycota;c__Saccharomycetes;o__Saccharomycetales;f__Debaryomycetaceae;g__Candida;s__Candida_albicans	0	0	0	0	0	1.46664e-05	0	0	0	0
d__Bacteria;k__unclassified_d__Bacteria;p__Firmicutes;c__Bacilli;o__Lactobacillales;f__Streptococcaceae;g__Streptococcus;s__Streptococcus_sp._M334	8.08906e-05	2.36398e-05	0	0	0	0	0	0	0	0
d__Bacteria;k__unclassified_d__Bacteria;p__Bacteroidetes;c__Flavobacteriia;o__Flavobacteriales;f__Flavobacteriaceae;g__Chryseobacterium;s__Chryseobacterium_sp._IHB_B_10212	3.23563e-05	0.000100469	7.51577e-06	0	0	1.46664e-05	1.69841e-05	0	0	2.47522e-05
d__Bacteria;k__unclassified_d__Bacteria;p__Firmicutes;c__Clostridia;o__Clostridiales;f__Lachnospiraceae;g__Oribacterium;s__Oribacterium_sp._oral_taxon_078	0.0457787	0.0470373	0.0342118	0.0336009	0.0340163	0.0173357	0.0150988	0.000774545	0.0147198	0.000866326
d__Bacteria;k__unclassified_d__Bacteria;p__Actinobacteria;c__Actinobacteria;o__Micrococcales;f__Microbacteriaceae;g__Microbacterium;s__Microbacterium_oxydans	0	0	1.50315e-05	3.28776e-05	0	0	0	0	0	0
d__Bacteria;k__unclassified_d__Bacteria;p__Proteobacteria;c__Alphaproteobacteria;o__Rhodobacterales;f__Rhodobacteraceae;g__Haematobacter;s__Haematobacter_massiliensis	0	0	0	0	0	0	0	0	0	8.25072e-06
d__Bacteria;k__unclassified_d__Bacteria;p__Firmicutes;c__Clostridia;o__Clostridiales;f__Lachnospiraceae;g__Roseburia;s__Roseburia_sp._CAG:182	0.00886022	0.0104547	0.032671	0.035442	0.0190329	0.0132585	0.00533299	0.00714693	0.00595482	0.00641081
d__Archaea;k__unclassified_d__Archaea;p__Euryarchaeota;c__Thermoplasmata;o__Thermoplasmatales;f__unclassified_o__Thermoplasmatales;g__unclassified_o__Thermoplasmatales;s__Thermoplasmatales_archaeon_SCGC_AB-540-F20	0	0	0.000150315	7.89062e-05	0	1.46664e-05	0	0	0	0
d__Bacteria;k__unclassified_d__Bacteria;p__Planctomycetes;c__unclassified_p__Planctomycetes;o__unclassified_p__Planctomycetes;f__unclassified_p__Planctomycetes;g__unclassified_p__Planctomycetes;s__Planctomycetes_bacterium_SM23_32	8.62833e-05	4.72796e-05	0.00284096	0.00363626	0.000430896	4.39993e-05	0.000220793	0	0.00016727	0
d__Bacteria;k__unclassified_d__Bacteria;p__Bacteroidetes;c__Flavobacteriia;o__Flavobacteriales;f__Flavobacteriaceae;g__Flavobacterium;s__Flavobacterium_aquatile	0	0	7.51577e-06	0	9.7931e-06	0	0	0	0	0
d__Bacteria;k__unclassified_d__Bacteria;p__Actinobacteria;c__Actinobacteria;o__Streptomycetales;f__Streptomycetaceae;g__Streptomyces;s__Streptomyces_phaeochromogenes	0	0	1.50315e-05	2.63021e-05	0	0	0	0	0	0
d__Bacteria;k__unclassified_d__Bacteria;p__Firmicutes;c__Clostridia;o__Clostridiales;f__Eubacteriaceae;g__Eubacterium;s__Eubacterium_sp._3_1_31	0.0173483	0.0209626	0.00815461	0.00824569	0.00689434	0.00293329	0.0087298	0.00102099	0.00966822	0.00151813
d__Bacteria;k__unclassified_d__Bacteria;p__Proteobacteria;c__Epsilonproteobacteria;o__Nautiliales;f__Nautiliaceae;g__Lebetimonas;s__Lebetimonas_sp._JS032	0	0	0	0	0	0	1.69841e-05	0	0	0
d__Bacteria;k__unclassified_d__Bacteria;p__Firmicutes;c__Bacilli;o__Lactobacillales;f__Enterococcaceae;g__Enterococcus;s__Enterococcus_phoeniculicola	0.00238358	0.00167252	0.00127768	0.00122962	0.000739379	0.000630657	0.000305713	0.000187768	0.000367994	0.000726064
d__Bacteria;k__unclassified_d__Bacteria;p__Proteobacteria;c__Alphaproteobacteria;o__Rhizobiales;f__Bradyrhizobiaceae;g__Bradyrhizobium;s__Bradyrhizobium_liaoningense	0	2.36398e-05	0.00235995	0.00218307	0.000489655	0	8.49203e-05	0	0	0
d__Bacteria;k__unclassified_d__Bacteria;p__unclassified_d__Bacteria;c__unclassified_d__Bacteria;o__unclassified_d__Bacteria;f__unclassified_d__Bacteria;g__unclassified_d__Bacteria;s__uncultured_bacterium_Contigcl_1787	0.000684874	0.000780114	0.00105221	0.000867968	0.000460276	8.79986e-05	3.39681e-05	2.3471e-05	0.00016727	1.65014e-05
d__Bacteria;k__unclassified_d__Bacteria;p__Firmicutes;c__Clostridia;o__Clostridiales;f__Lachnospiraceae;g__Cellulosilyticum;s__Cellulosilyticum_lentocellum	0.0159408	0.0122691	0.0324381	0.0368163	0.00947972	0.00294795	0.00185126	0.000434214	0.00260941	0.000255772
d__Bacteria;k__unclassified_d__Bacteria;p__Proteobacteria;c__Alphaproteobacteria;o__Rhizobiales;f__Methylobacteriaceae;g__Methylobacterium;s__Methylobacterium_sp._EUR3_AL-11	0	0	0	0	0	0	0	0	0	0
d__Bacteria;k__unclassified_d__Bacteria;p__Bacteroidetes;c__Bacteroidia;o__Bacteroidales;f__Prevotellaceae;g__Prevotella;s__Prevotella_sp._10(H)	0.000819692	0.00141248	0.0131902	0.0116781	0.00548903	0.0113225	0.000237777	5.86776e-05	0.000234178	7.42565e-05
d__Bacteria;k__unclassified_d__Bacteria;p__Bacteroidetes;c__Sphingobacteriia;o__Sphingobacteriales;f__Sphingobacteriaceae;g__Pedobacter;s__Pedobacter_sp._Leaf216	0.0011864	0.000419607	0.000120252	5.91796e-05	4.89655e-06	0	0	0	0	0
d__Bacteria;k__unclassified_d__Bacteria;p__Actinobacteria;c__Actinobacteria;o__Micrococcales;f__Micrococcaceae;g__Kocuria;s__Kocuria_sp._ZOR0020	0.000145603	0.000496436	0	0	0	0	0	0	0	0
d__Eukaryota;k__Fungi;p__Basidiomycota;c__unclassified_p__Basidiomycota;o__unclassified_p__Basidiomycota;f__unclassified_p__Basidiomycota;g__Rhodotorula;s__Rhodotorula_sp._JG-1b	0	0	0	0	0	0	0	0	0	0
d__Bacteria;k__unclassified_d__Bacteria;p__Actinobacteria;c__Actinobacteria;o__Streptomycetales;f__Streptomycetaceae;g__Streptomyces;s__Streptomyces_sp._NRRL_F-4707	0	0	1.50315e-05	0	0	0	0	0	0	0
d__Bacteria;k__unclassified_d__Bacteria;p__Proteobacteria;c__Gammaproteobacteria;o__Enterobacteriales;f__Enterobacteriaceae;g__Escherichia;s__Escherichia_sp._B1147	0	0	0	0	0	0.000293329	0.00242872	0.00867255	0.00177306	0.00136962
d__Bacteria;k__unclassified_d__Bacteria;p__Bacteroidetes;c__Cytophagia;o__Cytophagales;f__Cytophagaceae;g__Dyadobacter;s__unclassified_g__Dyadobacter	0	0	0	0	0	0	0	0	0	0
d__Eukaryota;k__Fungi;p__unclassified_k__Fungi;c__unclassified_k__Fungi;o__Mucorales;f__Mucoraceae;g__Mucor;s__Mucor_circinelloides	0	0	1.50315e-05	0	0	0	0	0	0	0
d__Bacteria;k__unclassified_d__Bacteria;p__Actinobacteria;c__Actinobacteria;o__Actinomycetales;f__Actinomycetaceae;g__Actinomyces;s__Actinomyces_sp._oral_taxon_414	3.7749e-05	3.54597e-05	7.51577e-06	3.94531e-05	4.89655e-06	2.93329e-05	0	0	0	8.25072e-06
d__Bacteria;k__unclassified_d__Bacteria;p__Candidatus_Gottesmanbacteria;c__unclassified_p__Candidatus_Gottesmanbacteria;o__unclassified_p__Candidatus_Gottesmanbacteria;f__unclassified_p__Candidatus_Gottesmanbacteria;g__unclassified_p__Candidatus_Gottesmanbacteria;s__Candidatus_Gottesmanbacteria_bacterium_GW2011_GWB1_49_7	0	0	8.26734e-05	7.23306e-05	0	1.46664e-05	0.000135872	0	0.000133816	0
d__Bacteria;k__unclassified_d__Bacteria;p__Bacteroidetes;c__Bacteroidia;o__Bacteroidales;f__Bacteroidaceae;g__Bacteroides;s__Bacteroides_sp._CAG:714	2.69635e-05	5.90995e-06	0.000345725	0.000269596	0.000744276	0.222695	0.143821	0.195643	0.13114	0.226639
d__Bacteria;k__unclassified_d__Bacteria;p__Proteobacteria;c__Gammaproteobacteria;o__Pseudomonadales;f__Pseudomonadaceae;g__Pseudomonas;s__Pseudomonas_putida	0.00011864	0.000106379	0.000751577	0.000874543	0.000225241	0.000131998	6.79362e-05	2.3471e-05	6.69081e-05	5.77551e-05
d__Bacteria;k__unclassified_d__Bacteria;p__Proteobacteria;c__Alphaproteobacteria;o__Caulobacterales;f__Caulobacteraceae;g__Phenylobacterium;s__Phenylobacterium_sp._Root700	0	0	0	0	0	0	0	0	0	0
d__Bacteria;k__unclassified_d__Bacteria;p__Firmicutes;c__Clostridia;o__Clostridiales;f__Clostridiaceae;g__Clostridium;s__Clostridium_sp._CAG:1219	0.00631486	0.00601633	0.00193907	0.00181484	0.00259027	7.33322e-05	5.09522e-05	2.3471e-05	6.69081e-05	1.65014e-05
d__Bacteria;k__unclassified_d__Bacteria;p__Firmicutes;c__Bacilli;o__Lactobacillales;f__Lactobacillaceae;g__Lactobacillus;s__Lactobacillus_fuchuensis	0	0	3.75788e-05	1.97265e-05	0	0	0	0	6.69081e-05	1.65014e-05
d__Bacteria;k__unclassified_d__Bacteria;p__Bacteroidetes;c__Bacteroidia;o__Bacteroidales;f__unclassified_o__Bacteroidales;g__unclassified_o__Bacteroidales;s__Bacteroidales_bacterium_KA00251	0	0	8.26734e-05	4.60286e-05	0.00211531	0	0.000118888	0	3.3454e-05	8.25072e-06
d__Bacteria;k__unclassified_d__Bacteria;p__Actinobacteria;c__Actinobacteria;o__Streptomycetales;f__Streptomycetaceae;g__Streptomyces;s__Streptomyces_sp._CNY243	0	0	2.25473e-05	5.26041e-05	0	0	0	0	0	0
d__Bacteria;k__unclassified_d__Bacteria;p__Actinobacteria;c__Actinobacteria;o__Micrococcales;f__Microbacteriaceae;g__Microbacterium;s__Microbacterium_sp._Cr-K29	0	0	0	0	0	0	0	0	0	0
d__Bacteria;k__unclassified_d__Bacteria;p__Proteobacteria;c__Gammaproteobacteria;o__Xanthomonadales;f__Xanthomonadaceae;g__Lysobacter;s__Lysobacter_sp._URHA0019	0	0	0	0	0	0	0	0	0	0
d__Bacteria;k__unclassified_d__Bacteria;p__Proteobacteria;c__Gammaproteobacteria;o__Methylococcales;f__Methylococcaceae;g__Methylomonas;s__Methylomonas_koyamae	0	5.90995e-06	7.51577e-05	4.60286e-05	0	0	0.000220793	0	0.000301086	0
d__Bacteria;k__unclassified_d__Bacteria;p__Firmicutes;c__Bacilli;o__Bacillales;f__Bacillaceae;g__unclassified_f__Bacillaceae;s__Bacillaceae_bacterium_MTCC_10057	0	0	0.000315662	0.000473437	0.000132207	0	0	0	0	8.25072e-06
d__Bacteria;k__unclassified_d__Bacteria;p__Bacteroidetes;c__Flavobacteriia;o__Flavobacteriales;f__Cryomorphaceae;g__unclassified_f__Cryomorphaceae;s__Cryomorphaceae_bacterium_BACL18_MAG-120507-bin74	0	0	0	0	0	0	0	0	0	0
d__Viruses;k__unclassified_d__Viruses;p__unclassified_d__Viruses;c__unclassified_d__Viruses;o__Ligamenvirales;f__Lipothrixviridae;g__Alphalipothrixvirus;s__Thermoproteus_tenax_virus_1	0	0	0	0	0	0	0	0	0	0
d__Bacteria;k__unclassified_d__Bacteria;p__Actinobacteria;c__Actinobacteria;o__Actinomycetales;f__Actinomycetaceae;g__Trueperella;s__Trueperella_bernardiae	0	0	3.00631e-05	1.3151e-05	9.7931e-06	0	0	0	0	0
d__Bacteria;k__unclassified_d__Bacteria;p__Candidatus_Uhrbacteria;c__unclassified_p__Candidatus_Uhrbacteria;o__unclassified_p__Candidatus_Uhrbacteria;f__unclassified_p__Candidatus_Uhrbacteria;g__unclassified_p__Candidatus_Uhrbacteria;s__Candidatus_Uhrbacteria_bacterium_GW2011_GWE1_39_46	0	0	0	0	4.89655e-06	0	0	0	0	0
d__Bacteria;k__unclassified_d__Bacteria;p__Proteobacteria;c__Gammaproteobacteria;o__Alteromonadales;f__Alteromonadaceae;g__Paraglaciecola;s__Paraglaciecola_chathamensis	0	0	0	0	0	0	0	0	0	0
d__Bacteria;k__unclassified_d__Bacteria;p__Proteobacteria;c__Alphaproteobacteria;o__Rhodobacterales;f__Hyphomonadaceae;g__unclassified_f__Hyphomonadaceae;s__Hyphomonadaceae_bacterium_BRH_c29	0	0	1.50315e-05	1.97265e-05	0	0	0	0	0	0
d__Bacteria;k__unclassified_d__Bacteria;p__Firmicutes;c__Bacilli;o__Bacillales;f__Bacillaceae;g__Lysinibacillus;s__Lysinibacillus_macroides	0	1.77299e-05	0.000308146	0.000315625	0.000494551	0	1.69841e-05	0	3.3454e-05	0
d__Viruses;k__unclassified_d__Viruses;p__unclassified_d__Viruses;c__unclassified_d__Viruses;o__Caudovirales;f__Myoviridae;g__Bcepmulikevirus;s__Burkholderia_phage_phiE255	0	0	0	0	0	0	0	0	0	0
d__Bacteria;k__unclassified_d__Bacteria;p__Proteobacteria;c__Gammaproteobacteria;o__Enterobacteriales;f__Enterobacteriaceae;g__Ewingella;s__Ewingella_americana	0	0	6.01261e-05	6.57551e-05	0	0	0	0	0	0
d__Bacteria;k__unclassified_d__Bacteria;p__Actinobacteria;c__Actinobacteria;o__Streptosporangiales;f__Streptosporangiaceae;g__Microbispora;s__Microbispora_sp._GMKU363	0	0	0	0	0	0	0	0	0	0
d__Bacteria;k__unclassified_d__Bacteria;p__Proteobacteria;c__Alphaproteobacteria;o__Rhizobiales;f__Rhizobiaceae;g__Shinella;s__Shinella_sp._HZN7	0	0	7.51577e-06	0	0	0	0	0	0	0
d__Archaea;k__unclassified_d__Archaea;p__Euryarchaeota;c__Halobacteria;o__Natrialbales;f__Natrialbaceae;g__Natronorubrum;s__Natronorubrum_sulfidifaciens	0	0	0	0	0	0	0	0	0	0
d__Bacteria;k__unclassified_d__Bacteria;p__Proteobacteria;c__Alphaproteobacteria;o__Rhizobiales;f__Rhizobiaceae;g__Agrobacterium;s__Agrobacterium_sp._JL28	0	0	0	0	0	0	0	0	0	0
d__Bacteria;k__unclassified_d__Bacteria;p__Firmicutes;c__Bacilli;o__Bacillales;f__Bacillaceae;g__Bacillus;s__[Brevibacterium]_frigoritolerans	0	1.18199e-05	9.01892e-05	8.54817e-05	0	0	0	0	0	0
d__Bacteria;k__unclassified_d__Bacteria;p__Actinobacteria;c__Actinobacteria;o__Micrococcales;f__Microbacteriaceae;g__Leifsonia;s__Leifsonia_sp._Root112D2	0	0	0	1.3151e-05	0	1.46664e-05	8.49203e-05	0	0	0
d__Bacteria;k__unclassified_d__Bacteria;p__Proteobacteria;c__Gammaproteobacteria;o__Pseudomonadales;f__Pseudomonadaceae;g__Pseudomonas;s__Pseudomonas_sp._HPB0071	1.07854e-05	5.90995e-06	9.01892e-05	4.60286e-05	0	0	0	0	0	0
d__Bacteria;k__unclassified_d__Bacteria;p__Firmicutes;c__Clostridia;o__Clostridiales;f__Lachnospiraceae;g__Lachnoclostridium;s__[Clostridium]_symbiosum	0.0582197	0.0666465	0.113789	0.117255	0.0646296	0.0309169	0.0418827	0.0174859	0.0445942	0.0200988
d__Bacteria;k__unclassified_d__Bacteria;p__Proteobacteria;c__Gammaproteobacteria;o__Chromatiales;f__Ectothiorhodospiraceae;g__Nitrococcus;s__Nitrococcus_mobilis	0	0	7.51577e-06	1.3151e-05	4.89655e-06	0	0	0	0	0
d__Bacteria;k__unclassified_d__Bacteria;p__Proteobacteria;c__Alphaproteobacteria;o__Sphingomonadales;f__Sphingomonadaceae;g__Sphingorhabdus;s__Sphingorhabdus_sp._M41	0	0	0	0	0	0	0	0	0	0
d__Viruses;k__unclassified_d__Viruses;p__unclassified_d__Viruses;c__unclassified_d__Viruses;o__Caudovirales;f__Siphoviridae;g__unclassified_f__Siphoviridae;s__Pseudomonas_phage_KPP23	0	0	2.25473e-05	2.63021e-05	0	0	0	0	0	0
d__Bacteria;k__unclassified_d__Bacteria;p__Bacteroidetes;c__Bacteroidia;o__Bacteroidales;f__Rikenellaceae;g__Alistipes;s__Alistipes_sp._ZOR0009	1.07854e-05	3.54597e-05	0.00293867	0.00286692	0.00154731	0.00344661	0.00591045	0.00484677	0.00642317	0.00534647
d__Bacteria;k__unclassified_d__Bacteria;p__Latescibacteria;c__unclassified_p__Latescibacteria;o__unclassified_p__Latescibacteria;f__unclassified_p__Latescibacteria;g__unclassified_p__Latescibacteria;s__uncultured_Latescibacteria_bacterium	0	0	0	0	0	0	0	0	0	0
d__Bacteria;k__unclassified_d__Bacteria;p__Actinobacteria;c__Actinobacteria;o__Micromonosporales;f__Micromonosporaceae;g__Micromonospora;s__unclassified_g__Micromonospora	0	0	0	0	0	0	0	0	0	0
d__Bacteria;k__unclassified_d__Bacteria;p__Firmicutes;c__Bacilli;o__Bacillales;f__Bacillaceae;g__Anoxybacillus;s__Anoxybacillus_sp._KU2-6(11)	0.000350526	0.000254128	0.000465978	0.000493163	1.46896e-05	0	0	0	0	0
d__Bacteria;k__unclassified_d__Bacteria;p__Deinococcus-Thermus;c__Deinococci;o__Deinococcales;f__Deinococcaceae;g__Deinococcus;s__Deinococcus_marmoris	0	0	2.25473e-05	4.60286e-05	0	0	0	0	0	0
d__Bacteria;k__unclassified_d__Bacteria;p__Actinobacteria;c__Actinobacteria;o__Streptomycetales;f__Streptomycetaceae;g__Streptomyces;s__Streptomyces_iakyrus	0	0	0	0	0	0	0.000203809	0	0.000234178	0
d__Bacteria;k__unclassified_d__Bacteria;p__Proteobacteria;c__Epsilonproteobacteria;o__Campylobacterales;f__Campylobacteraceae;g__Campylobacter;s__Campylobacter_ureolyticus	0.000798121	0.0013061	0.00499799	0.00503027	0.00082262	1.46664e-05	0	0	0	1.65014e-05
d__Bacteria;k__unclassified_d__Bacteria;p__Bacteroidetes;c__Flavobacteriia;o__Flavobacteriales;f__Flavobacteriaceae;g__Dokdonia;s__Dokdonia_sp._MED134	5.39271e-06	0	4.50946e-05	5.91796e-05	0	0	0	0	0	0
d__Bacteria;k__unclassified_d__Bacteria;p__Proteobacteria;c__Alphaproteobacteria;o__Rhodobacterales;f__Rhodobacteraceae;g__Loktanella;s__Loktanella_sp._3ANDIMAR09	0	0	0	0	0.000807931	0	0	0	0	0
d__Bacteria;k__unclassified_d__Bacteria;p__Nitrospirae;c__unclassified_p__Nitrospirae;o__unclassified_p__Nitrospirae;f__unclassified_p__Nitrospirae;g__unclassified_p__Nitrospirae;s__uncultured_Nitrospirae_bacterium_Rifle_16ft_4_minimus_18822	0	0	0	0	0	0	0	0	0	0
d__Viruses;k__unclassified_d__Viruses;p__unclassified_d__Viruses;c__unclassified_d__Viruses;o__Caudovirales;f__Podoviridae;g__Sp6likevirus;s__Lelliottia_phage_phD2B	0	0	0	0	0	0	0	0	0	0
d__Bacteria;k__unclassified_d__Bacteria;p__Firmicutes;c__Clostridia;o__Clostridiales;f__Peptococcaceae;g__Dehalobacter;s__Dehalobacter_sp._UNSWDHB	8.08906e-05	5.90995e-05	0.00282593	0.00278802	0.00107234	0.000293329	8.49203e-05	0.00010562	0.000267632	3.30029e-05
d__Bacteria;k__unclassified_d__Bacteria;p__Proteobacteria;c__Betaproteobacteria;o__Neisseriales;f__Neisseriaceae;g__Morococcus;s__Morococcus_cerebrosus	0	0	0	0	0	0	0	0	0	0
d__Viruses;k__unclassified_d__Viruses;p__unclassified_d__Viruses;c__unclassified_d__Viruses;o__Caudovirales;f__Myoviridae;g__unclassified_f__Myoviridae;s__Bacillus_phage_Bcp1	0.000431417	0.000171389	0.000751577	0.000887694	5.87586e-05	0.000395994	0	0.000117355	0	3.30029e-05
d__Bacteria;k__unclassified_d__Bacteria;p__Proteobacteria;c__Gammaproteobacteria;o__Alteromonadales;f__Shewanellaceae;g__Shewanella;s__Shewanella_sp._YQH10	0	5.90995e-06	1.50315e-05	3.28776e-05	0	7.33322e-05	0.000101904	2.3471e-05	0.00016727	0
d__Bacteria;k__unclassified_d__Bacteria;p__Proteobacteria;c__Gammaproteobacteria;o__Pseudomonadales;f__Pseudomonadaceae;g__Pseudomonas;s__Pseudomonas_stutzeri	5.39271e-06	0	0.000345725	0.000309049	0	7.33322e-05	3.39681e-05	0	0.000100362	0
d__Bacteria;k__unclassified_d__Bacteria;p__Firmicutes;c__Bacilli;o__Bacillales;f__Alicyclobacillaceae;g__Alicyclobacillus;s__Alicyclobacillus_ferrooxydans	0.000129425	8.27393e-05	0.000511072	0.000611523	0	7.33322e-05	5.09522e-05	0	6.69081e-05	0
d__Bacteria;k__unclassified_d__Bacteria;p__Actinobacteria;c__Actinobacteria;o__Micrococcales;f__Promicromonosporaceae;g__unclassified_f__Promicromonosporaceae;s__Promicromonosporaceae_bacterium_W15	0	0	0	0	0	0	0	0	0	0
d__Bacteria;k__unclassified_d__Bacteria;p__Actinobacteria;c__Actinobacteria;o__Micrococcales;f__Intrasporangiaceae;g__Janibacter;s__Janibacter_sp._Soil728	0	0	9.01892e-05	3.94531e-05	0	0	1.69841e-05	0	0	0
d__Bacteria;k__unclassified_d__Bacteria;p__Proteobacteria;c__Gammaproteobacteria;o__Orbales;f__Orbaceae;g__Gilliamella;s__Gilliamella_apicola	0.000183352	0.000295498	0.0037654	0.00403736	5.3862e-05	0.00375461	1.69841e-05	8.21487e-05	6.69081e-05	2.47522e-05
d__Bacteria;k__unclassified_d__Bacteria;p__Actinobacteria;c__Actinobacteria;o__Streptomycetales;f__Streptomycetaceae;g__Streptomyces;s__Streptomyces_avicenniae	0	0	1.50315e-05	0	0	0	0	0	0	0
d__Bacteria;k__unclassified_d__Bacteria;p__Actinobacteria;c__Actinobacteria;o__Micrococcales;f__Micrococcaceae;g__Arthrobacter;s__Arthrobacter_sp._UNC362MFTsu5.1	0	0	0	0	0	0	0	0	0	0
d__Bacteria;k__unclassified_d__Bacteria;p__Firmicutes;c__Bacilli;o__Bacillales;f__Bacillaceae;g__Anoxybacillus;s__Anoxybacillus_sp._SK3-4	0.000124032	0.000141839	0.00019541	0.000230143	0.000543517	7.33322e-05	5.09522e-05	0	0.000100362	0
d__Eukaryota;k__Metazoa;p__Arthropoda;c__Branchiopoda;o__Diplostraca;f__Daphniidae;g__Daphnia;s__Daphnia_magna	0	0	1.50315e-05	3.94531e-05	0	0	0	0	0	0
d__Bacteria;k__unclassified_d__Bacteria;p__Proteobacteria;c__Alphaproteobacteria;o__Rhizobiales;f__Xanthobacteraceae;g__Xanthobacter;s__Xanthobacter_sp._126	0	0	0	0	0	0	0	0	0	0
d__Viruses;k__unclassified_d__Viruses;p__unclassified_d__Viruses;c__unclassified_d__Viruses;o__Caudovirales;f__Siphoviridae;g__unclassified_f__Siphoviridae;s__Staphylococcus_phage_vB_SepS_SEP9	0.000307384	0.000165479	0.000225473	0.000144661	3.42758e-05	0	0	0	0	8.25072e-06
d__Bacteria;k__unclassified_d__Bacteria;p__Candidatus_Yanofskybacteria;c__unclassified_p__Candidatus_Yanofskybacteria;o__unclassified_p__Candidatus_Yanofskybacteria;f__unclassified_p__Candidatus_Yanofskybacteria;g__unclassified_p__Candidatus_Yanofskybacteria;s__Candidatus_Yanofskybacteria_bacterium_GW2011_GWC1_48_11	0	0	3.75788e-05	6.57551e-06	0	0	0	0	0	0
d__Bacteria;k__unclassified_d__Bacteria;p__Firmicutes;c__Bacilli;o__Lactobacillales;f__Lactobacillaceae;g__Lactobacillus;s__Lactobacillus_bifermentans	2.69635e-05	7.68294e-05	0.000157831	0.000197265	3.42758e-05	0.00146664	0.00062841	0.00110314	0.000367994	0.00161714
d__Bacteria;k__unclassified_d__Bacteria;p__Actinobacteria;c__Actinobacteria;o__Streptomycetales;f__Streptomycetaceae;g__Streptomyces;s__Streptomyces_sp._NRRL_S-118	0	0	0	0	0	0	0	0	0	0
d__Archaea;k__unclassified_d__Archaea;p__Crenarchaeota;c__Thermoprotei;o__Acidilobales;f__Acidilobaceae;g__Acidilobus;s__uncultured_Acidilobus_sp._JCHS	0	0	0	0	0	0	0	0	0	0
d__Bacteria;k__unclassified_d__Bacteria;p__Firmicutes;c__Clostridia;o__Clostridiales;f__Ruminococcaceae;g__unclassified_f__Ruminococcaceae;s__Ruminococcaceae_bacterium_cv2	0.203133	0.171217	0.234289	0.222351	0.13703	0.00561725	0.00455173	0.000798016	0.00531919	0.00221119
d__Bacteria;k__unclassified_d__Bacteria;p__Firmicutes;c__Clostridia;o__Clostridiales;f__Lachnospiraceae;g__Lachnoclostridium;s__Lachnoclostridium_phytofermentans	0.056521	0.0484262	0.138087	0.14163	0.039569	0.00899053	0.00971488	0.00425999	0.00926677	0.00245872
d__Bacteria;k__unclassified_d__Bacteria;p__Verrucomicrobia;c__Verrucomicrobiae;o__Verrucomicrobiales;f__Akkermansiaceae;g__Akkermansia;s__Akkermansia_sp._KLE1797	0.000172567	0.000195028	0.00689947	0.00649661	0.00339331	0.000601324	0.000203809	1.17355e-05	0.00016727	6.60058e-05
d__Viruses;k__unclassified_d__Viruses;p__unclassified_d__Viruses;c__unclassified_d__Viruses;o__Caudovirales;f__Podoviridae;g__T7likevirus;s__Yersinia_phage_phiA1122	0	0	0.000105221	0.000138086	0	0	0	0	0	0
d__Bacteria;k__unclassified_d__Bacteria;p__Chlorobi;c__Chlorobia;o__Chlorobiales;f__Chlorobiaceae;g__Chlorobium;s__Chlorobium_phaeovibrioides	0	0	1.50315e-05	1.97265e-05	0	0	0	0	0	0
d__Bacteria;k__unclassified_d__Bacteria;p__Firmicutes;c__Tissierellia;o__Tissierellales;f__Peptoniphilaceae;g__Anaerococcus;s__Anaerococcus_vaginalis	0.000215708	0.000342777	0.000375788	0.000447135	1.46896e-05	0.000381327	0.00107	0.000152562	0.00187343	7.42565e-05
d__Bacteria;k__unclassified_d__Bacteria;p__Firmicutes;c__Bacilli;o__Bacillales;f__Bacillaceae;g__Oceanobacillus;s__Oceanobacillus_kimchii	8.08906e-05	1.18199e-05	0.000172863	0.000177539	0	0	0	1.17355e-05	6.69081e-05	0
d__Bacteria;k__unclassified_d__Bacteria;p__Actinobacteria;c__Actinobacteria;o__Corynebacteriales;f__Nocardiaceae;g__Rhodococcus;s__Rhodococcus_sp._29MFTsu3.1	0	0	0	0	0	0	0	0	0	0
d__Bacteria;k__unclassified_d__Bacteria;p__Actinobacteria;c__Actinobacteria;o__Corynebacteriales;f__Nocardiaceae;g__Rhodococcus;s__Rhodococcus_defluvii	0	0	0	0	0	0	0	0	0	0
d__Bacteria;k__unclassified_d__Bacteria;p__Spirochaetes;c__Spirochaetia;o__unclassified_c__Spirochaetia;f__Leptospiraceae;g__Leptonema;s__Leptonema_illini	0	0	5.26104e-05	7.23306e-05	0.000362345	0	0	0	0	0
d__Bacteria;k__unclassified_d__Bacteria;p__Proteobacteria;c__Alphaproteobacteria;o__Rhodospirillales;f__Rhodospirillaceae;g__Thalassospira;s__Thalassospira_sp._MCCC_1A01148	0	0	4.50946e-05	5.26041e-05	0	0	0	0	0	0
d__Bacteria;k__unclassified_d__Bacteria;p__Firmicutes;c__unclassified_p__Firmicutes;o__unclassified_p__Firmicutes;f__unclassified_p__Firmicutes;g__unclassified_p__Firmicutes;s__Firmicutes_bacterium_CAG:83	0.0350472	0.0304599	0.22043	0.20369	0.0159089	0.00332928	0.00353268	0.000316859	0.00357958	0.00046204
d__Bacteria;k__unclassified_d__Bacteria;p__Proteobacteria;c__Gammaproteobacteria;o__Pseudomonadales;f__Pseudomonadaceae;g__Pseudomonas;s__Pseudomonas_syringae_group_genomosp._3	0	0	9.7705e-05	7.23306e-05	0.000465172	0	0	0	0	0
d__Bacteria;k__unclassified_d__Bacteria;p__Planctomycetes;c__Planctomycetia;o__Planctomycetales;f__unclassified_o__Planctomycetales;g__unclassified_o__Planctomycetales;s__uncultured_Planctomycetales_bacterium_HF0500_40D21	0	0	2.25473e-05	2.63021e-05	0	0	0	0	0	0
d__Bacteria;k__unclassified_d__Bacteria;p__Firmicutes;c__Bacilli;o__Bacillales;f__Bacillaceae;g__Oceanobacillus;s__Oceanobacillus_caeni	4.31417e-05	1.18199e-05	0.000300631	0.000420833	4.89655e-06	0.000146664	0.000152856	0.000129091	0.000100362	0
d__Bacteria;k__unclassified_d__Bacteria;p__Actinobacteria;c__Actinobacteria;o__Streptomycetales;f__Streptomycetaceae;g__Streptomyces;s__Streptomyces_sp._W9	0	0	0	0	0	0	0.000407617	0	0.000434902	0
d__Archaea;k__unclassified_d__Archaea;p__Thaumarchaeota;c__unclassified_p__Thaumarchaeota;o__Nitrosopumilales;f__Nitrosopumilaceae;g__Nitrosopumilus;s__Nitrosopumilus_maritimus	0.000555449	0.000656005	2.25473e-05	1.3151e-05	9.7931e-06	0	0	0	0	0
d__Bacteria;k__unclassified_d__Bacteria;p__Firmicutes;c__Clostridia;o__Clostridiales;f__unclassified_o__Clostridiales;g__unclassified_o__Clostridiales;s__Clostridiales_bacterium_CoAT_30-4c	1.07854e-05	0	2.25473e-05	3.28776e-05	0	0	0	0	0	0
d__Bacteria;k__unclassified_d__Bacteria;p__Proteobacteria;c__Gammaproteobacteria;o__Alteromonadales;f__Pseudoalteromonadaceae;g__Pseudoalteromonas;s__Pseudoalteromonas_sp._P1-16-1b	0	0	6.76419e-05	7.23306e-05	0	0	0	0	0	0
d__Bacteria;k__unclassified_d__Bacteria;p__Bacteroidetes;c__Flavobacteriia;o__Flavobacteriales;f__Blattabacteriaceae;g__Blattabacterium;s__Blattabacterium_sp._(Blaberus_giganteus)	0	0	0	0	0	0	0	0	0	0
d__Archaea;k__unclassified_d__Archaea;p__unclassified_d__Archaea;c__unclassified_d__Archaea;o__unclassified_d__Archaea;f__unclassified_d__Archaea;g__unclassified_d__Archaea;s__uncultured_archaeon_GZfos30H9	0	0	0	0	0	0	0	0	0	0
d__Bacteria;k__unclassified_d__Bacteria;p__Actinobacteria;c__Actinobacteria;o__Corynebacteriales;f__Nocardiaceae;g__Rhodococcus;s__Rhodococcus_sp._JVH1	0	0	0	0	0	0	0	0	0	0
d__Bacteria;k__unclassified_d__Bacteria;p__Proteobacteria;c__Gammaproteobacteria;o__Enterobacteriales;f__Enterobacteriaceae;g__Pantoea;s__Pantoea_sp._A4	0	0	0	0	0	0	0	0	0	0
d__Bacteria;k__unclassified_d__Bacteria;p__Firmicutes;c__Bacilli;o__Lactobacillales;f__Lactobacillaceae;g__Lactobacillus;s__Lactobacillus_pobuzihii	0	1.18199e-05	0.000210441	0.000315625	9.7931e-06	4.39993e-05	0.000152856	2.3471e-05	0.000100362	1.65014e-05
d__Bacteria;k__unclassified_d__Bacteria;p__Proteobacteria;c__Gammaproteobacteria;o__Xanthomonadales;f__Xanthomonadaceae;g__Pseudoxanthomonas;s__Pseudoxanthomonas_sp._J35	0	0	7.51577e-06	0	0	0	0	0	0	0
d__Bacteria;k__unclassified_d__Bacteria;p__Proteobacteria;c__Gammaproteobacteria;o__Xanthomonadales;f__Xanthomonadaceae;g__Pseudoxanthomonas;s__Pseudoxanthomonas_sp._J31	0	0	0	0	0	0	0	0	0	0
d__Bacteria;k__unclassified_d__Bacteria;p__Firmicutes;c__Negativicutes;o__Selenomonadales;f__Veillonellaceae;g__Thermosinus;s__Thermosinus_carboxydivorans	0.000463773	0.000342777	0.0055767	0.00713443	0.000474965	0.000381327	0.00568966	7.04131e-05	0.00645663	2.47522e-05
d__Bacteria;k__unclassified_d__Bacteria;p__Firmicutes;c__Clostridia;o__Thermoanaerobacterales;f__Thermoanaerobacteraceae;g__Thermoanaerobacter;s__uncultured_Thermoanaerobacter_sp.	0	0	0	1.3151e-05	0	2.93329e-05	0	0	0	0
d__Eukaryota;k__Viridiplantae;p__Streptophyta;c__unclassified_p__Streptophyta;o__Brassicales;f__Brassicaceae;g__Capsella;s__Capsella_rubella	0	0	0	0	0	0	0	0	0	0
d__Bacteria;k__unclassified_d__Bacteria;p__Proteobacteria;c__Deltaproteobacteria;o__Desulfovibrionales;f__Desulfovibrionaceae;g__Desulfovibrio;s__Desulfovibrio_vulgaris	1.07854e-05	5.90995e-06	0.000518588	0.000440559	0	7.33322e-05	0.000203809	1.17355e-05	0.000234178	0
d__Archaea;k__unclassified_d__Archaea;p__Crenarchaeota;c__Thermoprotei;o__Thermoproteales;f__Thermoproteaceae;g__Vulcanisaeta;s__Vulcanisaeta_sp._JCM_16159	0	0	0.000518588	0.000664127	0	0	0	0	0	0
d__Bacteria;k__unclassified_d__Bacteria;p__Actinobacteria;c__Actinobacteria;o__Geodermatophilales;f__Geodermatophilaceae;g__Blastococcus;s__Blastococcus_saxobsidens	0	0	0	0	0	0	0	0	0	0
d__Eukaryota;k__Metazoa;p__Porifera;c__Demospongiae;o__Haplosclerida;f__Niphatidae;g__Amphimedon;s__Amphimedon_queenslandica	0.000242672	5.90995e-06	1.50315e-05	0	4.89655e-06	0	0	1.17355e-05	0	0
d__Eukaryota;k__unclassified_d__Eukaryota;p__Apicomplexa;c__Aconoidasida;o__unclassified_c__Aconoidasida;f__Theileriidae;g__Theileria;s__Theileria_equi	0	0	0	0	0	0	0	0	0	0
d__Bacteria;k__unclassified_d__Bacteria;p__Firmicutes;c__Bacilli;o__Lactobacillales;f__unclassified_o__Lactobacillales;g__unclassified_o__Lactobacillales;s__unclassified_o__Lactobacillales	5.39271e-06	0	6.01261e-05	0.000111784	0	0.0194037	0.0216716	0.0300899	0.0208753	0.0212869
d__Bacteria;k__unclassified_d__Bacteria;p__Candidatus_Moranbacteria;c__unclassified_p__Candidatus_Moranbacteria;o__unclassified_p__Candidatus_Moranbacteria;f__unclassified_p__Candidatus_Moranbacteria;g__unclassified_p__Candidatus_Moranbacteria;s__Candidatus_Moranbacteria_bacterium_GW2011_GWE2_47_10	0	0	0	0	0	0	0	0	0	0
d__Bacteria;k__unclassified_d__Bacteria;p__Cyanobacteria;c__unclassified_p__Cyanobacteria;o__Prochlorales;f__Prochlorococcaceae;g__Prochlorococcus;s__Prochlorococcus_marinus	2.69635e-05	1.77299e-05	5.26104e-05	3.28776e-05	4.89655e-06	5.86658e-05	6.79362e-05	5.86776e-05	3.3454e-05	0.000239271
d__Bacteria;k__unclassified_d__Bacteria;p__Proteobacteria;c__Gammaproteobacteria;o__Pseudomonadales;f__Pseudomonadaceae;g__Pseudomonas;s__Pseudomonas_parafulva	0	5.90995e-06	0	0	0	0.000161331	0.000101904	0	6.69081e-05	0
d__Bacteria;k__unclassified_d__Bacteria;p__Candidatus_Woesebacteria;c__unclassified_p__Candidatus_Woesebacteria;o__unclassified_p__Candidatus_Woesebacteria;f__unclassified_p__Candidatus_Woesebacteria;g__unclassified_p__Candidatus_Woesebacteria;s__Candidatus_Woesebacteria_bacterium_GW2011_GWC1_42_9	0	0	0	0	0	0	0	0	0	0
d__Archaea;k__unclassified_d__Archaea;p__Euryarchaeota;c__Methanomicrobia;o__Methanosarcinales;f__Methanosarcinaceae;g__Methanococcoides;s__Methanococcoides_burtonii	0	5.90995e-06	0.000323178	0.000341927	0.000195862	0	1.69841e-05	0	0	0
d__Bacteria;k__unclassified_d__Bacteria;p__Firmicutes;c__unclassified_p__Firmicutes;o__unclassified_p__Firmicutes;f__unclassified_p__Firmicutes;g__unclassified_p__Firmicutes;s__Firmicutes_bacterium_enrichment_culture_clone_fosmid_MGS-M2	0	0	1.50315e-05	1.3151e-05	4.89655e-06	0	0	0	0	0
d__Bacteria;k__unclassified_d__Bacteria;p__Proteobacteria;c__Deltaproteobacteria;o__Desulfobacterales;f__Desulfobacteraceae;g__Desulfobacter;s__Desulfobacter_curvatus	5.39271e-06	0	0.0001428	0.000170963	4.89655e-06	0.000190664	1.69841e-05	0	6.69081e-05	8.25072e-06
d__Bacteria;k__unclassified_d__Bacteria;p__Firmicutes;c__unclassified_p__Firmicutes;o__unclassified_p__Firmicutes;f__unclassified_p__Firmicutes;g__unclassified_p__Firmicutes;s__Firmicutes_bacterium_enrichment_culture_clone_fosmid_MGS-M1	0	0	6.76419e-05	6.57551e-06	0	0	0	0	0	0
d__Bacteria;k__unclassified_d__Bacteria;p__Actinobacteria;c__Actinobacteria;o__Micrococcales;f__Intrasporangiaceae;g__Intrasporangium;s__Intrasporangium_oryzae	4.85344e-05	4.72796e-05	1.50315e-05	4.60286e-05	4.89655e-06	0.000293329	0.000186825	0	0.00016727	0
d__Bacteria;k__unclassified_d__Bacteria;p__Proteobacteria;c__Alphaproteobacteria;o__Rhizobiales;f__Bradyrhizobiaceae;g__Bradyrhizobium;s__Bradyrhizobium_sp._CCBAU_43298	5.39271e-06	0	0	0	4.89655e-06	0	0	0	0	0
d__Bacteria;k__unclassified_d__Bacteria;p__Proteobacteria;c__Gammaproteobacteria;o__Enterobacteriales;f__Enterobacteriaceae;g__Erwinia;s__Erwinia_pyrifoliae	0	1.77299e-05	1.50315e-05	6.57551e-06	0	0.000117332	0	0	0	0
d__Bacteria;k__unclassified_d__Bacteria;p__Proteobacteria;c__Gammaproteobacteria;o__Pseudomonadales;f__Pseudomonadaceae;g__Pseudomonas;s__Pseudomonas_sp._GM17	0	0	3.00631e-05	1.97265e-05	0	0	0	0	0	0
d__Eukaryota;k__Fungi;p__Basidiomycota;c__Agaricomycetes;o__Polyporales;f__Coriolaceae;g__Trametes;s__Trametes_versicolor	5.39271e-06	5.90995e-06	6.01261e-05	0.000111784	0	0	0	0	0	0
d__Bacteria;k__unclassified_d__Bacteria;p__Firmicutes;c__Clostridia;o__Clostridiales;f__Clostridiaceae;g__Clostridium;s__Clostridium_sp._CAG:964	0.0729957	0.0966159	0.0743986	0.0751844	0.0650409	0.0281156	0.0119738	0.0154322	0.0160914	0.0140592
d__Bacteria;k__unclassified_d__Bacteria;p__Firmicutes;c__Clostridia;o__Clostridiales;f__Clostridiaceae;g__Clostridium;s__Clostridium_sp._CAG:967	7.54979e-05	5.90995e-05	0.000458462	0.000368229	0	0.00614524	0	0.00010562	0	8.25072e-06
d__Bacteria;k__unclassified_d__Bacteria;p__Proteobacteria;c__Alphaproteobacteria;o__Rhodobacterales;f__Rhodobacteraceae;g__Paracoccus;s__Paracoccus_halophilus	0	0	0	0	0	0	0	0	0	0
d__Bacteria;k__unclassified_d__Bacteria;p__Actinobacteria;c__Actinobacteria;o__Propionibacteriales;f__Nocardioidaceae;g__Aeromicrobium;s__Aeromicrobium_marinum	0	0	0	0	0	0	0	0	0	0
d__Bacteria;k__unclassified_d__Bacteria;p__Proteobacteria;c__Deltaproteobacteria;o__Desulfobacterales;f__Desulfobacteraceae;g__Desulfobacterium;s__uncultured_Desulfobacterium_sp.	0	0	0.00375037	0.00406367	0	5.86658e-05	3.39681e-05	0	0	0
d__Bacteria;k__unclassified_d__Bacteria;p__Proteobacteria;c__Gammaproteobacteria;o__Thiotrichales;f__Piscirickettsiaceae;g__unclassified_f__Piscirickettsiaceae;s__unclassified_f__Piscirickettsiaceae	0	0	0	0	0	0	0	0	0	0
d__Bacteria;k__unclassified_d__Bacteria;p__Actinobacteria;c__Actinobacteria;o__Pseudonocardiales;f__Pseudonocardiaceae;g__Saccharomonospora;s__Saccharomonospora_marina	0	0	0.0001428	0.000243294	0	0	0	0	0	0
d__Eukaryota;k__Viridiplantae;p__Streptophyta;c__unclassified_p__Streptophyta;o__Proteales;f__Nelumbonaceae;g__Nelumbo;s__Nelumbo_nucifera	0	0	5.26104e-05	9.86327e-05	0	0	0	0	0	0
d__Bacteria;k__unclassified_d__Bacteria;p__Proteobacteria;c__Gammaproteobacteria;o__Enterobacteriales;f__Enterobacteriaceae;g__Serratia;s__Serratia_sp._M24T3	0	0	0.00277332	0.00201868	3.42758e-05	0	0	0	0	0
d__Bacteria;k__unclassified_d__Bacteria;p__Chlamydiae;c__Chlamydiia;o__Chlamydiales;f__Parachlamydiaceae;g__Candidatus_Protochlamydia;s__Candidatus_Protochlamydia_amoebophila	0	0	2.25473e-05	3.94531e-05	0	0	0	0	0	0
d__Bacteria;k__unclassified_d__Bacteria;p__Proteobacteria;c__Betaproteobacteria;o__Burkholderiales;f__Burkholderiaceae;g__Lautropia;s__Lautropia_mirabilis	0	0	0	0	0	0	0	0	0	0
d__Bacteria;k__unclassified_d__Bacteria;p__unclassified_d__Bacteria;c__unclassified_d__Bacteria;o__unclassified_d__Bacteria;f__unclassified_d__Bacteria;g__unclassified_d__Bacteria;s__intestinal_bacterium_CG19-1	0	0	2.25473e-05	6.57551e-06	0	0.000117332	0	0	0	0
d__Bacteria;k__unclassified_d__Bacteria;p__Firmicutes;c__Bacilli;o__Lactobacillales;f__Lactobacillaceae;g__Lactobacillus;s__Lactobacillus_helsingborgensis	0.000269635	0.000372327	7.51577e-06	0	0	2.93329e-05	0.000118888	0	0.000434902	0
d__Bacteria;k__unclassified_d__Bacteria;p__Proteobacteria;c__Gammaproteobacteria;o__Enterobacteriales;f__Enterobacteriaceae;g__Kluyvera;s__Kluyvera_cryocrescens	0	0	4.50946e-05	5.26041e-05	0	0	0	0	0	0
d__Bacteria;k__unclassified_d__Bacteria;p__Bacteroidetes;c__Bacteroidia;o__Bacteroidales;f__Prevotellaceae;g__Prevotella;s__Prevotella_sp._109	0.00117561	0.000939682	0.00421635	0.0045371	0.000866689	0.200754	1.83913	0.2293	1.63292	0.254914
d__Bacteria;k__unclassified_d__Bacteria;p__Firmicutes;c__Clostridia;o__Clostridiales;f__Lachnospiraceae;g__Butyrivibrio;s__Butyrivibrio_sp._WCD3002	0.00536575	0.00788388	0.0081997	0.00900845	0.00305545	0.0085212	0.00524807	0.000293388	0.00588791	0.000470291
d__Eukaryota;k__Fungi;p__Ascomycota;c__Eurotiomycetes;o__Onygenales;f__Ajellomycetaceae;g__Emmonsia;s__Emmonsia_parva	0	0	0	0	0	0	0	0	3.3454e-05	0
d__Bacteria;k__unclassified_d__Bacteria;p__Actinobacteria;c__Actinobacteria;o__Corynebacteriales;f__Nocardiaceae;g__Nocardia;s__Nocardia_cummidelens	0	0	0	0	0	4.39993e-05	0.000101904	2.3471e-05	3.3454e-05	3.30029e-05
d__Bacteria;k__unclassified_d__Bacteria;p__Proteobacteria;c__Betaproteobacteria;o__Burkholderiales;f__Comamonadaceae;g__Delftia;s__unclassified_g__Delftia	0	0	2.25473e-05	0	0	0	0	0	0	0
d__Bacteria;k__unclassified_d__Bacteria;p__Actinobacteria;c__Actinobacteria;o__Micrococcales;f__Microbacteriaceae;g__Rhodoluna;s__Rhodoluna_lacicola	0	0	1.50315e-05	5.91796e-05	0	0	0	0	0	0
d__Bacteria;k__unclassified_d__Bacteria;p__Firmicutes;c__Negativicutes;o__Selenomonadales;f__Veillonellaceae;g__Selenomonas;s__Selenomonas_sp._CM52	0.0128508	0.00575038	0.00622306	0.00613495	0.00118007	0.000395994	0.00142666	0.00869602	0.00130471	0.00833323
d__Bacteria;k__unclassified_d__Bacteria;p__Actinobacteria;c__Actinobacteria;o__Micrococcales;f__Microbacteriaceae;g__Yonghaparkia;s__Yonghaparkia_sp._Root332	0	0	0	0	4.89655e-06	1.46664e-05	0	0	0	0
d__Bacteria;k__unclassified_d__Bacteria;p__Firmicutes;c__Bacilli;o__Bacillales;f__Planococcaceae;g__Planococcus;s__Planococcus_sp._L10.15	1.07854e-05	5.90995e-06	0.000135284	6.57551e-05	4.89655e-05	0	0	0	0	0
d__Bacteria;k__unclassified_d__Bacteria;p__Proteobacteria;c__Gammaproteobacteria;o__Pseudomonadales;f__Moraxellaceae;g__Acinetobacter;s__Acinetobacter_sp._CIP_102129	0	0	0	0	4.89655e-06	0	0	0	0	0
d__Bacteria;k__unclassified_d__Bacteria;p__unclassified_d__Bacteria;c__unclassified_d__Bacteria;o__unclassified_d__Bacteria;f__unclassified_d__Bacteria;g__unclassified_d__Bacteria;s__uncultured_bacterium_fosmid_pJB95A1	1.07854e-05	1.77299e-05	3.00631e-05	0	0	1.46664e-05	0	0	0.000100362	8.25072e-06
d__Bacteria;k__unclassified_d__Bacteria;p__Firmicutes;c__Bacilli;o__Lactobacillales;f__Leuconostocaceae;g__Leuconostoc;s__Leuconostoc_fallax	0	0	0	0	0	0	0	0	0	0
d__Bacteria;k__unclassified_d__Bacteria;p__Verrucomicrobia;c__Opitutae;o__unclassified_c__Opitutae;f__unclassified_c__Opitutae;g__unclassified_c__Opitutae;s__Verrucomicrobia_bacterium_N20	0	0	3.75788e-05	1.97265e-05	0	0	0	0	0	0
d__Bacteria;k__unclassified_d__Bacteria;p__Actinobacteria;c__Actinobacteria;o__Corynebacteriales;f__Gordoniaceae;g__Gordonia;s__unclassified_g__Gordonia	0	0	0	0	0	0	0	0	0	0
d__Viruses;k__unclassified_d__Viruses;p__unclassified_d__Viruses;c__unclassified_d__Viruses;o__Caudovirales;f__Siphoviridae;g__unclassified_f__Siphoviridae;s__Streptococcus_phage_APCM01	0	0	0	0	0	0	0	0	0	0
d__Bacteria;k__unclassified_d__Bacteria;p__Firmicutes;c__Clostridia;o__Clostridiales;f__Clostridiaceae;g__Clostridium;s__Clostridium_sp._CAG:356	0.00827781	0.00613453	0.0114691	0.0133746	0.024424	0.000381327	0.000169841	0.000140826	0.000200724	0.000181516
d__Bacteria;k__unclassified_d__Bacteria;p__Firmicutes;c__Clostridia;o__Clostridiales;f__Clostridiaceae;g__Clostridium;s__Clostridium_sp._CAG:354	0.0160433	0.0125941	0.0140094	0.0154393	0.032802	0.000557325	0.00205507	0	0.00183997	2.47522e-05
d__Bacteria;k__unclassified_d__Bacteria;p__Proteobacteria;c__Gammaproteobacteria;o__Vibrionales;f__Vibrionaceae;g__Vibrio;s__Vibrio_sp._JCM_19231	0.000469166	0.000212758	0.000518588	0.000539192	9.7931e-06	0	0	0	0	0
d__Bacteria;k__unclassified_d__Bacteria;p__Firmicutes;c__Clostridia;o__Clostridiales;f__Clostridiaceae;g__Clostridium;s__Clostridium_sp._CAG:352	0.0648258	0.0761261	0.0858601	0.0868296	0.0460276	0.023085	0.00978281	0.000399008	0.0117424	0.000437288
d__Bacteria;k__unclassified_d__Bacteria;p__Bacteroidetes;c__Bacteroidia;o__Bacteroidales;f__Porphyromonadaceae;g__Porphyromonas;s__Porphyromonas_sp._oral_taxon_279	1.07854e-05	1.18199e-05	0	0	0	0.000102665	6.79362e-05	0	6.69081e-05	0
d__Bacteria;k__unclassified_d__Bacteria;p__Bacteroidetes;c__Flavobacteriia;o__Flavobacteriales;f__Flavobacteriaceae;g__Imtechella;s__Imtechella_halotolerans	2.15708e-05	2.36398e-05	3.00631e-05	3.28776e-05	0.000303586	0	8.49203e-05	0	0	0
d__Bacteria;k__unclassified_d__Bacteria;p__candidate_division_WWE3;c__unclassified_p__candidate_division_WWE3;o__unclassified_p__candidate_division_WWE3;f__unclassified_p__candidate_division_WWE3;g__unclassified_p__candidate_division_WWE3;s__candidate_division_WWE3_bacterium_GW2011_GWA2_44_16	0	0	0	0	0	0	0	0	0	0
[truncated: 11,233 more rows]
