# Supplementary material for: Early-life milk replacer feeding mediates lipid metabolism disorders induced by colonic microbiota and bile acid profiles to reduce body weight in goat model
Source: J Anim Sci Biotechnol. 2024 Sep 4;15:118. doi: 10.1186/s40104-024-01072-x (PMC11373095; doi:10.1186/s40104-024-01072-x)
Supplement: Supplementary file 4 — Additional file 4: Table S7. Unique list of 272 colon metabolites altered comparing BM and MR goat kids. [file 40104_2024_1072_MOESM4_ESM.xlsx]

## Sheet: Sheet1
Table S7. Unique list of 272 colon metabolites altered comparing BM and MR goat kids.
Index	Formula	Compounds	Class I	Class II	CAS	Level	BM group					MR group					VIP	Fold_Change	Log2FC	Type
							BM_1	BM_2	BM_3	BM_4	BM_5	MR_1	MR_2	MR_3	MR_4	MR_5
MEDN0017	C5H7NO3	L-Pyroglutamic Acid	Amino acid and Its metabolomics	Amino acid derivatives	98-79-3	A	32958	31184	169360	129510	260030	2648100	180800	3351000	149470	4376700	1.15769	17.1835	4.10296	up
MEDN0027	C7H11N3O2	3-N-Methyl-L-Histidine	Amino acid and Its metabolomics	Amino acid derivatives	368-16-1	A	178850	265330	91560	57344	38770	250580	903910	174740	1025200	287120	1.0952	4.18063	2.06372	up
MEDN0032	C4H6N4O3	Allantoin	Organic acid And Its derivatives	Organicacid and Its derivatives	97-59-6	A	68386	85203	97020	113050	64940	1157200	148540	1839500	59343	2952500	1.08338	14.3656	3.84455	up
MEDN0048	C8H16N2O4S2	L-Homocystine	Amino acid and Its metabolomics	Amino acids	626-72-2	A	556.4	3283.4	2328.3	2779.7	6466.9	28807	20543	70491	23035	48628	1.443	12.4235	3.635	up
MEDN0061	C10H11NO3	N-Phenylacetylglycine	Amino acid and Its metabolomics	Amino acid derivatives	500-98-1	A	9	9	9	9	9	124570	9	145960	9	172300	1.06432	9841.07	13.2646	up
MEDN0063	C8H16N4O3	Nα-Acetyl-L-Arginine	Amino acid and Its metabolomics	Amino acid derivatives	155-84-0	A	95681	38693	473710	403990	249620	21580	36440	3318.6	32052	29439	1.21117	0.0973529	-3.36063	down
MEDN0072	C5H9NO3	Trans-4-Hydroxy-L-Proline	Amino acid and Its metabolomics	Amino acid derivatives	51-35-4	A	7985.2	12426	7938.3	10883	17056	1241600	2001000	703760	2101200	970470	1.57233	124.68	6.96208	up
MEDN0089	C7H6O4	2,5-Dihydroxy Benzoic Acid	Benzene and substituted derivatives	Phenolic acids	490-79-9	A	1384200	1367000	1740700	1754200	795030	3773100	6578300	1640900	4823000	1449700	1.01798	2.59404	1.3752	up
MEDN0120	C6H14O6	Dulcitol	Carboxylic acids and derivatives	Sugar alcohols	608-66-2	A	12138	19363	20256	19605	22095	48814	49524	36987	54209	51861	1.50235	2.58295	1.36902	up
MEDN0131	C8H14O2S2	(R)-Lipoic Acid	CoEnzyme and vitamins	CoEnzyme and vitamins	62-46-4	A	8811.3	8298	7798.1	3904.9	10176	1115.8	3614	1907.2	2694.5	2419.3	1.35585	0.301393	-1.73028	down
MEDN0198	C6H8O7	Citric Acid	Organic acid And Its derivatives	Organicacid and Its derivatives	77-92-9	A	45467	55312	128090	118370	68204	533570	510570	531490	421420	766190	1.52996	6.65131	2.73364	up
MEDN0206	C5H8O5	Citramalic Acid	Organic acid And Its derivatives	Organicacid and Its derivatives	597-44-4	B	51036	82908	70953	94265	40116	658680	312660	2127600	305110	2019400	1.42894	15.9853	3.99867	up
MEDN0210	C6H12O5	1,5-Anhydro-D-Glucitol	Carboxylic acids and derivatives	Sugar alcohols	154-58-5	A	144680	213050	53218	44152	79435	423560	296300	679340	349740	937270	1.36231	5.02532	2.32922	up
MEDN0211	C5H12O5	D-Arabitol	Carboxylic acids and derivatives	Sugar alcohols	488-82-4	A	34645	111940	38233	23074	56401	152590	151490	163370	221130	274110	1.3777	3.64251	1.86493	up
MEDN0213	C6H14O6	D-Sorbitol	Carboxylic acids and derivatives	Sugar alcohols	50-70-4	A	35162	39242	68507	49000	51218	144410	114610	134770	105510	198050	1.49215	2.86823	1.52016	up
MEDN0222	C18H32O16	D-Melezitose	Carboxylic acids and derivatives	Sugars	597-12-6	A	37634	24176	32818	36021	47989	67720	40509	111000	42748	109130	1.1398	2.07742	1.0548	up
MEDN0224	C12H22O11	D-Trehalose	Carboxylic acids and derivatives	Sugars	99-20-7	A	45258	38289	81903	51042	28089	110550	69919	184660	57420	200470	1.16415	2.54729	1.34896	up
MEDN0230	C12H22O11	Lactulose	Carboxylic acids and derivatives	Sugars	4618-18-2	A	45258	38289	81903	51042	28089	110550	69919	184660	57420	200470	1.16415	2.54729	1.34896	up
MEDN0234	C18H32O16	Maltotriose	Carboxylic acids and derivatives	Sugars	1109-28-0	B	37634	24176	32818	36021	47989	67720	40509	111000	42748	109130	1.1398	2.07742	1.0548	up
MEDN0237	C6H10O7	D-Glucoronic Acid	Carboxylic acids and derivatives	Sugar acids	6556-12-3	A	2803900	5727000	1177600	1380300	3103000	6776200	8439200	13276000	10556000	18252000	1.34895	4.0375	2.01346	up
MEDN0244	C5H4N2O4	Orotic Acid	CoEnzyme and vitamins	CoEnzyme and vitamins	65-86-1	A	862270	1138300	881810	1000100	731840	628580	1884800	2192700	2645800	3711400	1.05234	2.3976	1.26159	up
MEDN0262	C9H7NO4	5,6-Dihydroxy-1H-indole-2-carboxylic acid	Organic acid And Its derivatives	Organicacid and Its derivatives	4790-08-3	B	120280	134740	399450	262240	147180	16188	108000	9	80117	9	1.01609	0.192053	-2.38043	down
MEDN0279	C2H7NO2S	2-Aminoethanesulfinic Acid	Organic acid And Its derivatives	Sulfonic acids	300-84-5	A	6849	6740.7	2157.5	2750.9	31936	22431	40876	12812	41560	23922	1.11533	2.80764	1.48936	up
MEDN0283	C4H8O3	2-Hydroxybutanoic Acid	Organic acid And Its derivatives	Organicacid and Its derivatives	600-15-7	A	3205800	3142600	895910	1700500	5365100	13960000	6135200	16217000	5120500	15440000	1.26852	3.97436	1.99072	up
MEDN0284	C6H12O3	2-Hydroxyisocaproic Acid	Organic acid And Its derivatives	Organicacid and Its derivatives	498-36-2	A	1510500	2141200	553810	999510	4804300	7578600	17973000	10377000	14387000	11955000	1.40441	6.22126	2.63721	up
MEDN0290	C5H10O3	3-Hydroxy-3-Methyl Butyric Acid	Organic acid And Its derivatives	Organicacid and Its derivatives	625-08-1	B	683880	737010	825880	666820	1119600	159430	389660	182700	304010	182630	1.45109	0.302101	-1.7269	down
MEDN0292	C4H8O3	3-Hydroxybutyrate	Organic acid And Its derivatives	Organicacid and Its derivatives	300-85-6	A	3166500	1470900	625470	763290	559450	14661000	1778200	8047100	2368600	9635000	1.17879	5.54085	2.47011	up
MEDN0293	C3H6O3	3-Hydroxypropanoic Acid	Organic acid And Its derivatives	Organicacid and Its derivatives	503-66-2	A	17092	31565	9115	9527.5	36420	222370	147490	221670	117050	282580	1.48872	9.55616	3.25643	up
MEDN0325	C3H6O3	L-Lactic Acid	Organic acid And Its derivatives	Organicacid and Its derivatives	79-33-4	A	240460	250100	58847	160740	404300	221480	560050	1374200	510620	695080	1.07504	3.01623	1.59275	up
MEDN0326	C4H6O6	L-Tartaric Acid	Organic acid And Its derivatives	Organicacid and Its derivatives	87-69-4	A	17142	21891	7333.5	3636.3	14923	120990	76781	121480	72423	174420	1.4556	8.71909	3.12418	up
MEDN0333	C3H4O4	Malonicacid	Organic acid And Its derivatives	Organicacid and Its derivatives	141-82-2	A	3364000	1571300	648610	740520	506770	14931000	1897100	8316200	2482400	10316000	1.18031	5.55432	2.47361	up
MEDN0338	C9H10O3	Phenyllactate(Pla)	Organic acid And Its derivatives	Organicacid and Its derivatives	828-01-3	A	493490	614940	137820	217580	1474600	10044000	2229300	15968000	1610700	17889000	1.33353	16.2471	4.02211	up
MEDN0352	C2H8NO4P	O-Phosphorylethanolamine	GP	PE	1071-23-4	A	3841.8	4893.5	14999	2270.1	9438.2	12629	24991	18226	23622	21565	1.2599	2.85061	1.51127	up
MEDN0374	C18H32O4	9-HpODE	Oxidized lipids	Oxidized lipids	29774-12-7	B	9	9	44671	32571	20680	178540	240900	139280	242940	120940	1.0798	9.42005	3.23574	up
MEDN0375	C18H30O3	13-HOTrE [13S-hydroxy-9Z,11E,15Z-octadecatrienoic acid]	Oxidized lipids	Oxidized lipids	87984-82-5	A	6431.3	8307.8	76016	76481	7080.1	202080	150860	68033	169320	59524	1.1348	3.72781	1.89833	up
MEDN0376	C18H34O4	9,10-DiHOME [(±)9,10-dihydroxy-12Z-octadecenoic acid]	Oxidized lipids	Oxidized lipids	-	A	155750	121550	318770	355710	157260	3905300	3848600	3031900	2930500	3085400	1.55789	15.1498	3.92122	up
MEDN0383	C18H32O2	Linoleic Acid(C18:2N6C)	FA	FFA	60-33-3	A	3194200	3860200	2400100	3181800	5445100	7380900	9378100	7775000	7055800	7695100	1.42994	2.17267	1.11947	up
MEDN0385	C12H24O2	Dodecanoic Acid(C12:0)	FA	FFA	143-07-7	A	3923900	2421200	2155800	1342700	2173900	9474200	7312400	9137700	4592800	9217700	1.42745	3.30641	1.72527	up
MEDN0387	C11H22O2	Hendecanoic Acid/Undecanoic Acid(C11:0)	FA	FFA	112-37-8	A	5084.4	2423.2	4073.5	1800.7	2762.1	13916	10500	18618	8261.2	23747	1.45068	4.64833	2.21671	up
MEDN0395	C20H34O2	Cis-11,14,17-Eicosatrienoic Acid(C20:3)	FA	FFA	-	A	453.33	438.25	127980	137150	6769.7	137910	152510	139230	220840	152990	1.04846	2.9454	1.55846	up
MEDN0399	C20H40O2	Arachidic Acid(C20:0)	FA	FFA	506-30-9	A	82331	97649	24231	27345	6644.8	117180	5037900	545980	3251000	601290	1.28684	40.1063	5.32576	up
MEDN0400	C18H30O2	Α-Linolenic Acid(C18:3N3)	FA	FFA	463-40-1	A	14366	13738	15451	11173	26693	236050	186240	221570	145940	195930	1.57186	12.1066	3.59772	up
MEDN0417	C6H12O4	(Rs)-Mevalonic Acid	Organic acid And Its derivatives	Organicacid and Its derivatives	150-97-0	B	9	9	9	9	9	2032000	3085700	4147000	2896100	8707200	1.59439	463733	18.8229	up
MEDN0432	C6H12O3	5-Hydroxyhexanoic Acid	Organic acid And Its derivatives	Organicacid and Its derivatives	185956-02-9	A	362440	359140	17113000	11502000	5851500	273640	368450	199890	329730	236480	1.07553	0.0400189	-4.64317	down
MEDN0481	C7H6O4	2,4-Dihydroxy Benzoic Acid	Benzene and substituted derivatives	Phenolic acids	89-86-1	A	1384200	1367000	1740700	1754200	795030	3773100	6578300	1640900	4823000	1449700	1.01798	2.59404	1.3752	up
MEDN0487	C6H11NO3	Allysine	Amino acid and Its metabolomics	Amino acids	1962-83-0	A	4991.7	11844	25642	58981	53536	50189	56081	48426	72922	91897	1.00188	2.06146	1.04366	up
MEDN0491	C18H30O3	9-HOTrE [9S-hydroxy-10E,12Z,15Z-octadecatrienoic acid]	Oxidized lipids	Oxidized lipids	89886-42-0	A	3699.9	3861.8	15374	15713	9	219130	206870	106370	129740	93322	1.15206	19.5416	4.28847	up
MEDN0494	C20H32O4	8,15-Dihete	FA	FFA	80234-65-7	B	74028	63864	83363	93122	193680	222290	304450	247590	316250	225350	1.39453	2.59012	1.37302	up
MEDN0501	C13H14N2O3	Acetyl Tryptophan	Amino acid and Its metabolomics	Amino acid derivatives	2280-01-5	A	52327	58900	18266	11576	32277	110320	144190	112660	99218	119210	1.33023	3.3782	1.75626	up
MEDN0523	C11H11NO3	Indole-3-lactic acid	Heterocyclic compounds	Indole and Its derivatives	1821-52-9	B	9	9	9	9	9	97141	161010	156810	118970	195950	1.5944	16219.6	13.9854	up
MEDN0530	C7H12O4	Pimelic acid	Organic acid And Its derivatives	Organicacid and Its derivatives	111-16-0	A	1036000	910570	5239000	3698900	875360	479370	570830	119660	406440	138070	1.26083	0.145782	-2.77812	down
MEDN0531	C6H10O8	D-Glucarate	Carboxylic acids and derivatives	Sugar acids	87-73-0	A	92897	112070	42307	31559	61914	358150	261630	905640	339180	1469200	1.42039	9.7838	3.29039	up
MEDN0551	C11H9NO2	Indoleacrylic acid	Organic acid And Its derivatives	Organicacid and Its derivatives	1204-06-4	B	110290	119470	114560	136690	151500	1087300	2896000	275830	2128800	280930	1.26685	10.5435	3.39828	up
MEDN0555	C9H10O4	Hydroxyphenyllactic acid	Organic acid And Its derivatives	Organicacid and Its derivatives	306-23-0	A	109800	188790	53610	81530	713410	13384000	1466000	18978000	984760	19491000	1.37994	47.3384	5.56494	up
MEDN0570	C4H8O4	L-Erythrulose	Carboxylic acids and derivatives	Sugars	533-50-6	A	25059	19898	8180.5	17178	11045	285310	280220	209190	224730	276840	1.55206	15.6869	3.97148	up
MEDN0575	C6H5NO3	3-Hydroxypicolinic acid	Heterocyclic compounds	Pyridine and pyridine derivatives	874-24-8	B	9	9	9	9	9	2673900	1408800	2568400	1138700	3159300	1.59328	243313	17.8925	up
MEDN0579	C12H15NO4	N-lactoyl-phenylalanine	Amino acid and Its metabolomics	Amino acid derivatives	-	A	7700.5	5505.2	3632.6	7351	11299	92593	159590	119650	122420	139500	1.5662	17.8581	4.15851	up
MEDN0593	C4H6O5	D-Malic acid	Organic acid And Its derivatives	Organicacid and Its derivatives	636-61-3	A	1191600	1752000	176290	394910	2593700	2088500	4869400	3606800	2939900	2131900	1.03399	2.55979	1.35603	up
MEDN0610	C18H30O6	2,3-Dinor-TXB2	FA	FFA	63250-09-9	A	9	9	9	9	9	33031	19731	63373	14105	82148	1.58878	4719.73	12.2045	up
MEDN0615	CH4NO5P	Carbamoyl phosphate	Organic acid And Its derivatives	Phosphoric acids	590-55-6	A	18871	25282	29388	13586	40255	20205	73710	57253	102820	74580	1.11028	2.57939	1.36703	up
MEDN0623	C9H9NO4	2-Hydroxy HippuricAcid	Benzene and substituted derivatives	Phenolic acids	487-54-7	A	9	9	9	9	9	222090	36584	600470	9	554170	1.31447	31407.2	14.9388	up
MEDN0662	C11H20N2O5	Gamma-Glu-Leu	Amino acid and Its metabolomics	Small Peptide	-	A	38655	41643	725600	790360	180710	6457200	758620	17300000	610570	23752000	1.21572	27.5066	4.78171	up
MEDN0720	C10H11NO3	N-(2-Methylbenzoyl)glycine	Amino acid and Its metabolomics	Amino acid derivatives	42013-20-7	B	9	9	9	9	9	124570	9	145960	9	172300	1.06432	9841.07	13.2646	up
MEDN0732	C18H34O3	Ricinoleic acid	FA	FFA	141-22-0	A	94357	99497	104570	95594	83102	407320	242700	271520	206170	253360	1.51002	2.8946	1.53336	up
MEDN0767	C18H32O3	12,13-EpOME [(±)12(13)epoxy-9Z-octadecenoic acid]	Oxidized lipids	Oxidized lipids	-	A	38680	21298	45378	48436	25522	1216900	1252500	866660	526760	827900	1.56714	26.1593	4.70925	up
MEDN0768	C18H30O3	13-oxoODE [13-oxo-9Z,11E-octadecadienoic acid]	Oxidized lipids	Oxidized lipids	54739-30-9	A	258870	122180	102900	105710	220830	597820	653250	628100	488160	529560	1.46792	3.57425	1.83764	up
MEDN0774	C20H32O3	19(S)-HETE [19S-hydroxy-5Z,8Z,11Z,14Z-eicosatetraenoic acid]	Oxidized lipids	Oxidized lipids	115461-40-0	B	9	9	9	9	9	16549	31575	7304.2	22847	5518.5	1.57407	1862.08	10.8627	up
MEDN0775	C20H32O3	20-HETE [20-hydroxy-5Z,8Z,11Z,14Z-eicosatetraenoic acid]	Oxidized lipids	Oxidized lipids	79551-86-3	B	9	9	9	9	9	16549	31575	7304.2	22847	5518.5	1.57407	1862.08	10.8627	up
MEDN0777	C20H34O4	5,6-DiHETrE [(±)5,6-dihydroxy-8Z,11Z,14Z-eicosatrienoic acid]	Oxidized lipids	Oxidized lipids	213382-49-1	A	8822.1	8746.7	6567.3	8345.9	13130	57694	52675	55056	35623	57422	1.55948	5.66671	2.50251	up
MEDN0779	C20H34O3	5-HETrE [5S-hydroxy-6E,8Z,11Z-eicosatrienoic acid]	Oxidized lipids	Oxidized lipids	195061-94-0	B	11611	7340.8	9	9	7671.1	9	9	9	9	9	1.05398	0.00168913	-9.2095	down
MEDN0781	C20H34O6	6 keto-PGF1α [6-oxo-9α,11α,15S-trihydroxy-prost-13E-en-1-oic acid]	Oxidized lipids	Oxidized lipids	58962-34-8	A	129660	95384	67653	48944	189600	9	9	9	9	9	1.58825	8.47073e-05	-13.5272	down
MEDN0783	C18H32O3	9,10-EpOME [(±)9,10-epoxy-12Z-octadecenoic acid]	Oxidized lipids	Oxidized lipids	-	A	38680	21298	45378	48436	25522	1216900	1252500	866660	526760	827900	1.56714	26.1593	4.70925	up
MEDN0784	C18H30O3	9-oxoODE [9-oxo-10E,12Z-octadecadienoic acid]	Oxidized lipids	Oxidized lipids	54232-59-6	B	105250	49479	14187	21614	51882	157830	112560	149430	91976	101580	1.15913	2.5303	1.33931	up
MEDN0810	C7H12O3	4-Hydroxycyclohexylcarboxylic acid	Organic acid And Its derivatives	Organicacid and Its derivatives	3685-26-5	A	153110	98152	79720	51582	28155	9	9	9	9	9	1.5893	0.000109564	-13.1559	down
MEDN0811	C9H18O2	pelargonate(9:0)	FA	FFA	112-05-0	A	42169	46761	68603	52200	84915	9	9	9	9	9	1.5899	0.000152725	-12.6768	down
MEDN0820	C5H8O5	3-Hydroxyglutaric acid	Organic acid And Its derivatives	Organicacid and Its derivatives	638-18-6	A	43021	81460	77916	75775	43023	486590	256810	1477900	195610	1492600	1.39932	12.1718	3.60547	up
MEDN0833	C7H8O5	3-Dehydroshikimate	Organic acid And Its derivatives	Organicacid and Its derivatives	2922-42-1	A	122760	119960	30259	47539	133290	659200	252190	411450	203040	499030	1.32158	4.46204	2.1577	up
MEDN0835	C6H8O6	D-Glucuronolactone	Aldehyde,Ketones,Esters	Esters	32449-92-6	A	289490	378810	111480	83043	145220	1059900	428010	1409200	511280	1672500	1.31916	5.04035	2.33352	up
MEDN0841	C4H8N2O3	3-Ureidopropionate	Organic acid And Its derivatives	Organicacid and Its derivatives	462-88-4	B	261980	186290	267980	200260	219790	51638	208250	28317	100170	43585	1.23081	0.380146	-1.39537	down
MEDN1011	C6H14O6	D-Mannitol	Carboxylic acids and derivatives	Sugar alcohols	69-65-8	A	12138	19363	20256	19605	22095	48814	49524	36987	54209	51861	1.50235	2.58295	1.36902	up
MEDN1012	C6H7N5O	7-Methylguanine	Nucleotide And Its metabolomics	Nucleotide and Its metabolomics	578-76-7	A	76110	92583	104780	136100	75683	271490	397120	364900	324270	350890	1.53779	3.52117	1.81606	up
MEDN1024	C6H11NO2	D-piperidine acid	Heterocyclic compounds	Heterocyclic compounds	1723-00-8	A	32297	120050	107500	85522	177850	294420	367520	244820	412300	395460	1.347	3.27687	1.71232	up
MEDN1035	C18H32O3	13(R)-HODE	Oxidized lipids	Oxidized lipids	10219-69-9	A	189520	101760	268160	261480	256560	1451500	1505400	936400	1575100	771770	1.49004	5.79145	2.53392	up
MEDN1037	C7H8O	p-Cresol	Benzene and substituted derivatives	Phenolics	106-44-5	B	9	9	9	9	9	250670	9	412250	9	417070	1.06429	24000.2	14.5508	up
MEDN1042	C7H14O2	Heptanoic acid	Organic acid And Its derivatives	Organicacid and Its derivatives	111-14-8	A	9	9	51115	48470	27497	9	9	9	9	9	1.01328	0.000354052	-11.4638	down
MEDN1052	C5H8O5	(S) -2-Hydroxyglutaric acid	Organic acid And Its derivatives	Organicacid and Its derivatives	13095-48-2	A	51036	82908	70953	94265	40116	658680	312660	2127600	305110	2019400	1.42894	15.9853	3.99867	up
MEDN1055	C18H34N2O10	D-Calcium Pantothenate	CoEnzyme and vitamins	CoEnzyme and vitamins	137-08-6	A	5031500	4072200	783770	597540	4396200	4021300	11590000	7059400	5517000	11858000	1.05369	2.69102	1.42816	up
MEDN1077	C24H40O5	Alpha-Mercholic Acid	Bile acids	Bile acids	2393-58-0	A	66222000	55299000	9102700	12445000	8181800	136640000	123530000	63389000	123830000	79890000	1.18757	3.48613	1.80163	up
MEDN1078	C18H34O3	Cis-9,10-epoxystearic acid	FA	FFA	2443-39-2	A	6847100	4872200	86195	134420	814220	21556000	46412000	16293000	30724000	16547000	1.24813	10.3129	3.36638	up
MEDN1081	C18H34O4	12,13-DiHOME	Oxidized lipids	Oxidized lipids	263399-35-5	B	155750	121550	318770	355710	157260	3905300	3848600	3031900	2930500	3085400	1.55789	15.1498	3.92122	up
MEDN1086	C22H36O2	Adrenaline	Organic acid And Its derivatives	Organicacid and Its derivatives	28874-58-0	B	9	9	32822	42419	18430	149300	200360	216350	150610	142950	1.08438	9.17472	3.19766	up
MEDN1089	C17H32O2	1-cis-heptadeenoic acid(17: 1n7)	FA	FFA	29743-97-3	A	58671	33134	135670	81496	31251	252400	209810	378760	232420	487350	1.41072	4.58742	2.19768	up
MEDN1098	C6H12O3	2-ethyl-2-hydroxybutyric acid	Organic acid And Its derivatives	Organicacid and Its derivatives	3639-21-2	A	301420	346820	16322000	11491000	5591200	280980	363120	188350	339040	230870	1.04811	0.0411824	-4.60183	down
MEDN1114	C5H8O5	L-arabinonic acid-1,4-lactone	Carboxylic acids and derivatives	Sugar acids	51532-86-6	B	43021	81460	77916	75775	43023	486590	256810	1477900	195610	1492600	1.39932	12.1718	3.60547	up
MEDN1129	C4H8O4	Erythrose	Carboxylic acids and derivatives	Sugars	583-50-6	A	25059	19898	8180.5	17178	11045	285310	280220	209190	224730	276840	1.55206	15.6869	3.97148	up
MEDN1135	C19H40O3	Heparin	Alcohol and amines	Alcohols	6145-69-3	B	82232000	74397000	844840	838140	2043700	98787000	101520000	69037000	94298000	86037000	1.03658	2.80426	1.48762	up
MEDN1148	C16H32O3	2-hydroxyhexadecanoic acid	FA	FFA	764-67-0	B	3908400	3641000	16089000	12234000	17955000	591360	282660	207480	182890	147840	1.50559	0.0262363	-5.25229	down
MEDN1160	C6H13O7P	Mevalonate 5-phosphate	Organic acid And Its derivatives	Phosphoric acids	73566-35-5	A	48296	43522	88406	57976	61066	252630	207390	280280	210950	386850	1.54038	4.47127	2.16069	up
MEDN1186	C9H16N4S2	Formamide	Alcohol and amines	Polyamines	75-12-7	B	9	9	9	9	9	42544	9	100190	9	112130	1.06451	5664.04	12.4676	up
MEDN1193	C8H9NO2	Acetaminophen	Benzene and substituted derivatives	Phenolics	103-90-2	B	9	9	9	9	9	186450	9	17103	9	17419	1.04306	4910.89	12.2618	up
MEDN1212	C24H40O4	7alpha,12beta-Dihydroxy-5alpha-cholan-24-oic acid	Tryptamines,Cholines,Pigments	Cholines	-	B	92342000	75827000	112170000	109180000	108070000	9	9	9	9	9	1.59238	9.04361e-08	-23.3985	down
MEDN1235	C7H11NO5	L-2-amino-6-oximelic acid	Organic acid And Its derivatives	Organicacid and Its derivatives	75650-93-0	A	2523000	3317500	3000500	2798200	4916100	5774700	6532600	8583300	4770700	11387000	1.35248	2.23785	1.16211	up
MEDN1246	C6H9N3O2	3-(pyrazol-1-yl) -L-alanine	Amino acid and Its metabolomics	Amino acid derivatives	2734-48-7	A	101790	135040	196470	180510	271440	408080	373070	882600	420600	1101900	1.37559	3.59927	1.8477	up
MEDN1247	C5H7NO3	1-pyrroline-4-hydroxy-2-carboxylate	Heterocyclic compounds	Heterocyclic compounds	9054-77-7	B	9	9	54935	56806	90033	1184400	66064	1301800	96741	1728200	1.06299	21.6917	4.43907	up
MEDN1284	C23H42NO7P	PysoPE 18:3	GP	LPE	-	A	45109	45024	105940	77158	81675	260460	384260	213070	96080	172150	1.30994	3.17273	1.66572	up
MEDN1287	C21H42NO7P	PysoPE 16:1	GP	LPE	-	A	1710200	1946600	2020400	1383100	5197600	9320600	10681000	18838000	3295100	15168000	1.33453	4.67476	2.22489	up
MEDN1288	C20H35NO3	Glycine linoleate	GL	DG	-	B	34028	27685	13910	17409	40206	122880	332040	78203	170950	75086	1.36998	5.84787	2.54791	up
MEDN1301	C21H39NO4	N-oleoyl-L-serine	Alcohol and amines	Amines	-	B	57676	83370	56203	26855	73716	354480	277270	406580	115680	419330	1.42211	5.28286	2.40132	up
MEDN1312	C8H8O3	2-hydroxyphenylacetic acid	Organic acid And Its derivatives	Organicacid and Its derivatives	614-75-5	B	78083	137970	293500	200240	513510	38063	82171	9617.1	64888	9129.5	1.24354	0.166654	-2.58507	down
MEDN1314	C6H10O8	Mucic Acid	Carboxylic acids and derivatives	Sugar acids	526-99-8	A	69350	89622	22370	25282	51901	284620	202210	682100	181780	898500	1.39398	8.70016	3.12104	up
MEDN1315	C8H8O3	4-Hydroxy-3-methylbenzoic acid	Organic acid And Its derivatives	Organicacid and Its derivatives	499-76-3	B	80306	119680	289370	199690	492550	44868	86232	11345	62061	8874.9	1.22504	0.180587	-2.46923	down
MEDN1317	C7H12O4	3,3-Dimethylglutaric acid	Organic acid And Its derivatives	Organicacid and Its derivatives	4839-46-7	B	29946	32857	129900	81656	21866	15997	19985	5039.4	9884	3872.3	1.25969	0.184919	-2.43503	down
MEDN1318	C20H28O2	Isotretinoin	CoEnzyme and vitamins	CoEnzyme and vitamins	4759-48-2	A	4170.3	5244.3	4038.4	2085.4	2376.1	19019	11037	21449	5034.8	17123	1.33582	4.11191	2.03981	up
MEDN1326	C6H10O4	2-Methylglutaric Acid	Organic acid And Its derivatives	Organicacid and Its derivatives	18069-17-5	A	107730	107410	183900	173280	55638	19425	28292	13907	28521	18415	1.47472	0.172878	-2.53218	down
MEDN1328	C6H12O3	(S)-Leucic acid	Organic acid And Its derivatives	Organicacid and Its derivatives	13748-90-8	A	1315400	1913900	480580	898640	4259200	6727900	16191000	8983500	13051000	10518000	1.40133	6.25543	2.64511	up
MEDN1334	C11H13NO2	5-Methoxytryptophan	Amino acid and Its metabolomics	Amino acid derivatives	712-09-4	A	9	9	9	9	9	300930	9	295100	9	381940	1.06418	21733.1	14.4076	up
MEDP0002	C4H9NO2S	D-Homocysteine	Amino acid and Its metabolomics	Amino acids	454-29-5	A	119350	169100	334390	405070	295480	65398	217460	80298	161330	84717	1.03072	0.460335	-1.11924	down
MEDP0010	C6H14N4O2	L-Arginine	Amino acid and Its metabolomics	Amino acids	74-79-3	A	10746000	10235000	10332000	14295000	6157000	1573000	1260700	3235700	1769600	3956100	1.42849	0.227859	-2.13379	down
MEDP0011	C6H14N2O2	L-Lysine	Amino acid and Its metabolomics	Amino acids	56-87-1	A	43252000	43837000	43141000	54397000	76231000	9313200	30574000	20533000	41318000	20010000	1.17247	0.466722	-1.09936	down
MEDP0013	C3H7NO2	L-Alanine	Amino acid and Its metabolomics	Amino acids	56-41-7	A	54021000	54479000	44746000	49444000	44498000	14307000	20015000	23678000	34547000	29628000	1.36076	0.494259	-1.01666	down
MEDP0017	C6H9N3O2	L-Histidine	Amino acid and Its metabolomics	Amino acids	71-00-1	A	1682900	2041300	3170100	3094200	4358700	4263900	3222900	10333000	4289500	11719000	1.09993	2.35783	1.23746	up
MEDP0032	C6H10O5	3-Hydroxy-3-Methylpentane-1,5-Dioic Acid	Amino acid and Its metabolomics	Amino acid derivatives	503-49-1	B	9	9	9	9	9	314130	255130	512430	231820	581460	1.59376	42110.4	15.3619	up
MEDP0035	C11H12N2O3	5-Hydroxy-L-Tryptophan	Amino acid and Its metabolomics	Amino acid derivatives	56-69-9	B	67346	58198	9	9	35032	288440	279460	455790	110020	389000	1.02284	9.48174	3.24515	up
MEDP0039	C5H11NO2	Betaine	Others	Others	107-43-7	A	44519000	40341000	18338000	24067000	57645000	118800000	71814000	65486000	93218000	85280000	1.27982	2.35032	1.23286	up
MEDP0051	C7H14N2O4S	L-Cystathionine	Amino acid and Its metabolomics	Amino acid derivatives	56-88-2	A	146250	145560	62981	43905	156490	288590	124550	203660	258250	342290	1.09787	2.19267	1.13269	up
MEDP0053	C9H11NO4	L-Dopa	Amino acid and Its metabolomics	Amino acid derivatives	59-92-7	A	396190	363780	254220	347770	506280	526620	1222200	1111100	1116000	1267400	1.41041	2.80656	1.4888	up
MEDP0061	C4H9NO2	N,N-Dimethylglycine	Amino acid and Its metabolomics	Amino acid derivatives	1118-68-9	A	1054700	222820	16262	18817	24792	1382800	398150	2229800	454880	1789900	1.1352	4.67741	2.22571	up
MEDP0067	C8H15NO6	N-Acetylmannosamine	Carboxylic acids and derivatives	Sugars	3615-17-6	A	89234000	102180000	9989200	23178000	36339000	22594000	4254000	22166000	4195200	13653000	1.00357	0.256255	-1.96435	down
MEDP0074	C5H9NO3	N-Propionylglycine	Amino acid and Its metabolomics	Amino acids	21709-90-0	B	146660	91541	216960	242920	653810	702600	609740	1559100	446350	1795300	1.2563	3.78218	1.91922	up
MEDP0077	C13H16N2O4	Phenylacetyl-L-Glutamine	Amino acid and Its metabolomics	Amino acid derivatives	28047-15-6	A	27660	21323	12355	22760	21505	316100	51820	569870	31419	619200	1.24636	15.0413	3.91086	up
MEDP0079	C14H20N6O5S	S-(5-Adenosy)-L-Homocysteine	Amino acid and Its metabolomics	Amino acid derivatives	979-92-0	B	9	9	9	9	9	52584	79270	158080	12874	182090	1.58421	10775.5	13.3955	up
MEDP0080	C15H24N6O5S	S-Adenosyl-L-Methionine	Amino acid and Its metabolomics	Amino acid derivatives	29908-03-0	A	72284	43793	23000	9	7974.1	276630	91072	1015700	74837	1559600	1.01365	20.5211	4.35904	up
MEDP0082	C3H7NO5S2	S-Sulfo-L-Cysteine	Amino acid and Its metabolomics	Amino acid derivatives	1637-71-4	B	384710	601360	866160	1143500	671590	208220	70853	341850	31153	145440	1.26777	0.217466	-2.20114	down
MEDP0099	C11H14O2	Methyleugenol	Benzene and substituted derivatives	Benzene and substituted derivatives	93-15-2	B	9	9	9	9	9	289190	96089	332100	62260	368800	1.58861	25520.9	14.6394	up
MEDP0106	C7H6O2	Benzoic Acid	Benzene and substituted derivatives	Benzene and substituted derivatives	65-85-0	A	68847	75201	84357	135900	79164	431170	296630	202070	274600	227740	1.45596	3.22956	1.69134	up
MEDP0120	C7H8N4O2	Theobromine	Nucleotide And Its metabolomics	Nucleotide and Its metabolomics	83-67-0	A	4079100	4324400	265780	200450	6947000	80538	554000	58730	400750	63643	1.08442	0.0731922	-3.77217	down
MEDP0125	C5H14NO+	Choline	Tryptamines,Cholines,Pigments	Cholines	62-49-7	B	1144500	854690	705670	882360	2789200	2672000	4211900	2627200	6961700	3313300	1.29804	3.10301	1.63367	up
MEDP0126	C5H14N2	1,5-Diaminopentane	Alcohol and amines	Polyamines	462-94-2	A	11155	16956	94833	155590	46878	47584000	52765000	28662000	40308000	34620000	1.56331	626.71	9.29165	up
MEDP0136	C7H6O4	Protocatechuic Acid	Benzene and substituted derivatives	Phenolics	99-50-3	B	134990	154960	407590	309030	265510	9	80749	9	60978	9	1.17204	0.111435	-3.16573	down
MEDP0137	C7H6O3	Protocatechuic Aldehyde	Benzene and substituted derivatives	Phenolics	139-85-5	B	152020	118410	418480	322210	153850	194570	99674	72619	61558	51810	1.08895	0.412226	-1.27849	down
MEDP0145	C7H8N4O2	1,7-Dimethylxanthine	Nucleotide And Its metabolomics	Nucleotide and Its metabolomics	611-59-6	A	9	9	9	9	9	47287	32006	277590	20119	299860	1.57819	15041.4	13.8766	up
MEDP0146	C6H7N5	1-Methyladenine	Nucleotide And Its metabolomics	Nucleotide and Its metabolomics	5142-22-3	A	104950	136610	75841	54389	244480	178970	434530	336060	583900	486170	1.28929	3.27718	1.71246	up
MEDP0149	C10H14N5O6P	2'-Deoxyadenosine-5'-Monophosphate	Nucleotide And Its metabolomics	Nucleotide and Its metabolomics	653-63-4	A	89173	60845	28808	58131	153740	456240	120530	566140	78918	626240	1.13411	4.73018	2.2419	up
MEDP0152	C10H14N5O7P	3'-Aenylic Acid	Nucleotide And Its metabolomics	Nucleotide and Its metabolomics	84-21-9	A	118070	55128	45294	35974	55041	208990	171300	349360	139220	425520	1.39625	4.1821	2.06423	up
MEDP0153	C6H6N4O2	3-Methylxanthine	Nucleotide And Its metabolomics	Nucleotide and Its metabolomics	1076-22-8	A	9	9	9	9	169850	123350	66639	251610	63077	335730	1.30286	4.94688	2.30652	up
MEDP0154	C5H8N2O2	5,6-Dihydro-5-Methyluracil	Nucleotide And Its metabolomics	Nucleotide and Its metabolomics	696-04-8	A	407700	113520	9	9	9	2842800	185450	1264400	217690	1528600	1.11132	11.5856	3.53426	up
MEDP0156	C10H14N2O6	5-Methyluridine	Nucleotide And Its metabolomics	Nucleotide and Its metabolomics	1463-10-1	B	130430	110850	1748000	2788500	197550	9	9	9	9	9	1.56465	9.04463e-06	-16.7545	down
MEDP0157	C6H6N4O2	7-Methylxanthine	Nucleotide And Its metabolomics	Nucleotide and Its metabolomics	552-62-5	B	39944	54162	68730	143670	57100	257890	279910	473410	234320	400440	1.46297	4.5268	2.17849	up
MEDP0163	C9H13N3O5	Cytidine	Nucleotide And Its metabolomics	Nucleotide and Its metabolomics	65-46-3	A	4475100	4026400	7027500	9928600	3120300	1083500	2179600	757310	5022500	824290	1.1928	0.345274	-1.53419	down
MEDP0173	C21H27N7O14P2	Nicotinic Acid Adenine Dinucleotide	Nucleotide And Its metabolomics	Nucleotide and Its metabolomics	53-84-9	A	16893	20922	16968	16981	19528	34485	57375	82045	24748	51945	1.35832	2.74502	1.45681	up
MEDP0232	C8H15NO6	N-Acetyl-D-Glucosamine	Carboxylic acids and derivatives	Sugar derivatives	7512-17-6	A	89234000	102180000	9989200	23178000	36339000	22594000	4254000	22166000	4195200	13653000	1.00357	0.256255	-1.96435	down
MEDP0246	C6H5NO2	Nicotinic Acid	CoEnzyme and vitamins	CoEnzyme and vitamins	59-67-6	A	65838000	53909000	20358000	15571000	40961000	159330000	55696000	151640000	33741000	164050000	1.03294	2.87055	1.52133	up
MEDP0247	C8H8N2O3	Nicotinuric Acid	CoEnzyme and vitamins	CoEnzyme and vitamins	583-08-4	B	9	9	9	9	9	3172200	9	3174000	9	3144100	1.06344	210896	17.6862	up
MEDP0249	C9H19NO4	Pantothenol	CoEnzyme and vitamins	CoEnzyme and vitamins	16485-10-2	B	32150	40033	9	9	22764	201080	120740	227030	79115	239520	1.03186	9.13479	3.19137	up
MEDP0251	C7H7NO2	Trigonelline	CoEnzyme and vitamins	CoEnzyme and vitamins	535-83-1	A	9	9	9	9	9	542910	841430	526410	653880	715360	1.5934	72888.7	16.1534	up
MEDP0282	C7H8N4O3	1,3-Dimethyluric Acid	Amino acid and Its metabolomics	Amino acid derivatives	944-73-0	B	9	9	9	9	9	193360	245170	192530	201550	215360	1.59334	23288.2	14.5073	up
MEDP0290	C11H12O5	3,5-Dimethoxy-4-Hydroxycinnamic Acid	Organic acid And Its derivatives	Organicacid and Its derivatives	530-59-6	B	9	9	9	9	9	216230	284260	419800	228610	483490	1.59428	36275.3	15.1467	up
MEDP0315	C9H9NO3	Hippuric Acid	Organic acid And Its derivatives	Organicacid and Its derivatives	495-69-2	A	9	9	9	9	6523.1	4046700	112570	4878000	183010	5285300	1.48103	2211.52	11.1108	up
MEDP0318	C10H12N2O3	Kinurenine	Amino acid and Its metabolomics	Amino acid derivatives	343-65-7	A	410400	303830	133360	129890	424920	1905800	1562800	824210	1276900	1074600	1.40527	4.73781	2.24422	up
MEDP0319	C10H7NO3	Kynurenic Acid	Amino acid and Its metabolomics	Amino acid derivatives	492-27-3	A	797450	716420	1163400	937710	2831300	556760	786440	323420	516390	362290	1.12082	0.394848	-1.34063	down
MEDP0325	C4H4O4	Maleic Acid	Organic acid And Its derivatives	Organicacid and Its derivatives	110-16-7	B	26588000	27746000	21951000	25812000	33206000	73336000	96383000	116370000	93002000	117160000	1.5594	3.6677	1.87488	up
MEDP0329	C5H5NO2	Pyrrole-2-Carboxylic Acid	Organic acid And Its derivatives	Organicacid and Its derivatives	634-97-9	A	29431	32134	45083	34827	36648	112690	205830	69144	162500	37929	1.18601	3.30161	1.72317	up
MEDP0331	C8H14O4	Subericacid	Organic acid And Its derivatives	Organicacid and Its derivatives	505-48-6	A	2101900	1964800	2839300	2569000	1209600	480580	593370	240900	427510	254750	1.49873	0.186915	-2.41955	down
MEDP0357	C6H6N2O2	Urocanic Acid	Organic acid And Its derivatives	Organicacid and Its derivatives	104-98-3	A	2234900	4857300	27532000	15459000	16458000	49596000	21084000	46638000	15329000	49675000	1.05987	2.73999	1.45417	up
MEDP0367	C4H9NO2	γ-Aminobutyric Acid	Amino acid and Its metabolomics	Amino acid derivatives	56-12-2	A	5696200	1206400	103520	102660	123270	9224800	3525000	17102000	2727800	13953000	1.19608	6.43422	2.68577	up
MEDP0369	C8H12N2O2	4-(Aminomethyl)-5-(Hydroxymethyl)-2-Methylpyridin-3-Ol	Heterocyclic compounds	Pyridine and pyridine derivatives	85-87-0	A	979710	913320	446100	291080	943510	950770	1483300	2435000	1161100	3144900	1.1557	2.56737	1.36029	up
MEDP0374	C10H12N5O6P	Cyclic Amp	Nucleotide And Its metabolomics	Nucleotide and Its metabolomics	60-92-4	B	9	9	9	9	9	156650	53626	279050	39772	214070	1.58649	16514.8	14.0115	up
MEDP0378	C14H17N5O8	N6-Succinyl Adenosine	Nucleotide And Its metabolomics	Nucleotide and Its metabolomics	4542-23-8	B	233210	97837	9	9	86382	368980	1014300	512900	1887000	639630	1.00978	10.5949	3.4053	up
MEDP0379	C9H9NO4	3-Hydroxyhippuric Acid	Amino acid and Its metabolomics	Amino acid derivatives	1637-75-8	B	9	9	9	9	9	739480	59514	1798700	40687	1602600	1.56404	94244	16.5241	up
MEDP0382	C10H13N5O5	8-Hydroxy-2-Deoxyguanosine	Nucleotide And Its metabolomics	Nucleotide and Its metabolomics	88847-89-6	B	79541	51354	976450	701060	263160	9	136150	9	71553	9	1.12093	0.100277	-3.31794	down
MEDP0386	C6H11NO4	N-Acetylthreonine	Amino acid and Its metabolomics	Amino acid derivatives	17093-74-2	A	555240	679580	945110	1325700	1281100	13675000	13984000	31236000	9923400	37134000	1.54905	22.1346	4.46823	up
MEDP0393	C8H12NO6P	Pyridoxine 5'-Phosphate	CoEnzyme and vitamins	CoEnzyme and vitamins	447-05-2	B	25638	9	9	36784	9	173540	470320	89992	156460	96966	1.18971	15.8093	3.98271	up
MEDP0395	C6H11NO2	DL-Pipecolic Acid	Organic acid And Its derivatives	Organicacid and Its derivatives	3105-95-1	A	1980200	2221100	1493300	1149500	3868300	25297000	4630000	26306000	4048600	34825000	1.29785	8.87818	3.15026	up
MEDP0401	C11H15N5O3S	5'-Deoxy-5'-(Methylthio) Adenosine	Nucleotide And Its metabolomics	Nucleotide and Its metabolomics	2457-80-9	A	1340300	878710	116600	80433	94045	7834200	5130000	9752500	2193300	9063300	1.36442	13.5347	3.75859	up
MEDP0429	C18H30O2	Punicic Acid	FA	FFA	544-72-9	A	430030	350890	9	9	9	3864600	10585000	6562100	4935000	9077400	1.2204	44.8482	5.48698	up
MEDP0442	C8H20NO6P	Sn-Glycero-3-Phosphocholine	Tryptamines,Cholines,Pigments	Cholines	28319-77-9	A	1244400	963930	180770	174550	1260500	1205400	5775900	1769600	9037500	2359300	1.12818	5.26854	2.3974	up
MEDP0510	C9H17NO4	Acetyl-L-carnitine	FA	CAR	14992-62-2	B	12444000	4720100	557330	458590	1988300	41440000	7595600	46199000	11460000	47781000	1.21576	7.65932	2.93722	up
MEDP0514	C12H17N4OS+	Thiamine	CoEnzyme and vitamins	CoEnzyme and vitamins	59-43-8	B	12035000	9066700	6479100	4266400	104780	25299000	39350000	63320000	26689000	74673000	1.12535	7.17736	2.84345	up
MEDP0523	C7H15NO3	DL-Carnitine	FA	CAR	541-15-1	B	6580100	6521300	6288100	7186200	13426000	11390000	27677000	12154000	21499000	18514000	1.28142	2.28075	1.18951	up
MEDP0526	C7H9N5	6-Dimethylaminopurine	Nucleotide And Its metabolomics	Nucleotide and Its metabolomics	938-55-6	B	8117400	7433900	9717400	11874000	11666000	3489100	8083500	2737500	5345700	3429200	1.27148	0.472969	-1.08018	down
MEDP0530	C20H28O3	15-deoxy-δ-12,14-PGJ2	FA	FFA	87893-55-8	B	519000	754950	697140	589570	3760700	9	9	9	9	9	1.58425	7.11872e-06	-17.1	down
MEDP0539	C14H18O4	Ubiquinone-1	CoEnzyme and vitamins	CoEnzyme and vitamins	727-81-1	B	9	9	9	9	9	1479600	3978400	2120600	2138500	2627300	1.59335	274320	18.0655	up
MEDP0552	C15H20O2	Alantolactone	Others	Hydrocarbon derivatives	546-43-0	B	9	9	9	9	9	568130	635470	1832900	394030	1799300	1.5926	116218	16.8265	up
MEDP0577	C11H21NO4	Isobutyryl carnitine	FA	CAR	25518-49-4	A	5382800	1440100	230930	203130	308390	30045000	6264700	18463000	7293000	30248000	1.32966	12.2022	3.60907	up
MEDP0585	C18H28O2	Stearidonic Acid	FA	FFA	20290-75-9	A	286920	210600	460860	365300	659500	9	9	9	9	9	1.58855	2.26908e-05	-15.4275	down
MEDP0601	C7H19N3	Spermidine	Alcohol and amines	Polyamines	124-20-9	A	1004900	738280	150100	109210	1055900	12069000	26331000	10408000	23694000	10243000	1.46135	27.0551	4.75783	up
MEDP0618	C12H23NO4	2-Methylbutyroylcarnitine	FA	CAR	31023-25-3	A	241830	90429	49976	9	9	1653900	2066900	1300600	2040900	2339500	1.12043	24.5958	4.62034	up
MEDP0638	C21H42NO7P	LysoPE(16:1(9Z)/0:0)	GP	LPE	-	A	305290	322820	182000	124430	683230	931550	1031000	1953400	297130	1521900	1.17325	3.54499	1.82578	up
MEDP0692	C6H15N	Triethylamine	Others	Hydrocarbon derivatives	121-44-8	B	225520	420200	237210	280470	140310	77820	67278	159540	123110	212750	1.0845	0.491289	-1.02536	down
MEDP0790	C8H8O2	4-Methoxybenzaldehyde	Benzene and substituted derivatives	Benzene and substituted derivatives	123-11-5	B	62901	48809	65061	57797	261460	9	9	9	9	9	1.58279	9.07207e-05	-13.4282	down
MEDP0831	C3H9NO	1-Aminopropan-2-ol	Alcohol and amines	Alcohols	78-96-6	A	69342	44970	38741	33478	31970	167930	114280	88832	149090	103410	1.41106	2.85373	1.51285	up
MEDP0868	C4H9NO2	N-Methylalanine	Amino acid and Its metabolomics	Amino acid derivatives	3913-67-5	B	1054700	222820	16262	18817	24792	1382800	398150	2229800	454880	1789900	1.1352	4.67741	2.22571	up
MEDP0879	C5H9NO4	N-Methyl-D-Aspartic Acid	Amino acid and Its metabolomics	Amino acid derivatives	6384-92-5	A	1609600	2184600	4985500	2478500	3940200	1000700	698380	1995600	681830	1674200	1.14122	0.398115	-1.32874	down
MEDP0880	C6H10N2O4	N-Alpha-Acetyl-L-Asparagine	Amino acid and Its metabolomics	Amino acid derivatives	4033-40-3	B	1286600	856470	117550	214960	305370	4444200	3334400	7164900	2696900	7426200	1.38968	9.01368	3.17212	up
MEDP0888	C9H15N3O10P2	2'-Deoxycytidine 5'-Diphosphate	Nucleotide And Its metabolomics	Nucleotide and Its metabolomics	800-73-7	B	1806800	1898800	1912900	2148900	2064700	6841600	8761000	4255400	6607500	4526000	1.4932	3.15207	1.6563	up
MEDP0894	C9H13NO2	3-Methoxytyramine	Benzene and substituted derivatives	Phenolics	1477-68-5	A	157940	148280	38924	82316	57137	860190	220780	848750	151310	1001600	1.2574	6.36122	2.6693	up
MEDP0895	C10H18N2O3	Dethiobiotin	CoEnzyme and vitamins	CoEnzyme and vitamins	533-48-2	A	720490	342150	289110	217690	280260	9	9	9	9	9	1.5917	2.43283e-05	-15.327	down
MEDP0899	C6H7N5	3-Methyladenine	Nucleotide And Its metabolomics	Nucleotide and Its metabolomics	5142-23-4	A	13842	31794	9693.3	7830.3	32231	19493	64427	50120	85766	74253	1.16647	3.08268	1.62419	up
MEDP0902	C12H24O3	12-Hydroxydodecanoic acid	FA	FFA	505-95-3	A	7451.1	6114.6	9894.4	10102	7430	21330	19373	18596	15874	14174	1.46001	2.17962	1.12407	up
MEDP1005	C3H7NO2	β-Alanine	Amino acid and Its metabolomics	Amino acids	107-95-9	A	54021000	54479000	44746000	49444000	44498000	14307000	20015000	23678000	34547000	29628000	1.36076	0.494259	-1.01666	down
MEDP1013	C8H14N2O5S	γ-L-Glutamate-Cysteine	Amino acid and Its metabolomics	Small Peptide	636-58-8	A	337990	383560	149730	99778	121370	531810	440610	532110	415700	537800	1.21076	2.25006	1.16996	up
MEDP1017	C4H9NO2	2-Aminoisobutyric Acid	Amino acid and Its metabolomics	Amino acid derivatives	62-57-7	A	1054700	222820	16262	18817	24792	1382800	398150	2229800	454880	1789900	1.1352	4.67741	2.22571	up
MEDP1019	C4H9NO2	aminoisobutyric acid	Amino acid and Its metabolomics	Amino acid derivatives	4249-19-8	A	1054700	222820	16262	18817	24792	1382800	398150	2229800	454880	1789900	1.1352	4.67741	2.22571	up
MEDP1020	C9H9NO4	4-Hydroxyhippurate	Amino acid and Its metabolomics	Amino acid derivatives	2482-25-9	A	9	9	9	9	9	739480	59514	1798700	40687	1602600	1.56404	94244	16.5241	up
MEDP1024	C11H22N2O3	Valyl-leucine	Amino acid and Its metabolomics	Small Peptide	22906-55-4	A	5909000	1851000	1702200	1803200	818900	497840	739120	431710	582170	441790	1.31075	0.222821	-2.16605	down
MEDP1032	C7H6O2	Salicylaldehyde	Benzene and substituted derivatives	Benzene and substituted derivatives	90-02-8	A	9	9	9	9	9	3858600	9	7221100	9	8233400	1.0645	429180	18.7112	up
MEDP1058	C26H45NO6S	Taurodeoxycholic acid	Bile acids	Bile acids	14605-22-2	A	294060	236890	15941	27066	40669	20071	9	9	9	9	1.36648	0.0327142	-4.93394	down
MEDP1059	C6H5NO2	2-Picolinic Acid	Heterocyclic compounds	Pyridine and pyridine derivatives	98-98-6	A	3988800	3484100	1088100	878910	2332800	12237000	3219200	10470000	1904900	11940000	1.0207	3.37825	1.75627	up
MEDP1073	C6H7N5O	6-O-methylguanine	Nucleotide And Its metabolomics	Nucleotide and Its metabolomics	20535-83-5	A	19678000	16665000	5678000	6224400	8677700	25424000	34808000	35133000	22593000	33183000	1.29836	2.65518	1.40881	up
MEDP1077	C11H15N5O4	2'-O-methyladenosine	Nucleotide And Its metabolomics	Nucleotide and Its metabolomics	2140-79-6	B	116570	109760	56656	22863	48769	292420	184060	407880	167830	457180	1.32928	4.25633	2.08961	up
MEDP1081	C24H40O5	Beta-murine	Bile acids	Bile acids	2393-59-1	A	1981900	1451700	1439300	1143900	1141600	114460	160940	104470	142550	103220	1.57933	0.0873994	-3.51623	down
MEDP1084	C19H37NO4	Dodecylcarnitine	FA	CAR	25518-54-1	B	82025	83581	19542	24264	8261.9	625920	350220	590170	237490	800750	1.41102	11.9654	3.58079	up
MEDP1088	C20H32N6O12S2	Glutathione	Amino acid and Its metabolomics	Small Peptide	27025-41-8	A	16225	13570	3759.1	11524	3144	929020	39171	3615400	66010	1172200	1.32107	120.729	6.91563	up
MEDP1099	C26H43NO5.H2O	Glycine deoxycholic acid	Bile acids	Bile acids	360-65-6	A	945050	810340	624300	582020	1856900	9	9	9	9	9	1.59012	9.33879e-06	-16.7083	down
MEDP1102	C17H33NO4	Decanoyl L-Carnitine	FA	CAR	3992-45-8	B	9	9	9	9	9	927610	9	508140	13089	666400	1.27375	47005.5	15.5205	up
MEDP1106	C24H40O3	Lithocholic acid	Bile acids	Bile acids	434-13-9	A	40731000	28037000	58893000	49138000	86139000	9	9	9	9	9	1.5906	1.71143e-07	-22.4783	down
MEDP1109	C26H43NO6	Glycocholic Acid	Bile acids	Bile acids	475-31-0	A	864690	608660	209430	339670	336180	8250100	19119000	5267900	10272000	6878100	1.51408	21.1085	4.39975	up
MEDP1136	C6H13O9P	D-Fructose 6-phosphate	Carboxylic acids and derivatives	Phosphate sugars	643-13-0	B	41109	42812	44572	39056	20560	231880	142780	67516	102080	61306	1.24733	3.21921	1.68671	up
MEDP1138	C6H13Cl2N3	1-methylhistamine	Alcohol and amines	Polyamines	6481-48-7	A	785600	788090	103910	289840	297840	225610	39114	254320	34673	87894	1.04314	0.283237	-1.81992	down
MEDP1139	C20H37NO2	Linoleylethanolamide	Alcohol and amines	Amines	68171-52-8	B	1171800	925070	733520	716520	3202000	2561700	8090700	3625300	6444000	3864200	1.31119	3.64294	1.8651	up
MEDP1147	C9H10O4	2 ', 6'-Dihydroxy-4'-methoxyacetophenone	Benzene and substituted derivatives	Benzene and substituted derivatives	7507-89-3	B	214160	181200	18793	14263	20369	282650	285680	174500	212660	249800	1.07867	2.68567	1.42528	up
MEDP1148	C23H37NO5S	LTE4 [5S-hydroxy-6R-(S-cysteinyl)-7E,9E,11Z,14Z-eicosatetraenoic acid]	Oxidized lipids	Oxidized lipids	75715-89-8	A	39293	21071	28099	12313	38184	77651	368870	50821	266880	60975	1.20659	5.93838	2.57007	up
MEDP1158	C24H40O4	Deoxycholic acid	Bile acids	Bile acids	83-44-3	A	17514000	15097000	14619000	13197000	17076000	7259.5	13697	9	6859.6	9	1.46332	0.000359136	-11.4432	down
MEDP1159	C24H40O4	Hododeoxycholic acid	Bile acids	Bile acids	83-49-8	A	185070	161600	6114700	5005600	4925300	9	9	9	9	9	1.55456	2.7452e-06	-18.4747	down
MEDP1162	C6H7N5O	1-Methylguanine	Nucleotide And Its metabolomics	Nucleotide and Its metabolomics	938-85-2	B	43783000	42845000	14157000	16106000	21048000	58296000	79811000	74605000	49481000	64262000	1.26283	2.36666	1.24285	up
MEDP1177	C5H11NO2	N-Methyl-α-aminoisobutyric acid	Amino acid and Its metabolomics	Amino acid derivatives	2566-34-9	B	4198200	5661000	2519000	3760400	11880000	21230000	10551000	13073000	17699000	21150000	1.31601	2.98741	1.57889	up
MEDP1183	C7H16N2O	N-Acetylcadaverine	Alcohol and amines	Polyamines	32343-73-0	B	3399300	4320600	1409500	2955300	6737200	265900000	244730000	218990000	254690000	264200000	1.56979	66.3328	6.05165	up
MEDP1196	C10H17N3O2S	Biotinamide	Alcohol and amines	Polyamines	6929-42-6	B	59260	23617	9	9	9	716610	573080	1042900	545680	1515000	1.27428	52.9923	5.72771	up
MEDP1222	C7H13NO2	1-Aminocyclohexanoic acid	Organic acid And Its derivatives	Organicacid and Its derivatives	2756-85-6	A	656730	720320	1473800	1243200	908290	404110	337970	90352	395680	68721	1.29408	0.259245	-1.94761	down
MEDP1228	C11H19NO6	Heterodendrin	Others	Others	66465-22-3	A	550460	297650	425600	445530	1136900	963180	1929100	1329300	2308400	2051900	1.34548	3.00471	1.58723	up
MEDP1234	C9H9NO4	Dopaquinone	Benzene and substituted derivatives	Benzene and substituted derivatives	4430-97-1	B	9	9	9	9	9	169660	9	460280	9	397090	1.064	22823.3	14.4782	up
MEDP1237	C10H12O3	Coniferol	Alcohol and amines	Alcohols	458-35-5	B	482780	440530	381620	280000	1240000	9	9	9	9	9	1.58829	1.59296e-05	-15.9379	down
MEDP1289	C13H25NO4	Hexanoylcarnitine	FA	CAR	6418-78-6	B	27980	9	9	9	9	1762300	9	998540	19312	2659800	1.0572	194.173	7.6012	up
MEDP1292	C21H35N7O13P2S	3'-Dephosphocoenzyme A	CoEnzyme and vitamins	CoEnzyme and vitamins	3633-59-8	B	9	9	9	9	9	39446	9	81657	9	137860	1.06504	5755.13	12.4906	up
MEDP1294	C8H16N2O3	L-Leucyl-L-glycine	Amino acid and Its metabolomics	Small Peptide	615-82-7	B	2071100	1344000	2144800	2216800	1465800	4081900	2277000	4525700	2224900	6871900	1.17928	2.1619	1.1123	up
MEDP1295	C9H13N3O5	Cytarabine	Nucleotide And Its metabolomics	Nucleotide and Its metabolomics	147-94-4	B	605000	236860	359770	716580	269880	56805	111270	37310	353460	38547	1.25086	0.27302	-1.87292	down
MEDP1356	C13H20N2O8	Shinorine	Amino acid and Its metabolomics	Amino acid derivatives	73112-73-9	B	222640	287870	134830	121170	161890	523840	299640	611060	285690	828610	1.28269	2.74541	1.45702	up
MEDP1362	C10H13NO3	Methyl-tyrosine	Amino acid and Its metabolomics	Amino acid derivatives	305-96-4	B	679570	690720	202740	117720	517630	58108	102650	95828	63220	106400	1.28205	0.192995	-2.37337	down
MEDP1364	C27H39NO3	(3beta,9xi,22S,23R)-3-Hydroxy-17,23-epoxyveratraman-11-one	Others	Others	-	A	177560	64852	49397	152090	19068	250190	1433900	539400	1095400	366230	1.29594	7.95979	2.99273	up
MEDP1370	C31H57NO4	Carnitine C24:2	FA	CAR	-	A	9	9	9	9	9	80632	69197	139660	57856	139190	1.59343	10811.9	13.4003	up
MEDP1376	C28H55NO4	Carnitine C21:0	FA	CAR	-	B	9	9	9	9	9	15971	19571	85893	20165	85357	1.58637	5043.49	12.3002	up
MEDP1386	C25H45NO5	Carnitine C18:2-OH	FA	CAR	-	B	25120	23884	9	9	9	62048	110730	124250	63681	103860	1.15468	9.47501	3.24413	up
MEDP1394	C22H41NO6	Carnitine C15:DC	FA	CAR	-	B	415590	421690	133450	118780	171720	344580	552570	1025600	306310	827310	1.07546	2.42332	1.27699	up
MEDP1401	C21H41NO5	Carnitine C14-OH	FA	CAR	-	B	148970	125390	32801	44401	34726	236850	442460	546720	277990	480460	1.37663	5.13731	2.36101	up
MEDP1406	C21H39NO4	Carnitine C14:1	FA	CAR	-	B	52082	24761	15324	9	9	140420	124970	440490	116050	425600	1.07357	13.5329	3.7584	up
MEDP1407	C21H37NO4	Carnitine C14:2	FA	CAR	-	B	9	9	9	9	9	147200	9	185130	9	219220	1.06442	12257.1	13.5813	up
MEDP1409	C19H37NO5	Carnitine C12-OH	FA	CAR	-	B	27698	16620	9	9	9	494170	75282	466040	68340	534030	1.23158	36.9345	5.2069	up
MEDP1410	C18H33NO6	Carnitine C11:DC	FA	CAR	-	B	22059	11210	9	9	9	481350	85883	417270	56088	517140	1.25588	46.7843	5.54795	up
MEDP1415	C16H29NO6	Carnitine C9:DC	FA	CAR	-	B	9	9	9	9	9	957950	9	450500	9	551080	1.06179	43545.5	15.4102	up
MEDP1417	C17H31NO5	Carnitine C10:1-OH	FA	CAR	-	B	9	9	9	9	9	383450	49361	320900	27271	405330	1.57684	26362.5	14.6862	up
MEDP1418	C18H33NO4	Carnitine C11:1	FA	CAR	-	B	9	9	9	9	9	214210	59046	105050	37201	124140	1.58799	11992.2	13.5498	up
MEDP1419	C17H33NO4	Carnitine C10:0	FA	CAR	-	B	9	9	9	9	9	909450	9	501850	9	583800	1.06222	44336	15.4362	up
MEDP1422	C15H29NO5	Carnitine C8-OH	FA	CAR	-	B	9	9	36008	9	9	229020	50596	168310	51313	228350	1.37283	20.1861	4.33529	up
MEDP1424	C16H31NO4	Carnitine C9:0	FA	CAR	-	B	9	9	9	9	9	2788300	1047500	676030	847080	785930	1.58827	136552	17.0591	up
MEDP1427	C15H29NO4	Carnitine C8:0	FA	CAR	-	B	9	9	9	9	9	162010	9	100660	9	236440	1.06433	11091.7	13.4372	up
MEDP1430	C14H27NO4	Carnitine C7:0	FA	CAR	-	B	9	9	9	9	9	49472	9	98148	9	276220	1.06482	9419.07	13.2014	up
MEDP1434	C11H19NO6	Carnitine C4:DC	FA	CAR	-	A	815120	799460	264070	221750	233870	1154000	1386600	1632500	818420	1993000	1.26102	2.99216	1.58119	up
MEDP1437	C13H25NO4	Carnitine C6:0	FA	CAR	-	A	27980	9	9	9	9	1762300	9	998540	19312	2659800	1.0572	194.173	7.6012	up
MEDP1440	C12H23NO4	Carnitine C5:0	FA	CAR	-	A	9	9	9	9	9	666640	825560	1352200	1184300	3465100	1.59341	166529	17.3454	up
MEDP1441	C12H21NO4	Carnitine C5:1	FA	CAR	-	B	33125	39708	26400	9	9	574420	596040	538400	490840	812720	1.15973	30.3515	4.9237	up
MEDP1442	C11H21NO4	Carnitine C4:0	FA	CAR	-	A	5862200	1557600	298810	194210	291240	30310000	6003200	18503000	7281200	29953000	1.31451	11.2201	3.48801	up
MEDP1460	C20H28O3	Hydroxyeicosapentaenoic acid	FA	FFA	-	A	32078	25713	29012	9	9	249870	128780	164800	40071	208350	1.01538	9.12073	3.18915	up
MEDP1464	C13H13N3	1,3-Diphenylguanidine	Alcohol and amines	Polyamines	102-06-7	A	556280	504140	171230	125110	871730	107110	72049	125810	50309	117930	1.20438	0.212345	-2.23552	down
MEDP1468	C9H19NO4	D-panthenol	Alcohol and amines	Alcohols	81-13-0	B	9	9	9	9	9	62895	38874	71795	23644	91108	1.59215	6407.02	12.6454	up
MEDP1479	C7H8N4O2	Theophylline	Heterocyclic compounds	Heterocyclic compounds	58-55-9	A	9	9	9	9	9	47029	45302	291440	19859	333480	1.57947	16380.2	13.9997	up
MEDP1486	C6H8O4	trans-2-Butene-1,4-dicarboxylic Acid	Organic acid And Its derivatives	Organicacid and Its derivatives	4436-74-2	B	9	9	9	9	9	158690	230360	148090	193520	134990	1.59152	19236.7	14.2316	up
MEDP1490	C5H9NO3	Cis-4-Hydroxy-D-Proline	Amino acid and Its metabolomics	Amino acid derivatives	2584-71-6	A	911460	993870	386530	618150	962500	37994000	43322000	35007000	49558000	45374000	1.5767	54.5525	5.76957	up
MEDP1494	C8H15NO6	N-Acetyl-D-Galactosamine	Alcohol and amines	Amines	1811-31-0	A	46989000	44626000	6262000	13581000	19263000	10729000	2343500	10138000	2227600	6708300	1.10212	0.245916	-2.02376	down
MEDP1496	C4H9NO2	L-2-Aminobutyric acid	Organic acid And Its derivatives	Organicacid and Its derivatives	1492-24-6	B	23265000	19102000	16272000	21141000	57586000	49083000	71172000	48489000	117290000	60723000	1.25245	2.52433	1.3359	up
MEDP1507	C13H17N3O4	Phe-Asn	Amino acid and Its metabolomics	Small Peptide	-	B	85976	114020	9	9	9	3544000	1907900	11449000	1118200	11332000	1.28277	146.739	7.1971	up
MEDP1520	C20H39NO4	Carnitine C13:0 Isomer1	FA	CAR	-	B	107400	77374	9	9	9	143470	253070	107540	183150	115160	1.06441	4.34191	2.11833	up
MEDP1523	C22H43NO4	Carnitine C15	FA	CAR	-	B	85072	88408	54561	66384	44620	183700	121870	344210	90709	391580	1.25216	3.33899	1.73941	up
