# Supplementary material for: Early-life milk replacer feeding mediates lipid metabolism disorders induced by colonic microbiota and bile acid profiles to reduce body weight in goat model
Source: J Anim Sci Biotechnol. 2024 Sep 4;15:118. doi: 10.1186/s40104-024-01072-x (PMC11373095; doi:10.1186/s40104-024-01072-x)
Supplement: Supplementary file 5 — Additional file 5: Table S8. Unique list of 138 serum metabolites altered comparing BM and MR goat kids. [file 40104_2024_1072_MOESM5_ESM.xlsx]

## Sheet: Sheet1
Table S8. Unique list of 138 serum metabolites altered comparing BM and MR goat kids.
Index	Formula	Compounds	Class I	Class II	CAS	Level	BM group					MR group					VIP	Fold_Change	Log2FC	Type
							BM1	BM2	BM3	BM4	BM5	MR1	MR2	MR3	MR4	MR5
MEDN0006	C9H11NO3	L-Tyrosine	Amino acid and Its metabolomics	Amino acids	60-18-4	A	1188700	784320	309620	1229200	894850	391790	520090	240790	230460	238130	1.72716	0.367909	-1.44258	down
MEDN0025	C6H10O5	3-Hydroxy-3-Methylpentane-1,5-Dioic Acid	Amino acid and Its metabolomics	Amino acid derivatives	503-49-1	A	473800	1335500	381670	274410	208750	174850	180880	67403	226300	184650	1.47651	0.311908	-1.68081	down
MEDN0028	C5H9NO5	4-Hydroxy-L-Glutamic Acid	Amino acid and Its metabolomics	Amino acid derivatives	2485-33-8	B	385300	30467	293100	211540	365040	62078	58016	10494	362370	105340	1.00059	0.46544	-1.10333	down
MEDN0061	C10H11NO3	N-Phenylacetylglycine	Amino acid and Its metabolomics	Amino acid derivatives	500-98-1	A	130200	59128	243200	91756	66150	45821	52967	21678	43939	48199	1.58651	0.360081	-1.47361	down
MEDN0071	C3H7NO5S2	S-Sulfo-L-Cysteine	Amino acid and Its metabolomics	Amino acid derivatives	1637-71-4	A	9	22234	15725	3854.1	5598.8	4066.2	43806	337840	6283.5	20878	1.0679	8.70658	3.12211	up
MEDN0105	C26H45NO7S	Taurocholic acid	Bile acids	Bile acids	81-24-3	A	1150000	70559000	310670	4204900	4518000	39516000	66597000	68155000	13585000	56809000	1.49436	3.03015	1.59939	up
MEDN0113	C26H43NO5	Glycochenodeoxycholic Acid	Bile acids	Bile acids	640-79-9	A	669780	1748400	782860	588970	654380	118250	303550	232260	100450	316120	1.88238	0.240895	-2.05353	down
MEDN0140	C5H4N4O2	Xanthine	Nucleotide And Its metabolomics	Nucleotide and Its metabolomics	69-89-6	A	1725600	16477000	2982400	1229500	2166200	2740600	25555000	16968000	2183700	14398000	1.0678	2.51601	1.33114	up
MEDN0202	C5H6O5	A-Ketoglutaric Acid	Organic acid And Its derivatives	Organicacid and Its derivatives	328-50-7	B	42129	129770	68274	59226	85009	117930	269340	166640	297760	181630	1.84032	2.68803	1.42655	up
MEDN0290	C5H10O3	3-Hydroxy-3-Methyl Butyric Acid	Organic acid And Its derivatives	Organicacid and Its derivatives	625-08-1	B	2189400	1461100	892970	1337200	1892600	467630	481800	453330	539020	259380	2.05384	0.28317	-1.82026	down
MEDN0299	C6H10O4	Adipic Acid	Organic acid And Its derivatives	Organicacid and Its derivatives	124-04-9	A	254300	678790	1066900	224520	206650	982700	1756500	1929600	1293300	1325800	1.83259	2.9977	1.58386	up
MEDN0318	C8H8O4	Homogentisic Acid	Amino acid and Its metabolomics	Amino acid derivatives	451-13-8	B	9	57271	133520	9	9	137260	190310	167610	169570	135000	1.62647	4.19117	2.06735	up
MEDN0320	C9H10O2	Hydrocinnamic Acid	Organic acid And Its derivatives	Organicacid and Its derivatives	501-52-0	B	9	9	9	9	9	9	339870	270000	9	498640	1.43696	24634	14.5884	up
MEDN0333	C3H4O4	Malonicacid	Organic acid And Its derivatives	Organicacid and Its derivatives	141-82-2	A	41735000	74419000	54150000	41097000	56795000	36549000	26243000	9396300	45219000	16308000	1.49526	0.498573	-1.00412	down
MEDN0339	C9H8O3	Phenylpyruvic Acid	Organic acid And Its derivatives	Organicacid and Its derivatives	156-06-9	A	9	9	9	9	9	9	161300	74031	9	290780	1.43417	11691.8	13.5132	up
MEDN0342	C10H18O4	Sebacate	Organic acid And Its derivatives	Organicacid and Its derivatives	111-20-6	A	10340	20314	21274	16785	24086	13608	85762	123040	26652	54685	1.38608	3.27317	1.71069	up
MEDN0344	C8H14O4	Subericacid	Organic acid And Its derivatives	Organicacid and Its derivatives	505-48-6	A	285920	375640	451020	373530	498870	345500	2194300	3587500	389290	1024700	1.28988	3.79918	1.92569	up
MEDN0360	C24H47O9P	Lysopg 18:1	GP	LPG	-	A	570160	340500	690560	697400	593650	385230	215260	86482	298450	271290	1.64916	0.434507	-1.20255	down
MEDN0374	C18H32O4	9-HpODE	Oxidized lipids	Oxidized lipids	29774-12-7	B	8434.1	39513	13936	9	10224	800730	497660	122200	896280	181010	1.64863	34.6369	5.11424	up
MEDN0375	C18H30O3	13-HOTrE [13S-hydroxy-9Z,11E,15Z-octadecatrienoic acid]	Oxidized lipids	Oxidized lipids	87984-82-5	A	9	456850	8869.4	9	9	38853	821570	1404400	42311	227560	1.61415	5.44222	2.4442	up
MEDN0376	C18H34O4	9,10-DiHOME [(±)9,10-dihydroxy-12Z-octadecenoic acid]	Oxidized lipids	Oxidized lipids	-	A	79132	718140	90335	126330	131040	1498700	1277600	462620	2424800	575810	1.80459	5.44948	2.44612	up
MEDN0381	C16H32O2	Hexadecanoic Acid(C16:0)	FA	FFA	57-10-3	A	3886900	13177000	3830500	2723000	5079700	1576100	1367700	852610	1363900	995630	1.89522	0.214514	-2.22085	down
MEDN0394	C20H36O2	Cis-11,14-Eicosadienoic Acid(C20:2)	FA	FFA	2091-39-6	A	27049	31606	21100	19485	34627	72781	66614	26812	95359	42721	1.61696	2.27305	1.18463	up
MEDN0396	C10H20O2	Capric Acid(C10:0)	FA	FFA	334-48-5	A	17565	1362300	23488	16574	12647	9686.1	12262	8588.4	9420.3	7028.7	1.09226	0.032798	-4.93025	down
MEDN0400	C18H30O2	Α-Linolenic Acid(C18:3N3)	FA	FFA	463-40-1	A	218520	403880	217640	155220	176040	1267000	928010	336640	1236800	451680	1.80807	3.60295	1.84918	up
MEDN0403	C6H6N2O2	Urocanic Acid	Organic acid And Its derivatives	Organicacid and Its derivatives	104-98-3	A	9	286450	316380	1155600	1239900	9	133110	119790	9	9	1.04295	0.0843557	-3.56737	down
MEDN0407	C7H7NO3	3-Aminosalicylic Acid	Organic acid And Its derivatives	Organicacid and Its derivatives	570-23-0	A	13628	199180	21085	10667	16193	28567	240340	192190	28976	172440	1.22629	2.54077	1.34526	up
MEDN0415	C8H7NO3	2-(Formylamino)Benzoic Acid	Benzene and substituted derivatives	Phenolic acids	3342-77-6	A	124010	89323	132910	179410	157640	25100	44108	19255	74116	41625	1.92112	0.298853	-1.74249	down
MEDN0530	C7H12O4	Pimelic acid	Organic acid And Its derivatives	Organicacid and Its derivatives	111-16-0	A	292600	574820	396020	319880	319610	242310	2280500	3927700	311130	1067900	1.13375	4.11447	2.04071	up
MEDN0533	C10H12N4O6	Xanthosine	Nucleotide And Its metabolomics	Nucleotide and Its metabolomics	146-80-5	A	4797200	17444000	7138300	11127000	13404000	12589000	34352000	17577000	18075000	47196000	1.49396	2.40749	1.26753	up
MEDN0587	C7H13NO3	N-Acetylvaline	Amino acid and Its metabolomics	Amino acid derivatives	3067-19-4	B	221550	367540	183450	523420	267720	73554	123560	44866	250650	102980	1.63892	0.380903	-1.39251	down
MEDN0632	C20H37NO3	N-Oleoyl Glycine	Alcohol and amines	Amines	2601-90-3	B	10192	7174.3	10821	8271.5	9624.1	19147	28239	8820	80984	12928	1.40492	3.25756	1.70379	up
MEDN0658	C16H30O4	Hexadecanedioic acid	FA	FFA	505-54-4	A	8375700	2290700	9558700	5873800	4042500	55205000	29659000	3413800	64045000	5921800	1.25875	5.25007	2.39234	up
MEDN0720	C10H11NO3	N-(2-Methylbenzoyl)glycine	Amino acid and Its metabolomics	Amino acid derivatives	42013-20-7	B	130200	59128	243200	91756	66150	45821	52967	21678	43939	48199	1.58651	0.360081	-1.47361	down
MEDN0741	CH4O3S	Methanesulfonic acid	Organic acid And Its derivatives	Sulfonic acids	75-75-2	A	9	504570	9	9	90893	170170	637960	1710600	295450	431610	1.52902	5.45062	2.44642	up
MEDN0755	C20H32O3	(±)17-HETE [(±)17-hydroxy-5Z,8Z,11Z,14Z-eicosatetraenoic acid]	Oxidized lipids	Oxidized lipids	128914-47-6	A	13019	4444.6	16769	15354	11606	85556	43598	5648.7	86254	8714.7	1.02619	3.75489	1.90877	up
MEDN0757	C20H32O3	(±)18-HETE [(±)18-hydroxy-5Z,8Z,11Z,14Z-eicosatetraenoic acid]	Oxidized lipids	Oxidized lipids	133268-58-3	A	13019	4444.6	16769	15354	11606	85556	43598	5648.7	86254	8714.7	1.02619	3.75489	1.90877	up
MEDN0765	C20H32O3	11,12-EET [(±)11,(12)-epoxy-5Z,8Z,14Z-eicosatrienoic acid]	Oxidized lipids	Oxidized lipids	123931-40-8	B	23927	67502	29333	23648	25370	89472	105230	35005	147020	56631	1.61668	2.55247	1.35189	up
MEDN0767	C18H32O3	12,13-EpOME [(±)12(13)epoxy-9Z-octadecenoic acid]	Oxidized lipids	Oxidized lipids	-	A	13174	13284	13756	30229	18593	38849	23360	18369	59938	40522	1.48506	2.03331	1.02383	up
MEDN0768	C18H30O3	13-oxoODE [13-oxo-9Z,11E-octadecadienoic acid]	Oxidized lipids	Oxidized lipids	54739-30-9	A	38316	482930	48366	41538	50452	66447	4925800	8739500	92371	539420	1.29928	21.7102	4.4403	up
MEDN0777	C20H34O4	5,6-DiHETrE [(±)5,6-dihydroxy-8Z,11Z,14Z-eicosatrienoic acid]	Oxidized lipids	Oxidized lipids	213382-49-1	A	5085.4	9396.2	6817.6	4122.6	3647	80060	63186	6466.4	204680	7088.9	1.52889	12.4354	3.63638	up
MEDN0778	C20H32O3	5,6-EET [(±)5,6-epoxy-8Z,11Z,14Z-eicosatrienoic acid]	Oxidized lipids	Oxidized lipids	87173-80-6	A	9	1319.9	9	9	9	3921.2	2632	9	10423	9	1.07342	12.5335	3.64772	up
MEDN0779	C20H34O3	5-HETrE [5S-hydroxy-6E,8Z,11Z-eicosatrienoic acid]	Oxidized lipids	Oxidized lipids	195061-94-0	B	2630.5	11313	2246.1	1361.7	4021.3	9	9	685.75	9	9	1.96409	0.0334568	-4.90156	down
MEDN0782	C20H32O3	8,9-EET [(±)8,9-epoxy-5Z,11Z,14Z-eicosatrienoic acid]	Oxidized lipids	Oxidized lipids	-	A	9	58663	4184	9	9	9	48407	83068	5713.6	27826	1.04364	2.62467	1.39214	up
MEDN0783	C18H32O3	9,10-EpOME [(±)9,10-epoxy-12Z-octadecenoic acid]	Oxidized lipids	Oxidized lipids	-	A	13174	13284	13756	30229	18593	38849	23360	18369	59938	40522	1.48506	2.03331	1.02383	up
MEDN0807	C14H28O2	Myristic acid	FA	FFA	544-63-8	A	27109	47880	27016	20573	27549	21106	14186	10430	18999	8523.1	1.66452	0.487881	-1.0354	down
MEDN1006	C5H4N4O3	Uric acid	Organic acid And Its derivatives	Organicacid and Its derivatives	69-93-2	A	36979	178460	23487	35054	31179	44058	243270	273950	41055	269830	1.20207	2.85806	1.51504	up
MEDN1035	C18H32O3	13(R)-HODE	Oxidized lipids	Oxidized lipids	10219-69-9	A	137140	5033600	187460	85830	120630	667030	4417000	6218700	617750	2012200	1.39144	2.50378	1.32411	up
MEDN1041	C18H30O4	9(S)-HpOTrE	Oxidized lipids	Oxidized lipids	111004-08-1	B	2525800	200120	3102700	1567700	1153500	56110000	25725000	1627500	52674000	4215200	1.57302	16.4157	4.03701	up
MEDN1060	C6H13NO2	L-Isoisoleucine	Amino acid and Its metabolomics	Amino acids	1509-34-8	B	41685000	75072000	23369000	40428000	46158000	18772000	26920000	18185000	20909000	22853000	1.74691	0.474783	-1.07466	down
MEDN1069	C18H28O2	9,12-octadecadienoic acid	FA	FFA	2012-14-8	B	197550	359150	230580	157020	154390	2281000	1273400	303430	2118200	312150	1.6628	5.72334	2.51686	up
MEDN1075	C18H32O4	13-HpODE	Oxidized lipids	Oxidized lipids	23017-93-8	B	10180000	2046400	22421000	9139900	4264600	80507000	52165000	5731900	111010000	13277000	1.38573	5.46682	2.4507	up
MEDN1077	C24H40O5	Alpha-Mercholic Acid	Bile acids	Bile acids	2393-58-0	A	135310	483820	394220	104510	17267	66876	9	9	202240	81080	1.10882	0.308524	-1.69655	down
MEDN1078	C18H34O3	Cis-9,10-epoxystearic acid	FA	FFA	2443-39-2	A	151080	534880	110540	116630	157350	533100	593690	442230	626710	265450	1.63463	2.29914	1.20109	up
MEDN1081	C18H34O4	12,13-DiHOME	Oxidized lipids	Oxidized lipids	263399-35-5	B	79132	718140	90335	126330	131040	1498700	1277600	462620	2424800	575810	1.80459	5.44948	2.44612	up
MEDN1089	C17H32O2	1-cis-heptadeenoic acid(17: 1n7)	FA	FFA	29743-97-3	A	938180	17846000	579200	739170	684180	482150	597860	523100	461060	489120	1.0373	0.122833	-3.02523	down
MEDN1092	C8H8O3	4-acetoxyphenol	Benzene and substituted derivatives	Phenolics	3233-32-7	A	1127900	13130000	1401000	818640	902940	1817100	15472000	13349000	1666500	10143000	1.15924	2.44226	1.28822	up
MEDN1098	C6H12O3	2-ethyl-2-hydroxybutyric acid	Organic acid And Its derivatives	Organicacid and Its derivatives	3639-21-2	B	25916	28513	36266	25091	26686	46996	106290	160810	50861	62541	1.83303	3.00058	1.58524	up
MEDN1108	C6H10O5	1,6-anhydro-β-D-glucose	Carboxylic acids and derivatives	Sugars	498-07-7	A	11833	76891	7899.3	10851	13831	9197.3	7363.3	11058	5905.8	7591.3	1.12568	0.338944	-1.56088	down
MEDN1135	C19H40O3	Heparin	Alcohol and amines	Alcohols	6145-69-3	B	110880	117630	78156	76188	73627	169540	263560	199680	261290	197640	2.04153	2.39158	1.25796	up
MEDN1139	C18H36O3	DL-2-hydroxystearic acid	FA	FFA	629-22-1	A	484690	2031900	608320	490000	644840	398420	5188200	10020000	823980	3043200	1.16264	4.57158	2.19269	up
MEDN1148	C16H32O3	2-hydroxyhexadecanoic acid	FA	FFA	764-67-0	B	2630200	3170300	3018700	2202000	3340400	3497600	9055300	9477100	5161600	7611700	1.82527	2.42336	1.27701	up
MEDN1151	C20H30O4	20-Carboxyarachidonic acid	Oxidized lipids	Oxidized lipids	79551-84-1	B	643940	39164	913450	681880	418560	4292300	2108700	170400	4084500	692400	1.06949	4.20776	2.07305	up
MEDN1171	C29H37NO5	Glutamine	Amino acid and Its metabolomics	Amino acids	32420-56-7	A	1531000	707840	1993500	1189300	1319300	1046100	531690	46428	1029000	295510	1.2728	0.437436	-1.19286	down
MEDN1193	C8H9NO2	Acetaminophen	Benzene and substituted derivatives	Phenolics	103-90-2	B	9	8111	24366	4196.5	2447.1	79085	33924	4179.1	14929	6452.1	1.11925	3.54129	1.82427	up
MEDN1258	C22H38NO9P	PysoPS 16:2	GP	LPS	-	B	5098	3393.3	11657	6850.7	4836.8	3922.9	1881.5	901.11	3293.6	3097.2	1.50005	0.411371	-1.28149	down
MEDN1265	C27H48NO7P	PysoPE 22:4	GP	LPE	-	A	1212300	1121400	2103400	772360	1022700	658000	355990	139270	849340	299360	1.60509	0.369368	-1.43687	down
MEDN1272	C25H48NO7P	PysoPE 20:2	GP	LPE	-	A	71295	83736	170890	70908	73581	511440	371450	51862	879280	364090	1.51763	4.63026	2.21109	up
MEDN1317	C7H12O4	3,3-Dimethylglutaric acid	Organic acid And Its derivatives	Organicacid and Its derivatives	4839-46-7	B	29135	46562	25016	9	9	19345	105020	175930	23281	61438	1.26663	3.8222	1.9344	up
MEDP0072	C7H13NO3	N-Isovaleroylglycine	Amino acid and Its metabolomics	Amino acid derivatives	16284-60-9	A	404800	684730	341000	1024300	476240	131770	248150	90706	525870	195400	1.55884	0.406642	-1.29817	down
MEDP0086	CH4N2O	Urea	Alcohol and amines	Amines	57-13-6	A	49575000	15067000	34991000	47614000	46326000	22516000	16526000	232300	30720000	15394000	1.073	0.441117	-1.18077	down
MEDP0089	C7H11N3O	N-Acetylhistamine	Alcohol and amines	Amines	673-49-4	B	168990	2980500	204670	141120	176660	303460	1836000	2846700	258560	2885200	1.08574	2.21407	1.1467	up
MEDP0119	C6H5NO3	6-Hydroxynicotinic Acid	Heterocyclic compounds	Pyridine and pyridine derivatives	5006-66-6	B	9	85935	90915	171740	213310	9	9	157970	9	9	1.28522	0.281195	-1.83036	down
MEDP0145	C7H8N4O2	1,7-Dimethylxanthine	Nucleotide And Its metabolomics	Nucleotide and Its metabolomics	611-59-6	A	9	9708.4	9	9	9	37208	298380	295700	33702	332130	1.98386	102.327	6.67705	up
MEDP0147	C7H11N3O2	1-Methylhistidine	Amino acid and Its metabolomics	Amino acid derivatives	332-80-9	A	7875500	4023500	9722100	3223400	3457000	2219400	3271700	1565100	2607900	1561800	1.62509	0.396654	-1.33405	down
MEDP0151	C5H5N5O	2-Hydroxy-6-Aminopurine	Nucleotide And Its metabolomics	Nucleotide and Its metabolomics	3373-53-3	A	313330	637810	469240	494280	395770	171830	212710	167480	287470	260700	1.85091	0.476184	-1.07041	down
MEDP0242	C6H6N2O	Nicotinamide	CoEnzyme and vitamins	CoEnzyme and vitamins	98-92-0	B	56820000	93710000	42584000	68117000	48941000	64232000	18812000	198740	61380000	107800	1.19756	0.466614	-1.0997	down
MEDP0251	C7H7NO2	Trigonelline	CoEnzyme and vitamins	CoEnzyme and vitamins	535-83-1	A	64106	316720	98128	52750	33341	117670	422210	520660	236900	362200	1.5985	2.93718	1.55443	up
MEDP0289	C12H14O5	3,4,5-Trimethoxycinnamic Acid	Organic acid And Its derivatives	Organicacid and Its derivatives	90-50-6	B	52935	63635	27367	127760	114900	7103.8	23016	9687.8	9954.2	17412	1.95327	0.173757	-2.52486	down
MEDP0308	C12H22O4	Dodecanedioic Aicd	FA	FFA	693-23-2	A	72952	52476	113080	44174	48506	127160	250510	297970	111980	142180	1.82637	2.80747	1.48927	up
MEDP0336	C22H46NO7P	Lysopc 14:0	GP	LPC	20559-16-4	A	47303000	9875900	33700000	33321000	42330000	21276000	11011000	421490	28395000	4918200	1.20908	0.396455	-1.33477	down
MEDP0340	C24H48NO7P	Lysopc 16:1	GP	LPC	-	A	44297000	23255000	56533000	37532000	37668000	32726000	17032000	919880	33593000	10008000	1.18158	0.473086	-1.07983	down
MEDP0403	C9H13N3O4	Deoxycytidine	Nucleotide And Its metabolomics	Nucleotide and Its metabolomics	951-77-9	A	168500	34091	106340	80914	101980	91012	39826	14525	24297	22738	1.50155	0.391192	-1.35405	down
MEDP0434	C25H52NO7P	Lysopc 17:0	GP	LPC	50930-23-9	A	24608000	13612000	27027000	27456000	16582000	16040000	8756500	1670700	14326000	9622500	1.36632	0.461323	-1.11615	down
MEDP0494	C23H48NO7P	Lysopc 15:0	GP	LPC	-	A	10537000	2350200	7866200	8218800	9376300	3171600	1557800	147780	3642800	867730	1.5489	0.2448	-2.03032	down
MEDP0528	C7H7NO3	5-Aminosalicylic Acid	Organic acid And Its derivatives	Organicacid and Its derivatives	89-57-6	A	9	182340	48833	25713	38464	31323	296720	291780	30294	216350	1.00923	2.93361	1.55268	up
MEDP0530	C20H28O3	15-deoxy-δ-12,14-PGJ2	FA	FFA	87893-55-8	A	1056200	42169	1456900	1183300	655800	7753200	3864800	282720	6740500	1268300	1.09856	4.53069	2.17973	up
MEDP0585	C18H28O2	Stearidonic Acid	FA	FFA	20290-75-9	A	41012	85918	50322	30172	28288	480280	258150	78707	441740	63096	1.69085	5.60842	2.4876	up
MEDP0627	C6H5NO2	Isonicotinic acid	Organic acid And Its derivatives	Organicacid and Its derivatives	55-22-1	A	16254000	27450000	11782000	20345000	14543000	19177000	5451000	9	17785000	9	1.13925	0.469306	-1.0914	down
MEDP0715	C5H6O	2-Methylfuran	Heterocyclic compounds	Heterocyclic compounds	534-22-5	B	9	20740	24390	41888	24450	27040	160530	237670	22951	73692	1.11352	4.68153	2.22698	up
MEDP0792	C4H9N	PYRROLIDINE	Heterocyclic compounds	Heterocyclic compounds	123-75-1	B	1226600	2606900	795090	1593800	1667200	564950	776710	802860	586860	976020	1.69164	0.46991	-1.08954	down
MEDP0886	C5H9N3O4	N-Amidino-L-Aspartate	Amino acid and Its metabolomics	Amino acid derivatives	6133-30-8	B	9	122540	9	9	70782	37776	180440	249630	93020	100480	1.45556	3.42048	1.7742	up
MEDP0898	C8H9NO3	Pyridoxal	Heterocyclic compounds	Pyridine and pyridine derivatives	66-72-8	A	9	71552	47864	64915	9	32258	153740	190320	72627	139760	1.29646	3.19343	1.67511	up
MEDP1068	C24H48NO8P	1,2-dioctanoyl PC	GP	PC	19191-91-4	B	160580	99237	274760	159280	120560	19507	9	9	37961	9	1.66976	0.0705965	-3.82426	down
MEDP1076	C12H22O11	Kojibiose	Others	Others	2140-29-6	A	114280	462790	123170	206060	243730	99798	53052	40961	76662	20529	1.7493	0.253039	-1.98257	down
MEDP1083	C5H4N4O2	Oxypurinol	Nucleotide And Its metabolomics	Nucleotide and Its metabolomics	2465-59-0	A	2267000	30691000	3956500	1794600	3213900	4528300	28629000	45854000	4056600	31002000	1.16602	2.72094	1.4441	up
MEDP1084	C19H37NO4	Dodecylcarnitine	FA	CAR	25518-54-1	A	436880	716970	553210	331640	544630	403440	242810	46813	468360	85731	1.3332	0.48277	-1.05059	down
MEDP1085	C26H45NO7S	Taurine-α-ratcholate sodium salt	Bile acids	Bile acids	25696-60-0	A	9	93684	9	9	9	52800	87733	113140	9	73079	1.32245	3.48657	1.80181	up
MEDP1102	C17H33NO4	Decanoyl L-Carnitine	FA	CAR	3992-45-8	A	2574500	13499000	3192900	1956400	3323600	3972700	1750700	231590	3082300	567760	1.13576	0.391302	-1.35365	down
MEDP1117	C24H36O5	7,12-diketocholic acid	Bile acids	Bile acids	517-33-9	A	7735.7	22563	11708	9	9	24384	26083	22066	15871	15671	1.28907	2.47652	1.30831	up
MEDP1137	C17H14O7	Mavidin	Others	Others	643-84-5	A	6836.1	235300	13748	4271.3	9	12075	273420	122350	14236	488700	1.1645	3.50079	1.80768	up
MEDP1139	C20H37NO2	Linoleylethanolamide	Alcohol and amines	Amines	68171-52-8	B	3993.1	39230	2373.1	1578.3	2716.8	9	9	9	9	9	2.14065	0.000901961	-10.1146	down
MEDP1146	C26H56NO6P	Hemolytic PAF C-18	GP	LPC	74430-89-0	A	5615500	1366000	7960000	4042200	5881300	1864100	1506600	445750	1695600	1277000	1.64413	0.273036	-1.87283	down
MEDP1170	C18H34O	9-octadecenal	Aldehyde,Ketones,Esters	Aldehydes	5090-41-5	A	1779200	8839400	1560800	1627000	1762800	1824100	1376100	1232100	1238000	886200	1.12759	0.42112	-1.2477	down
MEDP1276	C5H5N5O	Guanine	Nucleotide And Its metabolomics	Nucleotide and Its metabolomics	73-40-5	A	313330	637810	469240	494280	395770	171830	212710	167480	287470	260700	1.85091	0.476184	-1.07041	down
MEDP1280	C15H22N6O5S	S-Adenosyl-L-Methionine	Amino acid and Its metabolomics	Amino acid derivatives	29908-03-0	A	41206	51416	84538	26943	18619	54339	7583.7	14669	23603	9701.7	1.18205	0.493424	-1.0191	down
MEDP1319	C30H55NO7P	LysoPC 22:4	GP	LPC	-	A	34730000	5598100	55924000	31390000	40616000	16881000	7622900	818400	15352000	4427100	1.36243	0.268049	-1.89943	down
MEDP1325	C30H51NO7P	LysoPC 22:6	GP	LPC	-	A	22913000	11792000	45237000	40309000	32208000	28039000	13131000	1388800	22430000	5454400	1.19405	0.462047	-1.11389	down
MEDP1334	C28H51NO7P	LysoPC 20:4	GP	LPC	-	A	208690000	67670000	298320000	255400000	251250000	153070000	76279000	8707900	124060000	33998000	1.3536	0.366322	-1.44882	down
MEDP1375	C27H53NO5	Carnitine C20-OH	FA	CAR	-	B	37198	70710	48584	39035	48389	9439.7	24413	24491	10444	9	1.14148	0.282051	-1.82597	down
MEDP1377	C27H51NO5	Carnitine C20:1-OH	FA	CAR	-	B	22596	53351	36978	21595	18730	11367	16983	13977	19845	12489	1.53949	0.487184	-1.03746	down
MEDP1386	C25H45NO5	Carnitine C18:2-OH	FA	CAR	-	B	9	23169	8961.4	7666.4	8691.8	25622	40911	26063	52278	26807	1.23639	3.53999	1.82375	up
MEDP1389	C25H49NO4	Carnitine C18:0	FA	CAR	-	B	6058800	7347700	14365000	6654600	7616100	2395800	3122200	2312500	3424000	2081800	1.97135	0.317212	-1.65648	down
MEDP1391	C25H45NO4	Carnitine C18:2	FA	CAR	-	A	240590	937360	402770	181010	321820	1012900	1337700	505030	2358800	867580	1.65017	2.91906	1.5455	up
MEDP1392	C25H43NO4	Carnitine C18:3	FA	CAR	-	B	14106	66538	22900	15527	19432	122210	98261	24092	199570	63332	1.60204	3.66393	1.87339	up
MEDP1394	C22H41NO6	Carnitine C15:DC	FA	CAR	-	B	433240	290880	629550	432160	473610	177710	165750	92056	309170	73379	1.7774	0.362065	-1.46568	down
MEDP1395	C24H47NO4	Carnitine C17:0	FA	CAR	-	B	728100	1319500	2265300	856920	1021000	145830	125470	118930	209270	99788	2.08062	0.112956	-3.14617	down
MEDP1397	C23H45NO4	Carnitine C16:0	FA	CAR	2364-67-2	A	5398500	6211700	12687000	5078300	6257200	3405200	3653200	1826600	6480600	2204800	1.46848	0.493098	-1.02005	down
MEDP1399	C23H41NO4	Carnitine C16:2	FA	CAR	-	A	64175	163950	75756	46867	96952	233120	357250	210500	352980	223320	1.94606	3.0761	1.6211	up
MEDP1403	C22H41NO4	Carnitine C15:1	FA	CAR	-	B	127900	104220	147670	108620	163900	38791	31419	9660.3	58657	9	1.21902	0.212378	-2.23529	down
MEDP1404	C21H37NO5	Carnitine C14:2-OH	FA	CAR	-	B	11411	16482	15819	9	16597	35777	32153	12904	52469	20294	1.00477	2.54645	1.34849	up
MEDP1405	C21H41NO4	Carnitine C14:0	FA	CAR	-	A	1999900	3901800	4290900	1903400	2577800	1217300	1185600	436960	1976000	590080	1.64956	0.368408	-1.44063	down
MEDP1407	C21H37NO4	Carnitine C14:2	FA	CAR	-	B	222360	214780	207610	144280	279950	886570	564500	170460	815070	286210	1.41985	2.54711	1.34886	up
MEDP1408	C21H35NO4	Carnitine C14:3	FA	CAR	-	B	9	5293	12420	8924.1	9	59479	36900	15888	68620	17422	1.52599	7.43981	2.89527	up
MEDP1411	C20H39NO4	Carnitine C13:0	FA	CAR	-	B	43571	55597	59256	28182	51802	26860	16831	4390.6	33021	9079.3	1.58183	0.378267	-1.40252	down
MEDP1412	C20H37NO4	Carnitine C13:1	FA	CAR	-	A	262510	185170	302450	298890	409650	144410	92889	20801	173460	60114	1.6622	0.33707	-1.56888	down
MEDP1416	C18H35NO4	Carnitine C11:0	FA	CAR	-	B	235440	207290	207480	245170	237580	61078	47760	16016	82782	32409	1.99753	0.211874	-2.23872	down
MEDP1418	C18H33NO4	Carnitine C11:1	FA	CAR	-	B	410630	438920	380020	436210	747400	124390	192790	61288	192360	138620	1.96252	0.293989	-1.76617	down
MEDP1419	C17H33NO4	Carnitine C10:0	FA	CAR	-	A	2021500	11786000	2744000	1550400	3129200	3811600	1363800	203390	2821800	440810	1.09359	0.407016	-1.29684	down
MEDP1424	C16H31NO4	Carnitine C9:0	FA	CAR	-	B	39322	160140	42595	29049	68602	16669	42708	15705	25591	27519	1.42138	0.377359	-1.40599	down
MEDP1432	C14H25NO4	Carnitine C7:1	FA	CAR	-	A	56415	204620	46713	28643	56850	19545	40832	33034	22180	41483	1.26313	0.399434	-1.32397	down
MEDP1444	C18H26O2	Octapentaenoic acid	FA	FFA	-	A	222190	95244	231750	138320	95182	5091300	2451200	154020	4965700	426850	1.64202	16.7233	4.06379	up
MEDP1457	C24H30O3	Tetracosaenoic acid	FA	FFA	-	B	9	185110	9	9	9	25210	182190	209460	9	46757	1.2654	2.50411	1.3243	up
MEDP1514	C16H31NO4	Carnitine C9:0 Isomer1	FA	CAR	-	B	133120	491880	127080	99197	122750	72238	54953	12878	77892	27983	1.6031	0.252502	-1.98563	down
MEDP1518	C17H33NO4	Carnitine C10:0 Isomer1	FA	CAR	-	B	2582800	13612000	3193700	1917600	3509900	4170600	1861600	215660	2955600	524690	1.13128	0.392011	-1.35103	down
MEDP1520	C20H39NO4	Carnitine C13:0 Isomer1	FA	CAR	-	B	48537	56327	65482	57023	52601	25967	20987	7359.3	32873	12175	1.81754	0.3549	-1.49452	down
MEDP1523	C22H43NO4	Carnitine C15	FA	CAR	-	B	147590	170860	352180	112530	168660	54173	68296	27938	90106	33030	1.81114	0.287389	-1.79892	down
MEDP1531	C25H49NO5	Carnitine C18-OH	FA	CAR	-	B	411620	217300	505310	422370	439440	117010	183980	175090	155460	95164	1.9465	0.364073	-1.4577	down
